# Supplementary material for: Multi-omics identify hallmark protein and lipid features of small extracellular vesicles circulating in human plasma
Source: Nat Cell Biol. 2025 Nov 28;27(12):2167–85. doi: 10.1038/s41556-025-01795-7 (PMC12717007; doi:10.1038/s41556-025-01795-7)
Supplement: Supplementary file 4 — Worksheet 1 provides legend for all Supplementary Tables 1–41. [file 41556_2025_1795_MOESM4_ESM.xlsx]

## Sheet: Legend
Supplementary Table Legend
Supplementary Table 1. Set 1 proteomics data (DDA acquisition mode)
Supplementary Table 2. Set 2 proteomics data (DDA acquisition mode)
Supplementary Table 3. Set 3 proteomics (DIA acquisition mode)
Supplementary Table 4. Set 4 proteomics (DIA acquisition mode)
Supplementary Table 5. Set 5 comprising of EDCAD cohort proteomics
Supplementary Table 6. Proteins identified in pEVs and NonEVs
Supplementary Table 7. Proteins quantified in pEV and NonEV samples (Category 1-3 proteins)
Supplementary Table 8. Gene Ontology analysis of differential abundance analysis of proteins identified in pEVs versus NonEVs
Supplementary Table 9. Detection of activated platelet EV proteins in current dataset
Supplementary Table 10. Non-platelet EV proteins in pEV proteomes (Extended Data 1)
Supplementary Table 11. Quantification of tissue / organ-associated proteins (Extended Data 2) and bioactive cargo (Extended Data 3) in pEVs
Supplementary Table 12. Cell signatures (Molecular Signature Database) in pEVs
Supplementary Table 13. Gene Ontology and KEGG pathway analysis of proteins enriched (Category 1,2, and 3) (Extended Data 4A)
Supplementary Table 14. Gene Ontology and KEGG pathway analysis of pEV and NonEV proteins
Supplementary Table 15. Conservation of interconnected molecular features (Extended Data 6C) across individual EV proteomes at cellular level or within specific EV subpopulations
Supplementary Table 16. Surfaceome of pEVs
Supplementary Table 17. Proteome analysis of pEVs, NonEVs and neat plasma from AusDiab validation cohort and EVs from non-transformed cells
Supplementary Table 18. Differential abundant protein analysis of pEVs versus NonEVs in AusDiab set
Supplementary Table 19. Gene Ontology analysis of differential abundance analysis of proteins identified in pEVs versus NonEVs in AusDiab set
Supplementary Table 20. Adjusted p values and foldchange of proteins between pEVs versus NonEVs in discovery set and AusDiab set (Figure 2C)
Supplementary Table 21. Proteome analysis of pEVs, NonEVs, and neat plasma from individuals (EDCAD cohort) with either positive CAC score (CAC group) or zero CAC score (Healthy group)
Supplementary Table 22. Differential abundant protein analysis of pEVs from individuals (EDCAD cohort) with either positive CAC score (CAC group) or zero CAC score (Healthy group)
Supplementary Table 23. Gene Ontology pathways enriched in differential abundant proteins in pEVs from individuals ( EDCAD cohort) with either positive CAC score (CAC group) or zero CAC score (Healthy group)
Supplementary Table 24. pEV protein features display similar abundance in EDCAD plasma samples
Supplementary Table 25. Quantification of pEV protein features in EVs from non-transformed cells
Supplementary Table 26. TMTplex proteomics as a validation set (DDA acquisition mode)
Supplementary Table 27. Lipidomics analysis (pmol per sample) of the discovery set and the reference lipidome
Supplementary Table 28. Differential abundance of lipids in pEVs vs P100k/pDGS
Supplementary Table 29. K-means clustering of differentially abundant lipids between EV and NonEVs
Supplementary Table 30. pEV and NonEV lipid features
Supplementary Table 31. Lipidomics analysis (pmol per sample) of 12 DGS fractions of plasma
Supplementary Table 32. Lipidomics analysis in EVs from AusDiab validation set and non-transformed cells
Supplementary Table 33. VSN-normalized lipid abundance in EVs from AusDiab validation set and non-transformed cells
Supplementary Table 34. Adjusted p values and foldchange of lipids between pEVs versus NonEVs in discovery set and Ausdiab set (Figure 4G)
Supplementary Table 35. Recursive feature elimination based on random forest algorithm
Supplementary Table 36. Ratio of ADAM10 intensity (abundance) and sample median intensity
Supplementary Table 37. Ratio of PS(36:1) and CE(18:0) intensity (abundance)
Supplementary Table 38. Proteome data of TIM4-magnetic bead captured circulating EVs
Supplementary Table 39. Cytek aurora-based pEV analysis for ADAM10 and PS expression (Supplementary Figure 17)
Supplementary Table 40. Conditions for tandem mass spectrometry analysis of lipid species
Supplementary Table 41. Clinical parameters for EDCAD plasma samples

## Sheet: Supplementary Table 1
Supplementary Table 1. Set 1 proteomics data (DDA acquisition mode)
																				In vitro Evs
							Plasma100K					Plasma DGS.LD								SW480			SW620			LIM1863			MDAMB231			Plasma EVs
Protein.IDs	Entry Name	Protein.names	Gene.names	Gene.name	Protein.IDs	Peptide counts (unique)	Intensity.Plasma100K_1	Intensity.Plasma100K_2	Intensity.Plasma100K_3	Intensity.Plasma100K_4	Intensity.Plasma100K_5	Intensity.Non-EVs_1	Intensity.Non-EVs_2	Intensity.Non-EVs_3	Intensity.Non-EVs_4	Intensity.Non-EVs_5	Intensity.Non-EVs_6	Intensity.Non-EVs_7	Intensity.Non-EVs_8	Intensity.sEVs_1	Intensity.sEVs_2	Intensity.sEVs_3	Intensity.sEVs_4	Intensity.sEVs_5	Intensity.sEVs_6	Intensity.sEVs_7	Intensity.sEVs_8	Intensity.sEVs_9	Intensity.sEVs_10	Intensity.sEVs_11	Intensity.sEVs_12	Intensity.PlasmaEVs_1	Intensity.PlasmaEVs_2	Intensity.PlasmaEVs_3	Intensity.PlasmaEVs_4	Intensity.PlasmaEVs_5	Intensity.PlasmaEVs_6	Intensity.PlasmaEVs_7	Intensity.PlasmaEVs_8	Intensity.PlasmaEVs_9	Intensity.PlasmaEVs_10	Intensity.PlasmaEVs_11	Intensity.PlasmaEVs_12
A0A075B6H7	KV37_HUMAN	Probable non-functional immunoglobulin kappa variable 3-7	IGKV3-7	IGKV3-7	A0A075B6H7	1	0	0	0	0	0	0	0	0	0	0	0	0	0	0	0	0	0	0	0	0	0	0	0	0	0	0	11530000	18857000	32804000	19484000	18022000	62064000	32050000	34370000	27779000	32685000	11023000
A0A075B6H9	LV469_HUMAN	Immunoglobulin lambda variable 4-69	IGLV4-69	IGLV4-69	A0A075B6H9	3	0	26444000	39167000	0	0	0	0	0	0	0	0	0	0	0	0	0	0	0	0	0	0	0	0	0	0	819230000	626880000	202930000	603450000	961550000	1063000000	779700000	253320000	203090000	613920000	719390000	654920000
A0A075B6I0	LV861_HUMAN	Immunoglobulin lambda variable 8-61	IGLV8-61	IGLV8-61	A0A075B6I0	2	57192000	0	0	0	0	0	0	0	51124000	44531000	0	0	20288000	0	0	0	0	0	0	0	43402000	52099000	139240000	160320000	161140000	30056000	965990000	616290000	1150900000	0	5340500	1219700000	1246300000	1201800000	1240600000	1195800000	1262800000
A0A075B6I1	LV460_HUMAN	Immunoglobulin lambda variable 4-60	IGLV4-60	IGLV4-60	A0A075B6I1	1	0	8796400	10159000	10366000	0	0	3181300	3362500	4385300	2539700	0	3620400	0	0	0	0	0	0	0	0	0	0	0	0	0	240390000	167930000	307070000	167180000	427990000	307510000	307420000	257860000	326290000	252690000	251510000	197260000
A0A075B6J9	LV218_HUMAN	Immunoglobulin lambda variable 2-18	IGLV2-18	IGLV2-18	A0A075B6J9	2	32896000	0	75083000	61782000	36569000	44316000	48052000	57549000	46024000	41696000	21821000	45771000	13930000	0	0	0	0	0	0	0	0	0	0	0	0	380270000	253220000	181260000	193010000	381610000	206130000	326390000	215160000	261310000	249790000	159630000	266680000
A0A075B6K2	LV312_HUMAN	Immunoglobulin lambda variable 3-12	IGLV3-12	IGLV3-12	A0A075B6K2	1	0	0	0	0	0	5351200	9971900	7120300	5973200	0	5373400	5107700	0	0	0	0	0	0	0	0	0	0	0	0	0	0	0	0	0	0	0	0	0	0	0	0	0
A0A075B6K4	LV310_HUMAN	Immunoglobulin lambda variable 3-10	IGLV3-10	IGLV3-10	A0A075B6K4	3;1	26383000	51784000	64157000	46667000	37417000	100430000	105870000	132340000	69200000	84720000	59033000	114510000	21027000	0	0	0	0	0	0	0	0	0	0	0	0	0	306460000	130520000	175120000	142660000	71545000	168900000	107400000	214030000	255470000	40550000	162230000
A0A075B6K5	LV39_HUMAN	Immunoglobulin lambda variable 3-9	IGLV3-9	IGLV3-9	A0A075B6K5	2	25533000	0	16591000	18751000	0	7375700	0	0	7589200	7932300	0	10328000	0	0	0	0	0	0	0	0	0	0	0	0	0	594420000	381650000	497520000	454640000	553390000	516510000	497900000	383900000	554080000	225750000	474710000	568500000
A0A075B6Q5	HV364_HUMAN	Immunoglobulin heavy variable 3-64	IGHV3-64	IGHV3-64	A0A075B6Q5	1	41152000	33300000	0	43118000	36268000	0	0	0	0	8117400	0	6324700	0	0	0	0	0	0	0	0	0	0	0	0	0	0	84755000	71804000	0	87302000	88570000	56882000	71727000	0	0	0	0
A0A075B6R2	HV404_HUMAN	Immunoglobulin heavy variable 4-4	IGHV4-4	IGHV4-4	A0A075B6R2	1;0	0	0	0	0	0	0	0	0	0	0	0	0	0	0	0	0	0	0	0	0	0	0	0	0	0	25675000	13913000	31836000	17648000	16372000	0	0	12802000	31987000	23466000	8692300	15569000
A0A075B6S5	KV127_HUMAN	Immunoglobulin kappa variable 1-27	IGKV1-27	IGKV1-27	A0A075B6S5	4	94046000	157480000	253490000	199550000	121950000	174090000	207890000	227520000	221050000	172490000	101180000	144510000	66301000	0	0	0	0	0	0	0	0	0	0	0	0	1469400000	1202200000	1328100000	1028200000	1451400000	1661300000	1333800000	1407800000	1207700000	1119000000	1218100000	1084300000
A0A075B6S6	KVD30_HUMAN	Immunoglobulin kappa variable 2D-30	IGKV2D-30	IGKV2D-30	A0A075B6S6	1	45329000	53897000	69542000	78342000	53383000	65715000	78226000	55497000	62806000	65084000	38067000	68343000	12476000	0	0	0	0	0	0	0	0	0	0	0	0	684590000	501540000	634780000	523260000	800770000	706840000	745830000	564180000	648660000	601120000	650520000	631020000
A0A087WSY4	HV432_HUMAN	Immunoglobulin heavy variable 4-30-2	IGHV4-30-2	IGHV4-30-2	A0A087WSY4	1	0	0	0	0	0	0	0	0	0	0	0	0	0	0	0	0	0	0	0	0	0	0	0	0	0	0	0	4563000	5546300	13001000	0	9096800	10059000	0	6951400	0	0
A0A087WSY6	KVD15_HUMAN	Immunoglobulin kappa variable 3D-15	IGKV3D-15	IGKV3D-15	A0A087WSY6	1	53357000	101840000	13646000	190380000	56440000	81256000	99611000	73732000	82470000	92237000	35919000	89487000	32002000	0	0	0	0	0	0	0	0	1588000	0	0	0	174970000	240050000	146870000	152210000	176730000	186560000	167050000	167630000	182400000	122400000	145280000	193960000
A0A087WTH1	TM265_HUMAN	Transmembrane protein 265	TMEM265	TMEM265	A0A087WTH1	1	0	0	0	0	0	0	0	0	0	0	0	0	0	0	0	0	13455000	0	13810000	0	0	0	0	0	0	0	0	0	0	0	0	0	0	0	0	0	0
A0A0A0MRZ9	LV552_HUMAN	Immunoglobulin lambda variable 5-52	IGLV5-52	IGLV5-52	A0A0A0MRZ9	1	0	0	0	0	0	0	0	0	0	0	0	0	0	0	0	0	0	0	0	0	0	0	0	0	0	17651000	0	0	0	0	0	0	0	0	0	0	0
A0A0A0MS14	HV145_HUMAN	Immunoglobulin heavy variable 1-45	IGHV1-45	IGHV1-45	A0A0A0MS14	1	19840000	0	0	0	0	0	0	0	21030000	28282000	6648500	0	8063000	0	0	0	0	0	0	0	0	0	0	0	0	0	41090000	44945000	34321000	38877000	45135000	49307000	0	0	0	42482000	24196000
A0A0A0MS15	HV349_HUMAN	Immunoglobulin heavy variable 3-49	IGHV3-49	IGHV3-49	A0A0A0MS15	4	96140000	100540000	174170000	192110000	64728000	200750000	144040000	213670000	119860000	62309000	62470000	106450000	40999000	0	0	0	0	0	0	0	0	4063000	2351300	3392400	0	828170000	840950000	1069600000	605590000	963090000	1028900000	1175600000	912950000	935660000	929270000	1262800000	757040000
A0A0A0MT36	KVD21_HUMAN	Immunoglobulin kappa variable 6D-21	IGKV6D-21	IGKV6D-21	A0A0A0MT36	1;1	4255300	3999300	0	0	0	0	0	0	19502000	18240000	10181000	0	10460000	0	0	0	0	0	0	0	1770700	3716700	0	0	0	0	67649000	51352000	62213000	75321000	66329000	67586000	68290000	69497000	47479000	59306000	64858000
A0A0B4J1U3	LV136_HUMAN	Immunoglobulin lambda variable 1-36	IGLV1-36	IGLV1-36	A0A0B4J1U3	1	13093000	19154000	19728000	25219000	10760000	10450000	10785000	9983600	8614500	6893200	3964700	7606100	5312400	0	0	0	0	0	0	0	0	0	0	0	0	0	55329000	0	32004000	32147000	28752000	8704500	37867000	7042100	29453000	23399000	40162000
A0A0B4J1U7	HV601_HUMAN	Immunoglobulin heavy variable 6-1	IGHV6-1	IGHV6-1	A0A0B4J1U7	3	9030800	9616000	7995000	13572000	9663500	4826500	9526200	7999600	0	5402400	3347800	10682000	1524000	0	0	0	0	0	0	0	0	0	0	0	0	207320000	154830000	170230000	140890000	243870000	229180000	209890000	249750000	220390000	274030000	136920000	171350000
A0A0B4J1V0	HV315_HUMAN	Immunoglobulin heavy variable 3-15	IGHV3-15	IGHV3-15	A0A0B4J1V0	4	57990000	90296000	138750000	137650000	70414000	62954000	74276000	25392000	23704000	64344000	16046000	22058000	19852000	0	0	0	0	0	0	0	0	835990	0	1004800	0	713410000	1028800000	756250000	1153900000	737450000	1457200000	1100800000	1033500000	1008600000	1641600000	1574600000	1454700000
A0A0B4J1V1	HV321_HUMAN	Immunoglobulin heavy variable 3-21	IGHV3-21	IGHV3-21	A0A0B4J1V1	2;0;0	4073100	6404000	16613000	18094000	0	0	5900800	5404800	7706700	6274200	5149000	8963300	0	0	0	0	0	0	0	0	0	0	0	0	0	74248000	49627000	66313000	40427000	107820000	81253000	57615000	70493000	55817000	55202000	52983000	52154000
A0A0B4J1V2	HV226_HUMAN	Immunoglobulin heavy variable 2-26	IGHV2-26	IGHV2-26	A0A0B4J1V2	3	19115000	13838000	11462000	11221000	12050000	40527000	47228000	43235000	44248000	25252000	18213000	30178000	6356900	0	0	0	0	0	0	0	0	0	0	0	0	152460000	134030000	183170000	158310000	244250000	206360000	183680000	246100000	122660000	156780000	139210000	153480000
A0A0B4J1V6	HV373_HUMAN	Immunoglobulin heavy variable 3-73	IGHV3-73	IGHV3-73	A0A0B4J1V6	4	11256000	443570	0	0	0	0	0	0	20228000	0	1192700	594720	23422000	0	0	0	0	0	0	0	0	0	0	0	0	268800000	610180000	575910000	635180000	415110000	859710000	767920000	818850000	748970000	764430000	701730000	536020000
A0A0B4J1X5	HV374_HUMAN	Immunoglobulin heavy variable 3-74	IGHV3-74	IGHV3-74	A0A0B4J1X5	1	0	0	0	0	0	0	0	771490	0	0	0	0	2539100	0	0	0	0	0	0	0	0	9387000	0	0	0	128140000	821000000	308120000	904300000	82729000	979450000	761640000	670790000	765320000	796750000	723020000	597220000
A0A0B4J1X8	HV343_HUMAN	Immunoglobulin heavy variable 3-43	IGHV3-43	IGHV3-43	A0A0B4J1X8	2	2749100	0	16001000	0	0	27278000	25259000	60331000	39631000	18078000	10367000	42100000	0	0	0	0	0	0	0	0	0	0	0	0	0	37396000	50113000	34952000	64040000	79695000	53656000	44747000	43378000	31988000	48198000	39405000	35684000
A0A0B4J1Y8	LV949_HUMAN	Immunoglobulin lambda variable 9-49	IGLV9-49	IGLV9-49	A0A0B4J1Y8	2	10867000	15750000	21680000	17687000	14624000	0	0	0	0	0	0	0	0	0	0	0	0	0	0	0	0	0	0	0	1017200	204230000	375580000	181980000	557750000	180040000	203520000	191200000	149560000	199270000	658820000	808050000	351090000
A0A0B4J1Z2	KVD43_HUMAN	Immunoglobulin kappa variable 1D-43	IGKV1D-43	IGKV1D-43	A0A0B4J1Z2	1	0	4997500	0	0	3331700	0	9819200	11316000	0	7043000	4197000	6696100	3846700	0	0	0	0	0	0	0	0	0	0	0	0	0	0	0	0	0	0	0	0	0	0	0	0
A0A0B4J2H0	HV69D_HUMAN	Immunoglobulin heavy variable 1-69D	IGHV1-69D	IGHV1-69D	A0A0B4J2H0	1	18234000	10920000	11126000	7162000	8069200	19879000	34053000	23215000	28475000	34774000	23496000	30431000	16265000	0	0	0	0	0	0	0	0	0	0	0	0	0	0	0	0	0	0	0	0	0	0	0	0
A0A0C4DH24	KV621_HUMAN	Immunoglobulin kappa variable 6-21	IGKV6-21	IGKV6-21	A0A0C4DH24	1	42755000	0	11964000	0	0	0	24507000	26661000	30354000	25737000	13730000	24370000	5357900	0	0	0	0	0	0	0	0	0	0	0	0	116490000	413270000	470510000	335390000	766130000	460030000	522020000	533930000	325130000	423730000	447540000	365510000
A0A0C4DH25	KVD20_HUMAN	Immunoglobulin kappa variable 3D-20	IGKV3D-20	IGKV3D-20	A0A0C4DH25	1	144400000	168160000	359100000	326150000	203730000	262750000	287650000	271620000	221390000	228100000	138610000	261280000	81022000	0	0	0	0	0	0	0	0	0	0	0	0	489740000	545890000	494340000	310960000	556730000	504140000	553380000	466950000	403020000	401300000	421260000	491210000
A0A0C4DH29	HV103_HUMAN	Immunoglobulin heavy variable 1-3	IGHV1-3	IGHV1-3	A0A0C4DH29	2	18078000	30776000	27146000	38454000	25802000	0	0	0	0	0	0	0	0	0	0	0	0	0	0	0	0	0	0	0	0	146730000	136880000	139220000	122680000	180070000	183020000	162950000	131460000	117310000	104220000	156940000	156410000
A0A0C4DH30	HV316_HUMAN	Probable non-functional immunoglobulin heavy variable 3-16	IGHV3-16	IGHV3-16	A0A0C4DH30	1	2824400	0	0	0	0	0	0	0	0	0	0	0	0	0	0	0	0	0	0	0	0	0	0	0	0	0	0	0	4450500	12561000	10523000	9920900	4952300	4661700	7959200	0	0
A0A0C4DH31	HV118_HUMAN	Immunoglobulin heavy variable 1-18	IGHV1-18	IGHV1-18	A0A0C4DH31	2	102720000	91503000	157480000	170000000	100720000	70041000	84387000	54218000	69771000	94503000	43728000	105040000	27435000	0	0	0	0	0	0	0	0	0	0	0	0	1138500000	663010000	754830000	722550000	1224800000	831430000	748030000	780750000	762040000	1105700000	936060000	1053600000
A0A0C4DH32	HV320_HUMAN	Immunoglobulin heavy variable 3-20	IGHV3-20	IGHV3-20	A0A0C4DH32	1	4490400	5195800	0	12764000	5383400	0	0	0	0	0	0	0	0	0	0	0	0	0	0	0	0	0	0	0	0	16020000	12142000	32000000	0	16308000	0	19288000	31851000	14907000	11243000	7485300	11068000
A0A0C4DH33	HV124_HUMAN	Immunoglobulin heavy variable 1-24	IGHV1-24	IGHV1-24	A0A0C4DH33	3	51068000	43949000	38792000	43805000	49091000	28109000	37003000	35098000	4945400	31438000	13812000	44198000	17434000	0	0	0	0	0	0	0	0	0	0	0	0	17484000	17063000	12588000	14826000	19915000	16323000	20353000	14783000	18665000	14880000	6767500	16366000
A0A0C4DH34	HV428_HUMAN	Immunoglobulin heavy variable 4-28	IGHV4-28	IGHV4-28	A0A0C4DH34	3	64587000	82680000	85886000	107800000	83111000	112830000	120770000	158560000	110370000	87545000	69267000	114020000	36304000	0	0	0	0	0	0	0	0	0	0	0	0	22498000	49152000	25862000	35968000	18808000	30155000	27487000	28195000	31232000	18397000	28539000	33758000
A0A0C4DH35	HV335_HUMAN	Probable non-functional immunoglobulin heavy variable 3-35	IGHV3-35	IGHV3-35	A0A0C4DH35	2	74038000	76822000	561510000	151880000	94439000	62309000	75402000	75135000	61000000	66930000	40580000	75975000	30847000	0	0	0	0	0	0	0	0	0	0	0	0	1466500000	727100000	783410000	739660000	792320000	853790000	804300000	1074400000	752350000	18760000	1017400000	560890000
A0A0C4DH36	HV338_HUMAN	Probable non-functional immunoglobulin heavy variable 3-38	IGHV3-38	IGHV3-38	A0A0C4DH36	2	42042000	60727000	102380000	95453000	45999000	35749000	37292000	37166000	30267000	33739000	18053000	35422000	8164100	0	0	0	0	0	0	0	0	0	0	0	0	559010000	511920000	580140000	482710000	588430000	559210000	452840000	471100000	422020000	405420000	434620000	374010000
A0A0C4DH38	HV551_HUMAN	Immunoglobulin heavy variable 5-51	IGHV5-51	IGHV5-51	A0A0C4DH38	3	323870000	481180000	780910000	631410000	338830000	524540000	488310000	524640000	388530000	363830000	179220000	532680000	239210000	0	0	0	0	0	0	0	0	0	0	0	0	3398700000	2727200000	1787800000	3196900000	3343400000	3559400000	2638000000	1934700000	3452300000	3541200000	3280000000	2890000000
A0A0C4DH43	HV70D_HUMAN	Immunoglobulin heavy variable 2-70D	IGHV2-70D	IGHV2-70D	A0A0C4DH43	1;0	0	0	0	0	0	0	0	0	0	0	0	0	0	0	0	0	0	0	0	0	0	0	0	0	0	288970000	264760000	285750000	241470000	271240000	299420000	263550000	223810000	279140000	366290000	268490000	331510000
A0A0C4DH67	KV108_HUMAN	Immunoglobulin kappa variable 1-8	IGKV1-8	IGKV1-8	A0A0C4DH67	3;2	33606000	19135000	9036200	25515000	8460800	10899000	10420000	5606700	22912000	22987000	9742200	24798000	15668000	0	0	0	0	0	0	0	0	0	0	0	0	96424000	168620000	192330000	323810000	183650000	268850000	306070000	165700000	334510000	257420000	264380000	125170000
A0A0C4DH68	KV224_HUMAN	Immunoglobulin kappa variable 2-24	IGKV2-24	IGKV2-24	A0A0C4DH68	4;4	266440000	395830000	459740000	562530000	347860000	621450000	665430000	691380000	578760000	637320000	438920000	614960000	322930000	0	0	0	0	0	0	0	0	0	0	0	0	4605000000	3974600000	3651400000	3729700000	3971400000	3930300000	4169000000	3408800000	3831500000	3312000000	4359500000	4550500000
A0A0C4DH72	KV106_HUMAN	Immunoglobulin kappa variable 1-6	IGKV1-6	IGKV1-6	A0A0C4DH72	0	300520000	229340000	294090000	292280000	84503000	50222000	67783000	71046000	64640000	55794000	28930000	226320000	96437000	0	0	0	0	0	0	0	0	6500000	0	0	0	826310000	908340000	436890000	446620000	1065200000	819580000	849180000	651280000	518520000	655440000	504140000	565110000
A0A0J9YX35	HV64D_HUMAN	Immunoglobulin heavy variable 3-64D	IGHV3-64D	IGHV3-64D	A0A0J9YX35	2	200050000	0	117850000	104550000	97470000	50495000	65535000	55722000	71444000	91317000	41576000	0	30954000	0	0	0	0	0	0	0	0	0	0	0	0	1581800000	1147700000	1484700000	1084900000	1719300000	2027300000	1537600000	1363400000	1392900000	1382100000	1544100000	1490900000
A0A0J9YXX1	HV5X1_HUMAN	Immunoglobulin heavy variable 5-10-1	IGHV5-10-1	IGHV5-10-1	A0A0J9YXX1	2	7311400	0	15522000	0	5039200	0	0	0	0	0	0	0	0	0	0	0	0	0	0	0	0	0	0	790930	0	101840000	88086000	66700000	58818000	98158000	83444000	57588000	59151000	76711000	73204000	89661000	101660000
A0AVT1	UBA6_HUMAN	Ubiquitin-like modifier-activating enzyme 6, Ubiquitin-activating enzyme 6, EC 6.2.1.45 (Monocyte protein 4, MOP-4) (Ubiquitin-activating enzyme E1-like protein 2, E1-L2)	UBA6 MOP4 UBE1L2	UBA6	A0AVT1	32;8;1	1774400	2527600	0	0	0	0	0	7551900	2312600	1603600	2454600	0	2216200	341490000	370290000	495950000	433040000	447140000	313040000	43252000	60120000	48137000	260900000	210960000	255560000	0	0	0	0	0	0	0	0	0	0	0	0
A0MZ66	SHOT1_HUMAN	Shootin-1 (Shootin1)	SHTN1 KIAA1598	SHTN1	A0MZ66	4	0	0	0	0	0	0	0	0	0	0	0	0	0	26811000	35770000	48761000	0	0	7921200	5580300	16780000	5421000	0	0	0	0	0	0	0	0	0	0	0	0	0	0	0
A1A5B4	ANO9_HUMAN	Anoctamin-9 (Transmembrane protein 16J) (Tumor protein p53-inducible protein 5) (p53-induced gene 5 protein)	ANO9 PIG5 TMEM16J TP53I5	ANO9	A1A5B4	2	0	0	0	0	0	0	0	0	0	0	0	0	0	0	0	0	0	0	0	20020000	0	0	0	0	0	0	0	0	0	0	0	0	0	0	0	0	0
A1A5C7	S22AN_HUMAN	Solute carrier family 22 member 23	SLC22A23 C6orf85	SLC22A23	A1A5C7	4;4;3;2	0	0	8285400	3336300	0	22382000	14877000	29169000	0	11467000	7349700	7085900	5651800	0	0	0	39663000	28428000	33566000	11713000	6047000	6159900	9731400	9222700	15075000	97214000	91786000	254420000	59135000	50126000	38058000	47216000	67876000	44472000	36231000	26536000	35651000
A1L0T0	HACL2_HUMAN	2-hydroxyacyl-CoA lyase 2, EC 4.1.2.- (Acetolactate synthase-like protein) (IlvB-like protein)	ILVBL AHAS HACL2	ILVBL	A1L0T0	8;7;3;2;2;1;1	0	0	0	0	0	0	0	0	0	0	0	0	0	0	0	0	31450000	58024000	26555000	0	0	0	0	0	3973400	0	0	0	0	0	0	0	0	0	0	0	0
A1L170	CA226_HUMAN	Uncharacterized protein C1orf226	C1orf226	C1orf226	A1L170	5;3	0	0	0	0	0	0	0	0	0	0	0	0	0	0	0	0	0	0	0	179560000	49450000	67780000	0	0	0	0	0	0	0	0	0	0	0	0	0	0	0
A1L390	PKHG3_HUMAN	Pleckstrin homology domain-containing family G member 3, PH domain-containing family G member 3	PLEKHG3 KIAA0599	PLEKHG3	A1L390	16;10;6;2;2	0	0	0	0	0	0	0	0	0	0	0	0	0	181070000	104770000	159160000	9713600	31904000	25854000	4860900	7043500	0	0	15998000	0	0	0	0	0	0	0	0	0	0	0	0	0
A2A3N6	PIPSL_HUMAN	Putative PIP5K1A and PSMD4-like protein, PIP5K1A-PSMD4	PIPSL PSMD4P2	PIPSL	A2A3N6	1	34188000	41390000	31105000	46056000	30549000	61503000	41402000	79239000	730030	41590000	59982000	47013000	24447000	0	0	0	20633000	13189000	44440000	14016000	7999000	0	0	8573600	0	0	0	0	0	0	0	0	0	0	0	0	0
A4D1S5	RAB19_HUMAN	Ras-related protein Rab-19	RAB19 RAB19B	RAB19	A4D1S5	4	0	0	0	0	0	0	0	0	0	0	0	0	0	0	0	0	0	0	0	17471000	10560000	16839000	0	0	0	0	0	0	0	0	0	0	0	0	0	0	0
A5A3E0	POTEF_HUMAN	POTE ankyrin domain family member F (ANKRD26-like family C member 1B) (Chimeric POTE-actin protein)	POTEF A26C1B	POTEF	A5A3E0	2;0	0	0	0	0	0	0	0	0	0	0	0	0	0	13702000	4901700	0	9110300	5893500	10900000	0	0	0	3394100	0	0	0	0	0	0	0	0	0	0	0	0	0	0
A5PLN9	TPC13_HUMAN	Trafficking protein particle complex subunit 13	TRAPPC13 C5orf44	TRAPPC13	A5PLN9	1	0	0	0	0	0	0	0	0	0	0	0	0	0	0	0	0	5841200	6186100	4896800	0	0	0	0	0	0	0	0	0	0	0	0	0	0	0	0	0	0
A5YKK6	CNOT1_HUMAN	CCR4-NOT transcription complex subunit 1 (CCR4-associated factor 1) (Negative regulator of transcription subunit 1 homolog, NOT1H, hNOT1)	CNOT1 CDC39 KIAA1007 NOT1 AD-005	CNOT1	A5YKK6	35;7;6;3;2;2;1	0	0	0	0	0	0	0	0	0	0	0	0	0	130130000	133020000	133680000	194380000	216870000	274450000	32854000	29405000	29099000	9886800	11879000	11689000	0	0	0	0	0	0	0	0	0	0	0	0
A6NCN2	KR87P_HUMAN	Putative keratin-87 protein (Keratin, hair, basic pseudogene 4) (Keratin-121 pseudogene)	KRT87P KRT121P KRTHBP4	KRT87P	A6NCN2	2	0	0	0	0	0	0	0	0	0	0	0	0	0	0	0	0	0	23782000	0	0	0	0	0	0	0	0	0	0	0	0	0	0	0	0	0	0	0
A6NCS6	CB072_HUMAN	Uncharacterized protein C2orf72	C2orf72	C2orf72	A6NCS6	10	0	0	0	0	0	0	0	0	0	0	0	0	0	40245000	36616000	74370000	0	0	0	217230000	148660000	204120000	0	0	0	0	0	0	0	0	0	0	0	0	2837800	0	0
A6NDG6	PGP_HUMAN	Glycerol-3-phosphate phosphatase, G3PP, EC 3.1.3.21 (Aspartate-based ubiquitous Mg(2+)-dependent phosphatase, AUM, EC 3.1.3.48) (Phosphoglycolate phosphatase, PGP)	PGP	PGP	A6NDG6	5;1	0	0	0	0	0	0	0	0	0	0	0	0	0	49578000	22235000	30354000	22263000	23195000	6417100	41339000	18168000	19077000	10568000	5059200	0	0	0	0	0	0	0	0	0	0	0	0	0
A6NHL2	TBAL3_HUMAN	Tubulin alpha chain-like 3	TUBAL3	TUBAL3	A6NHL2	1	0	0	0	0	0	0	0	0	0	0	0	0	0	0	6079300	0	19985000	9662200	0	0	0	0	0	0	0	12139000	0	0	0	0	0	0	0	0	0	0	0
A6NI28	RHG42_HUMAN	Rho GTPase-activating protein 42 (Rho GTPase-activating protein 10-like) (Rho-type GTPase-activating protein 42)	ARHGAP42 GRAF3 TMEM133	ARHGAP42	A6NI28	5;4;1;1	0	0	0	0	0	0	0	0	0	0	0	0	0	20902000	16809000	22290000	0	0	0	0	0	0	0	0	0	0	0	0	0	0	0	0	0	0	0	0	0
A6NIH7	U119B_HUMAN	Protein unc-119 homolog B	UNC119B	UNC119B	A6NIH7	7;1;1;1;1	0	0	0	0	0	0	0	0	0	0	0	0	0	24671000	21601000	43731000	21703000	0	0	6330300	21003000	22568000	22138000	16617000	14506000	0	0	0	0	0	0	0	0	0	0	0	0
A6NMB1	SIG16_HUMAN	Sialic acid-binding Ig-like lectin 16, Siglec-16 (Siglec-P16)	SIGLEC16 SIGLECP16	SIGLEC16	A6NMB1	1	337830000	352210000	345340000	416080000	376390000	227380000	423230000	443910000	274650000	281280000	183050000	399580000	68205000	0	0	0	0	0	0	0	0	0	0	0	0	0	0	0	378240000	423990000	333110000	442130000	503170000	338490000	253300000	245800000	230420000
A7KAX9	RHG32_HUMAN	Rho GTPase-activating protein 32 (Brain-specific Rho GTPase-activating protein) (GAB-associated Cdc42/Rac GTPase-activating protein) (GC-GAP) (GTPase regulator interacting with TrkA) (Rho-type GTPase-activating protein 32) (Rho/Cdc42/Rac GTPase-activating protein RICS) (RhoGAP involved in the beta-catenin-N-cadherin and NMDA receptor signaling) (p200RhoGAP) (p250GAP)	ARHGAP32 GRIT KIAA0712 RICS	ARHGAP32	A7KAX9	8;6;1;1;1	0	0	0	0	0	0	0	0	0	0	0	0	0	34809000	36604000	57432000	6871600	7702700	6162400	8647300	10359000	0	0	0	0	0	0	0	0	0	0	0	0	0	0	0	0
A8MQ03	CRTP1_HUMAN	Cysteine-rich tail protein 1	CYSRT1 C9orf169	CYSRT1	A8MQ03	2;2	0	0	0	0	0	0	0	0	0	0	0	0	0	0	0	0	12867000	18293000	30767000	8889600	7056600	8813600	0	0	0	0	0	0	0	0	0	0	0	0	0	0	0
A8MVW0	F1712_HUMAN	Protein FAM171A2	FAM171A2	FAM171A2	A8MVW0	7	0	0	0	0	0	0	0	0	0	0	0	0	0	63441000	64216000	72186000	0	1509200	0	0	0	0	0	0	0	0	0	0	0	0	0	0	0	0	0	0	0
A8MXV4	NUD19_HUMAN	Acyl-coenzyme A diphosphatase NUDT19, EC 3.6.1.- (Nucleoside diphosphate-linked moiety X motif 19, Nudix motif 19)	NUDT19	NUDT19	A8MXV4	1	0	0	0	0	0	0	0	0	0	0	0	0	0	0	0	0	4168700	10842000	0	0	0	0	0	0	0	0	0	0	0	0	0	0	0	0	0	0	0
B1AK53	ESPN_HUMAN	Espin (Autosomal recessive deafness type 36 protein) (Ectoplasmic specialization protein)	ESPN DFNB36 LP2654	ESPN	B1AK53	4;3;3;3;3;2;2;1;1	0	0	0	0	0	0	0	0	0	0	0	0	0	55277000	71294000	79531000	0	0	0	0	2334600	3234500	0	0	0	0	0	0	0	0	0	0	0	0	0	0	0
B9A064	IGLL5_HUMAN	Immunoglobulin lambda-like polypeptide 5 (G lambda-1) (Germline immunoglobulin lambda 1)	IGLL5	IGLL5	B9A064	4;4;3;3	227910000	272720000	354110000	436180000	222300000	457410000	330560000	417900000	268010000	278050000	218080000	306630000	106090000	0	0	0	0	0	0	0	3861300	0	0	0	17476000	912820000	790720000	697440000	915070000	924730000	896120000	1015800000	821220000	764800000	968930000	1091000000	746620000
C9JI98	TM238_HUMAN	Transmembrane protein 238	TMEM238	TMEM238	C9JI98	1	0	0	0	0	0	0	0	0	0	0	0	0	0	0	0	0	21592000	24076000	18425000	0	96108000	101310000	0	0	0	0	0	0	0	0	0	0	0	0	0	0	0
K7EJ46	SIM22_HUMAN	Small integral membrane protein 22 (Cancer-associated small integral membrane open reading frame 1)	SMIM22 CASIMO1	SMIM22	K7EJ46	1;1	0	0	0	0	0	0	0	0	0	0	0	0	0	0	0	0	0	0	0	31672000	31868000	32557000	0	0	0	0	0	0	0	0	0	0	0	0	0	0	0
O00115	DNS2A_HUMAN	Deoxyribonuclease-2-alpha, EC 3.1.22.1 (Acid DNase) (Deoxyribonuclease II alpha, DNase II alpha) (Lysosomal DNase II) (R31240_2)	DNASE2 DNASE2A DNL2	DNASE2	O00115	1	0	0	0	0	0	0	0	0	0	0	0	0	0	0	0	0	0	0	0	8800200	3169300	6113900	0	2410100	0	0	0	0	0	0	0	0	0	0	0	0	0
O00148	DX39A_HUMAN	ATP-dependent RNA helicase DDX39A, EC 3.6.4.13 (DEAD box protein 39) (Nuclear RNA helicase URH49)	DDX39A DDX39	DDX39A	O00148	1;0;0	0	0	0	0	0	0	0	0	0	0	0	0	0	0	0	0	8468700	11078000	15024000	0	1104600	1729100	6096800	7963200	12696000	0	0	0	0	0	0	0	0	0	0	0	0
O00151	PDLI1_HUMAN	PDZ and LIM domain protein 1 (C-terminal LIM domain protein 1) (Elfin) (LIM domain protein CLP-36)	PDLIM1 CLIM1 CLP36	PDLIM1	O00151	18	0	0	0	0	0	0	0	0	0	0	0	0	0	229960000	164130000	246800000	524090000	559990000	549610000	459850000	251540000	319620000	41606000	57399000	87060000	32376000	6922700	0	6406100	3009800	0	8068900	70916000	0	0	0	0
O00154	BACH_HUMAN	Cytosolic acyl coenzyme A thioester hydrolase, EC 3.1.2.2 (Acyl-CoA thioesterase 7) (Brain acyl-CoA hydrolase, BACH, hBACH) (CTE-IIa, CTE-II) (Long chain acyl-CoA thioester hydrolase)	ACOT7 BACH	ACOT7	O00154	13;9	0	0	0	0	0	0	0	0	0	0	0	0	0	275340000	231820000	320420000	435650000	496100000	572940000	427600000	255150000	375830000	213100000	148500000	196210000	0	0	0	0	0	0	0	0	0	0	0	0
O00159	MYO1C_HUMAN	Unconventional myosin-Ic (Myosin I beta, MMI-beta, MMIb)	MYO1C	MYO1C	O00159	43;43;1	2291700	0	0	0	0	0	0	0	0	0	0	0	0	10021000000	6182300000	9178500000	8309100000	9662600000	10177000000	3517900000	2445800000	3979900000	6234700000	6585100000	9317300000	9501100	0	0	7897100	8499600	9432500	2477600	5898300	5455100	0	0	0
O00161	SNP23_HUMAN	Synaptosomal-associated protein 23, SNAP-23 (Vesicle-membrane fusion protein SNAP-23)	SNAP23	SNAP23	O00161	13;9;8;8;8;7;7;7;4;2;2	0	0	0	0	0	0	0	0	0	0	0	0	0	866540000	764660000	696490000	96513000	199800000	96662000	1136100000	835830000	1064800000	357840000	314090000	475850000	155120000	81461000	26813000	17813000	99832000	49053000	80749000	307290000	70146000	12016000	40167000	15350000
O00170	AIP_HUMAN	AH receptor-interacting protein, AIP (Aryl-hydrocarbon receptor-interacting protein) (HBV X-associated protein 2, XAP-2) (Immunophilin homolog ARA9)	AIP XAP2	AIP	O00170	9;5;2	0	0	0	0	0	0	0	0	0	0	0	0	0	76059000	52151000	69227000	69667000	75791000	115390000	82915000	37156000	53651000	46917000	69920000	87176000	0	0	0	0	0	0	0	0	0	0	0	0
O00178	GTPB1_HUMAN	GTP-binding protein 1, G-protein 1, GP-1, GP1	GTPBP1	GTPBP1	O00178	7;2;1	0	0	0	0	0	0	0	0	0	0	0	0	0	3276900	0	0	58602000	71294000	83837000	0	0	0	3576200	3596900	4157600	0	0	0	0	0	0	0	0	0	0	0	0
O00180	KCNK1_HUMAN	Potassium channel subfamily K member 1 (Inward rectifying potassium channel protein TWIK-1) (Potassium channel K2P1) (Potassium channel KCNO1)	KCNK1 HOHO1 KCNO1 TWIK1	KCNK1	O00180	1	0	0	0	0	0	0	0	0	0	0	0	0	0	0	0	0	13472000	0	13984000	8438400	0	0	0	0	0	0	0	0	0	0	0	0	0	0	0	0	0
O00186	STXB3_HUMAN	Syntaxin-binding protein 3 (Platelet Sec1 protein, PSP) (Protein unc-18 homolog 3, Unc18-3) (Protein unc-18 homolog C, Unc-18C)	STXBP3	STXBP3	O00186	29	0	0	0	0	0	0	0	0	0	0	0	0	0	2156900000	1801500000	2019700000	2699900000	3497800000	3301500000	1257000000	1074500000	1819100000	895770000	1013800000	1185100000	13127000	2885800	1469800	0	24732000	6427600	9133100	32574000	5633400	0	2809800	2472900
O00187	MASP2_HUMAN	Mannan-binding lectin serine protease 2, EC 3.4.21.104 (MBL-associated serine protease 2) (Mannose-binding protein-associated serine protease 2, MASP-2) [Cleaved into: Mannan-binding lectin serine protease 2 A chain; Mannan-binding lectin serine protease 2 B chain ]	MASP2	MASP2	O00187	15	36209000	49646000	65920000	120200000	17318000	0	0	0	0	0	0	0	0	0	0	0	0	0	0	0	0	0	4462500	0	0	275070000	308190000	182350000	229090000	325360000	279050000	297110000	257630000	253990000	241060000	282730000	265360000
O00194	RB27B_HUMAN	Ras-related protein Rab-27B, EC 3.6.5.2 (C25KG)	RAB27B	RAB27B	O00194	6;3;1	203590000	0	0	3273400	0	0	0	0	0	0	0	0	0	0	0	16583000	86536000	156450000	87032000	7930100	3245100	17579000	212850000	188650000	299360000	414330000	73753000	17451000	51796000	122650000	130480000	113290000	505210000	127200000	57953000	38125000	27503000
O00203	AP3B1_HUMAN	AP-3 complex subunit beta-1 (Adaptor protein complex AP-3 subunit beta-1) (Adaptor-related protein complex 3 subunit beta-1) (Beta-3A-adaptin) (Clathrin assembly protein complex 3 beta-1 large chain)	AP3B1 ADTB3A	AP3B1	O00203	17;1	0	0	0	0	0	4758700	0	5216000	0	5295200	0	4830500	1996100	26173000	23216000	43120000	109730000	137200000	133280000	24159000	14328000	24330000	155050000	141340000	131830000	0	0	0	0	0	0	0	4671100	0	0	0	0
O00204	ST2B1_HUMAN	Sulfotransferase 2B1, EC 2.8.2.2 (Alcohol sulfotransferase) (Hydroxysteroid sulfotransferase 2) (Sulfotransferase family 2B member 1) (Sulfotransferase family cytosolic 2B member 1, ST2B1)	SULT2B1 HSST2	SULT2B1	O00204	3	0	0	0	0	0	0	0	0	0	0	0	0	0	0	0	0	0	0	0	12613000	2042800	8350800	0	0	0	0	0	0	0	0	0	0	0	0	0	0	0
O00212	RHOD_HUMAN	Rho-related GTP-binding protein RhoD (Rho-related protein HP1, RhoHP1)	RHOD ARHD	RHOD	O00212	4;2	0	0	0	0	0	0	0	0	0	0	0	0	0	11122000	0	7088300	42125000	20465000	35103000	0	0	0	0	0	0	0	0	0	0	0	0	0	0	0	0	0	0
O00214	LEG8_HUMAN	Galectin-8, Gal-8 (Po66 carbohydrate-binding protein, Po66-CBP) (Prostate carcinoma tumor antigen 1, PCTA-1)	LGALS8	LGALS8	O00214	12;11;11;9;7;7;6;6	0	0	0	0	0	0	0	0	0	0	0	0	0	0	4947600	7970000	0	0	0	224980000	123470000	159650000	114860000	80584000	164230000	0	0	0	0	0	0	0	0	0	0	0	0
O00219	HYAS3_HUMAN	Hyaluronan synthase 3, EC 2.4.1.212 (Hyaluronate synthase 3) (Hyaluronic acid synthase 3, HA synthase 3)	HAS3	HAS3	O00219	7;5	0	0	0	0	0	0	0	0	0	0	0	0	0	0	0	2043700	86991000	56932000	95916000	0	0	2610800	0	0	0	0	73740000	156320000	18381000	0	47848000	0	33098000	0	57806000	0	0
O00220	TR10A_HUMAN	Tumor necrosis factor receptor superfamily member 10A (Death receptor 4) (TNF-related apoptosis-inducing ligand receptor 1, TRAIL receptor 1, TRAIL-R1) (CD antigen CD261)	TNFRSF10A APO2 DR4 TRAILR1	TNFRSF10A	O00220	7;7;2	0	0	0	0	0	0	0	0	0	0	0	0	0	155960000	137930000	192720000	20266000	8858600	22824000	13187000	18383000	21779000	66627000	66118000	88063000	0	0	0	0	0	0	0	0	0	0	0	0
O00231	PSD11_HUMAN	26S proteasome non-ATPase regulatory subunit 11 (26S proteasome regulatory subunit RPN6) (26S proteasome regulatory subunit S9) (26S proteasome regulatory subunit p44.5)	PSMD11	PSMD11	O00231	25;8;5;1	0	0	0	0	0	0	0	0	0	0	0	0	0	120820000	168220000	182560000	469680000	720710000	670080000	204350000	100050000	183620000	298460000	363890000	323350000	0	0	0	0	0	0	4619400	2687200	0	0	0	0
O00232	PSD12_HUMAN	26S proteasome non-ATPase regulatory subunit 12 (26S proteasome regulatory subunit RPN5) (26S proteasome regulatory subunit p55)	PSMD12	PSMD12	O00232	17;2;2	4917300	0	0	0	0	0	0	0	0	4430300	0	6306200	0	102060000	68701000	93292000	357070000	544430000	479100000	101530000	86415000	98279000	214870000	190220000	158990000	0	4289000	0	0	0	0	0	0	0	0	0	69662000
O00264	PGRC1_HUMAN	Membrane-associated progesterone receptor component 1, mPR (Dap1) (IZA)	PGRMC1 HPR6.6 PGRMC	PGRMC1	O00264	6	0	0	0	0	0	0	0	0	0	0	0	0	211700000	0	0	0	65541000	87626000	65508000	0	0	0	0	6442200	6262200	71300000	4332400	0	0	10714000	5356600	0	75639000	0	0	0	0
O00273	DFFA_HUMAN	DNA fragmentation factor subunit alpha (DNA fragmentation factor 45 kDa subunit, DFF-45) (Inhibitor of CAD, ICAD)	DFFA DFF1 DFF45 H13	DFFA	O00273	1	0	0	0	0	0	0	0	0	0	0	0	0	0	0	0	8676200	0	0	0	0	0	0	0	0	0	0	0	0	0	0	0	0	0	0	0	0	0
O00291	HIP1_HUMAN	Huntingtin-interacting protein 1, HIP-1 (Huntingtin-interacting protein I, HIP-I)	HIP1	HIP1	O00291	4	0	0	0	0	0	0	0	0	0	0	0	0	0	12483000	0	19868000	25943000	39859000	0	0	9733100	20450000	0	0	0	0	0	0	0	0	0	0	0	0	0	0	0
O00299	CLIC1_HUMAN	Chloride intracellular channel protein 1 (Chloride channel ABP) (Nuclear chloride ion channel 27, NCC27) (Regulatory nuclear chloride ion channel protein, hRNCC)	CLIC1 G6 NCC27	CLIC1	O00299	21	19429000	0	0	0	0	0	0	0	0	0	0	0	0	15269000000	12267000000	18470000000	2810400000	3013500000	2878500000	3378800000	2658500000	2362800000	3277000000	3033200000	5424900000	186580000	117570000	56771000	161020000	285830000	260610000	279350000	308410000	172220000	180090000	185200000	141570000
O00303	EIF3F_HUMAN	Eukaryotic translation initiation factor 3 subunit F, eIF3f (Deubiquitinating enzyme eIF3f, EC 3.4.19.12) (Eukaryotic translation initiation factor 3 subunit 5) (eIF-3-epsilon) (eIF3 p47)	EIF3F EIF3S5	EIF3F	O00303	12;12;7;2;1	0	0	0	0	0	0	0	0	0	0	0	0	0	126650000	94101000	139240000	497690000	471200000	524330000	101940000	51070000	34610000	99319000	110960000	150180000	0	0	0	0	0	0	0	0	0	0	0	0
O00308	WWP2_HUMAN	NEDD4-like E3 ubiquitin-protein ligase WWP2, EC 2.3.2.26 (Atrophin-1-interacting protein 2, AIP2) (HECT-type E3 ubiquitin transferase WWP2) (WW domain-containing protein 2)	WWP2	WWP2	O00308	12;3;2;2;0	0	0	0	0	0	0	0	0	0	0	0	459120	0	45154000	90805000	115860000	17290000	2554300	0	16306000	25373000	27249000	19093000	10835000	38888000	0	0	0	0	0	0	0	0	0	0	0	0
O00391	QSOX1_HUMAN	Sulfhydryl oxidase 1, hQSOX, EC 1.8.3.2 (Quiescin Q6)	QSOX1 QSCN6 UNQ2520/PRO6013	QSOX1	O00391	11;2	14801000	5995700	14516000	19869000	15269000	21642000	36598000	40191000	35813000	24416000	33287000	30423000	29170000	0	0	9051600	60068000	64847000	42150000	0	0	0	36857000	27398000	21185000	0	0	0	0	0	0	0	0	0	0	0	0
O00399	DCTN6_HUMAN	Dynactin subunit 6 (Dynactin subunit p27) (Protein WS-3)	DCTN6 WS3	DCTN6	O00399	2;1;1;1;1	0	0	0	0	0	0	0	0	0	0	0	0	0	20914000	17940000	18458000	9577300	0	0	0	0	0	17338000	16161000	23695000	0	0	0	0	0	0	0	0	0	0	0	0
O00400	ACATN_HUMAN	Acetyl-coenzyme A transporter 1, AT-1, Acetyl-CoA transporter 1 (Solute carrier family 33 member 1)	SLC33A1 ACATN AT1	SLC33A1	O00400	3;2;2;2;2;2;2;1	0	0	0	0	0	0	0	0	0	0	0	0	0	0	0	0	0	0	0	0	0	0	0	3302300	6480800	0	0	0	0	0	0	0	0	0	0	0	0
O00401	WASL_HUMAN	Neural Wiskott-Aldrich syndrome protein, N-WASP	WASL	WASL	O00401	10	0	0	0	0	0	0	0	0	0	0	0	0	0	55201000	18395000	60492000	73316000	140660000	81376000	15798000	15041000	32790000	38554000	32944000	41281000	0	0	0	0	0	0	0	0	0	0	0	0
O00410	IPO5_HUMAN	Importin-5, Imp5 (Importin subunit beta-3) (Karyopherin beta-3) (Ran-binding protein 5, RanBP5)	IPO5 KPNB3 RANBP5	IPO5	O00410	46;43;11;9;9;7;7;7;5;5;5;5;4;3;1;1;1;1	0	0	0	0	0	0	0	0	0	0	0	0	0	866630000	412520000	600540000	362290000	318320000	333320000	1322400000	775530000	1294000000	1147500000	893380000	1582100000	8840900	0	0	4329000	11010000	10429000	8489200	13347000	0	0	0	0
O00425	IF2B3_HUMAN	Insulin-like growth factor 2 mRNA-binding protein 3, IGF2 mRNA-binding protein 3, IMP-3 (IGF-II mRNA-binding protein 3) (KH domain-containing protein overexpressed in cancer, hKOC) (VICKZ family member 3)	IGF2BP3 IMP3 KOC1 VICKZ3	IGF2BP3	O00425	12;4	0	0	0	0	0	0	0	0	0	0	0	0	0	6699000	0	14013000	127270000	144460000	162730000	0	0	0	4830100	4194200	7315300	0	0	0	0	0	0	0	0	0	0	0	0
O00429	DNM1L_HUMAN	Dynamin-1-like protein, EC 3.6.5.5 (Dnm1p/Vps1p-like protein, DVLP) (Dynamin family member proline-rich carboxyl-terminal domain less, Dymple) (Dynamin-like protein) (Dynamin-like protein 4) (Dynamin-like protein IV, HdynIV) (Dynamin-related protein 1)	DNM1L DLP1 DRP1	DNM1L	O00429	28;9;7;6;6;4;3;3;2;1	0	0	0	0	0	0	0	0	0	0	0	0	0	3781400	21953000	36460000	702440000	1081400000	842700000	21405000	19071000	48078000	59628000	58745000	63833000	57966000	33712000	0	4478000	69159000	47063000	51370000	122730000	56539000	10374000	10303000	1033900
O00442	RTCA_HUMAN	RNA 3'-terminal phosphate cyclase, RNA cyclase, RNA-3'-phosphate cyclase, EC 6.5.1.4 (RNA terminal phosphate cyclase domain-containing protein 1, RTC domain-containing protein 1)	RTCA RPC RPC1 RTC1 RTCD1	RTCA	O00442	9;2	0	0	0	0	0	0	0	0	0	0	0	0	0	18464000	18928000	30651000	159140000	176050000	131080000	0	678400	4556600	19900000	24573000	21414000	0	0	0	0	0	0	0	0	0	0	0	0
O00443	P3C2A_HUMAN	Phosphatidylinositol 4-phosphate 3-kinase C2 domain-containing subunit alpha, PI3K-C2-alpha, PtdIns-3-kinase C2 subunit alpha, EC 2.7.1.137, EC 2.7.1.153, EC 2.7.1.154 (Phosphoinositide 3-kinase-C2-alpha)	PIK3C2A	PIK3C2A	O00443	16;1	15835000	8901600	27212000	0	4304500	8289800	15451000	0	8566200	17167000	4894500	14220000	0	51858000	54109000	95888000	36492000	42814000	43347000	4110900	0	0	0	0	0	0	0	0	0	0	0	0	0	0	0	0	0
O00459	P85B_HUMAN	Phosphatidylinositol 3-kinase regulatory subunit beta, PI3-kinase regulatory subunit beta, PI3K regulatory subunit beta, PtdIns-3-kinase regulatory subunit beta (Phosphatidylinositol 3-kinase 85 kDa regulatory subunit beta, PI3-kinase subunit p85-beta, PtdIns-3-kinase regulatory subunit p85-beta)	PIK3R2	PIK3R2	O00459	2;1	0	0	0	0	0	0	0	0	0	0	0	0	0	0	2190800	1837200	2873600	3354400	13631000	0	0	0	0	0	2262500	0	0	0	0	0	0	0	0	0	0	0	0
O00461	GOLI4_HUMAN	Golgi integral membrane protein 4 (Golgi integral membrane protein, cis, GIMPc) (Golgi phosphoprotein 4) (Golgi-localized phosphoprotein of 130 kDa, Golgi phosphoprotein of 130 kDa)	GOLIM4 GIMPC GOLPH4 GPP130	GOLIM4	O00461	2	0	0	0	0	0	0	0	0	0	0	0	0	0	0	0	4940800	0	0	0	0	0	0	11719000	5010800	15505000	0	0	0	0	0	0	0	0	0	0	0	0
O00462	MANBA_HUMAN	Beta-mannosidase, EC 3.2.1.25 (Lysosomal beta A mannosidase) (Mannanase, Mannase)	MANBA MANB1	MANBA	O00462	8;8;8;7;6;5;5;5;5;4	0	0	0	0	0	0	0	0	0	0	0	0	0	0	0	0	48453000	34532000	58408000	0	0	0	0	0	0	0	0	0	0	0	0	0	0	0	0	0	0
O00463	TRAF5_HUMAN	TNF receptor-associated factor 5 (RING finger protein 84)	TRAF5 RNF84	TRAF5	O00463	4	0	0	0	0	0	0	0	0	0	0	0	0	0	23159000	17088000	20732000	0	0	0	10269000	0	0	0	0	0	0	0	0	0	0	0	0	0	0	0	0	0
O00468	AGRIN_HUMAN	Agrin [Cleaved into: Agrin N-terminal 110 kDa subunit; Agrin C-terminal 110 kDa subunit; Agrin C-terminal 90 kDa fragment, C90; Agrin C-terminal 22 kDa fragment, C22 ]	AGRN AGRIN	AGRN	O00468	3;0;0	0	0	0	0	0	0	0	0	0	0	0	0	0	0	0	0	61250000	86831000	74893000	0	0	0	0	0	0	0	0	0	0	0	0	0	0	0	0	0	0
O00469	PLOD2_HUMAN	Procollagen-lysine,2-oxoglutarate 5-dioxygenase 2, EC 1.14.11.4 (Lysyl hydroxylase 2, LH2)	PLOD2	PLOD2	O00469	9;9;2	2936200	0	0	0	0	0	0	0	0	0	0	0	0	0	0	0	29009000	51597000	68952000	0	0	0	10116000	11177000	18905000	0	0	0	0	0	0	0	0	0	0	0	0
O00471	EXOC5_HUMAN	Exocyst complex component 5 (Exocyst complex component Sec10, hSec10)	EXOC5 SEC10 SEC10L1	EXOC5	O00471	24;23;19;2;1	3692300	0	0	0	0	0	0	0	0	0	0	0	0	452400000	328430000	499610000	232510000	241880000	290420000	364270000	222980000	338030000	275570000	289730000	388380000	465170000	283740000	143000000	61493000	179760000	368070000	288780000	226140000	174050000	165140000	184260000	300330000
O00478	BT3A3_HUMAN	Butyrophilin subfamily 3 member A3	BTN3A3 BTF3	BTN3A3	O00478	9;6;4;4;3;3;3;3;2;1;1;1;1;1;1;1	0	0	0	0	0	0	0	0	0	0	0	0	0	45318000	30086000	6709700	48948000	87774000	60022000	0	0	0	66195000	62304000	105550000	0	0	0	0	0	0	4040100	0	6223400	0	0	4956200
O00487	PSDE_HUMAN	26S proteasome non-ATPase regulatory subunit 14, EC 3.4.19.- (26S proteasome regulatory subunit RPN11) (26S proteasome-associated PAD1 homolog 1)	PSMD14 POH1	PSMD14	O00487	10;1	0	0	0	0	0	0	0	0	0	0	0	0	0	55568000	38120000	61083000	288780000	464430000	459750000	88476000	55877000	48960000	105570000	82685000	100120000	0	0	0	0	0	0	0	0	0	0	0	0
O00499	BIN1_HUMAN	Myc box-dependent-interacting protein 1 (Amphiphysin II) (Amphiphysin-like protein) (Box-dependent myc-interacting protein 1) (Bridging integrator 1)	BIN1 AMPHL	BIN1	O00499	6	0	0	0	0	0	0	0	0	0	0	0	0	0	13323000	30562000	16791000	11277000	18478000	17634000	102070000	61444000	44458000	9353600	20405000	9635700	0	0	0	127570000	0	0	0	0	0	0	0	0
O00505	IMA4_HUMAN	Importin subunit alpha-4 (Importin alpha Q2, Qip2) (Karyopherin subunit alpha-3) (SRP1-gamma)	KPNA3 QIP2	KPNA3	O00505	7;2	0	0	0	0	0	0	0	0	0	0	0	0	0	0	26516000	0	14068000	44792000	44145000	95691000	74496000	69402000	28474000	21578000	39979000	0	0	0	0	0	0	0	0	0	0	0	0
O00506	STK25_HUMAN	Serine/threonine-protein kinase 25, EC 2.7.11.1 (Ste20-like kinase) (Sterile 20/oxidant stress-response kinase 1, SOK-1, Ste20/oxidant stress response kinase 1)	STK25 SOK1 YSK1	STK25	O00506	4;1;0;0;0;0;0;1;1;1	4355400	4416200	3065000	5179400	4131000	3351500	4165900	4921500	0	0	0	0	0	39745000	13687000	28703000	0	2925200	0	3261300	0	0	4675500	5174600	5017200	0	0	0	0	0	0	0	0	0	0	0	0
O00515	LAD1_HUMAN	Ladinin-1, Lad-1 (Linear IgA disease antigen, LADA)	LAD1 LAD	LAD1	O00515	13;11;5;5;3	0	0	0	0	0	0	0	0	0	0	0	0	0	383470000	337850000	454120000	34756000	34974000	16364000	113100000	59185000	84244000	0	0	0	0	0	0	0	0	0	0	0	0	0	0	0
O00560	SDCB1_HUMAN	Syntenin-1 (Melanoma differentiation-associated protein 9, MDA-9) (Pro-TGF-alpha cytoplasmic domain-interacting protein 18, TACIP18) (Scaffold protein Pbp1) (Syndecan-binding protein 1)	SDCBP MDA9 SYCL	SDCBP	O00560	4;2;2	0	0	0	0	0	0	0	0	0	0	0	0	0	1769900000	1425300000	1386800000	2602200000	3198900000	2776800000	14080000000	10474000000	12264000000	1935600000	1552800000	1925400000	303430000	195350000	255940000	277920000	281230000	379330000	367190000	403310000	234620000	228920000	202950000	144900000
O00592	PODXL_HUMAN	Podocalyxin (GCTM-2 antigen) (Gp200) (Podocalyxin-like protein 1, PC, PCLP-1)	PODXL PCLP PCLP1	PODXL	O00592	10	0	0	0	0	0	0	0	0	0	0	0	0	0	69855000	59421000	87488000	24707000	35709000	20206000	0	0	0	935580000	799310000	1246000000	25470000	23228000	15581000	19782000	0	0	25622000	0	29641000	0	23085000	26611000
O00602	FCN1_HUMAN	Ficolin-1 (Collagen/fibrinogen domain-containing protein 1) (Ficolin-A) (Ficolin-alpha) (M-ficolin)	FCN1 FCNM	FCN1	O00602	4;1	0	0	0	0	0	0	0	0	0	0	0	0	0	0	0	0	0	0	0	0	0	0	0	0	0	178060000	51788000	122430000	90240000	157280000	141620000	89999000	128030000	139460000	143140000	78983000	105280000
O00622	CCN1_HUMAN	CCN family member 1 (Cellular communication network factor 1) (Cysteine-rich angiogenic inducer 61) (Insulin-like growth factor-binding protein 10, IBP-10, IGF-binding protein 10, IGFBP-10) (Protein CYR61) (Protein GIG1)	CCN1 CYR61 GIG1 IGFBP10	CCN1	O00622	5	0	0	0	0	0	0	0	0	0	0	0	0	0	0	0	0	0	0	0	0	0	0	203550000	158360000	230100000	0	0	0	0	0	0	0	0	0	0	0	0
O00625	PIR_HUMAN	Pirin, EC 1.13.11.24 (Probable quercetin 2,3-dioxygenase PIR, Probable quercetinase)	PIR	PIR	O00625	10	0	0	0	0	0	0	0	0	0	0	0	0	0	97764000	214680000	164300000	68193000	92300000	104670000	0	0	0	0	3569500	0	0	0	0	0	0	0	0	0	0	0	0	0
O00743	PPP6_HUMAN	Serine/threonine-protein phosphatase 6 catalytic subunit, PP6C, EC 3.1.3.16 [Cleaved into: Serine/threonine-protein phosphatase 6 catalytic subunit, N-terminally processed ]	PPP6C PPP6	PPP6C	O00743	6;1	0	0	0	0	0	0	0	0	0	0	0	0	0	62163000	13778000	15073000	109410000	110580000	133180000	60796000	38976000	43297000	34858000	34104000	37816000	0	0	0	0	0	0	0	0	0	0	0	0
O00748	EST2_HUMAN	Cocaine esterase, EC 3.1.1.84 (Carboxylesterase 2, CE-2, hCE-2, EC 3.1.1.1) (Methylumbelliferyl-acetate deacetylase 2, EC 3.1.1.56)	CES2 ICE	CES2	O00748	5;2	0	0	0	0	0	0	0	0	0	0	0	0	0	0	0	0	0	0	0	47841000	41302000	56816000	0	0	0	262750	0	0	83620000	0	121560000	179830000	140770000	144520000	83460000	0	0
O00754	MA2B1_HUMAN	Lysosomal alpha-mannosidase, Laman, EC 3.2.1.24 (Lysosomal acid alpha-mannosidase) (Mannosidase alpha class 2B member 1) (Mannosidase alpha-B) [Cleaved into: Lysosomal alpha-mannosidase A peptide; Lysosomal alpha-mannosidase B peptide; Lysosomal alpha-mannosidase C peptide; Lysosomal alpha-mannosidase D peptide; Lysosomal alpha-mannosidase E peptide ]	MAN2B1 LAMAN MANB	MAN2B1	O00754	1	0	0	0	0	0	0	0	0	0	0	0	0	0	0	0	0	0	0	0	0	0	0	3270700	4345100	4554400	0	0	0	0	0	0	0	0	0	0	0	0
O00764	PDXK_HUMAN	Pyridoxal kinase, EC 2.7.1.35 (Pyridoxine kinase)	PDXK C21orf124 C21orf97 PKH PNK PRED79	PDXK	O00764	6;5;1	0	0	0	0	0	0	0	0	0	0	0	0	0	154530000	111510000	153420000	174530000	166600000	193410000	15169000	25195000	43505000	111690000	62100000	83588000	0	0	0	0	0	0	0	0	0	0	0	0
O00767	SCD_HUMAN	Stearoyl-CoA desaturase, hSCD1, EC 1.14.19.1 (Acyl-CoA desaturase) (Delta(9)-desaturase, Delta-9 desaturase) (Fatty acid desaturase)	SCD FADS5 SCD1 SCDOS	SCD	O00767	5	0	0	0	0	0	0	0	0	0	0	0	0	0	0	0	0	35953000	122690000	80639000	0	0	0	0	0	0	0	0	0	0	0	0	0	0	0	0	0	0
O14493	CLD4_HUMAN	Claudin-4 (Clostridium perfringens enterotoxin receptor, CPE-R, CPE-receptor) (Williams-Beuren syndrome chromosomal region 8 protein)	CLDN4 CPER CPETR1 WBSCR8	CLDN4	O14493	4;0;0	1148300	0	0	0	0	0	0	0	0	0	0	0	0	49928000	270730000	671630000	429410000	264830000	599810000	1059400000	603690000	682580000	565400	122120000	98110000	0	0	0	0	0	0	0	0	0	0	0	0
O14494	PLPP1_HUMAN	Phospholipid phosphatase 1, EC 3.1.3.-, EC 3.1.3.106, EC 3.1.3.4, EC 3.1.3.81 (Lipid phosphate phosphohydrolase 1) (PAP2-alpha) (Phosphatidate phosphohydrolase type 2a) (Phosphatidic acid phosphatase 2a, PAP-2a, PAP2a)	PLPP1 LPP1 PPAP2A	PLPP1	O14494	4	0	0	0	0	0	0	0	0	0	0	0	0	0	15840000	0	14136000	4552000	12929000	5831500	23131000	21076000	18431000	92979000	68085000	159460000	9839700	0	10064000	6356000	11007000	11169000	9957100	6189000	0	10802000	9374300	0
O14495	PLPP3_HUMAN	Phospholipid phosphatase 3, EC 3.1.3.-, EC 3.1.3.4 (Lipid phosphate phosphohydrolase 3) (PAP2-beta) (Phosphatidate phosphohydrolase type 2b) (Phosphatidic acid phosphatase 2b, PAP-2b, PAP2b) (Vascular endothelial growth factor and type I collagen-inducible protein, VCIP)	PLPP3 LPP3 PPAP2B	PLPP3	O14495	5;2	0	0	0	0	0	0	0	0	0	0	0	0	0	22758000	8871800	10213000	0	0	0	0	1149200	0	78113000	65931000	99920000	0	0	0	0	0	0	0	0	0	0	0	0
O14530	TXND9_HUMAN	Thioredoxin domain-containing protein 9 (ATP-binding protein associated with cell differentiation) (Protein 1-4)	TXNDC9 APACD	TXNDC9	O14530	4;2;2;1;1	0	0	0	0	0	0	0	0	0	0	0	0	0	0	3888900	4980100	9220200	10444000	14655000	8798800	1160900	9480000	7840200	10057000	18501000	0	0	0	0	0	0	0	0	0	0	0	0
O14579	COPE_HUMAN	Coatomer subunit epsilon (Epsilon-coat protein, Epsilon-COP)	COPE	COPE	O14579	8;7;3	0	0	0	0	0	0	0	0	0	0	0	0	0	37473000	0	39482000	119130000	166390000	151160000	17574000	2093400	13573000	40017000	47677000	60658000	0	0	0	0	0	0	0	0	0	0	0	0
O14595	CTDS2_HUMAN	Carboxy-terminal domain RNA polymerase II polypeptide A small phosphatase 2, EC 3.1.3.16 (Nuclear LIM interactor-interacting factor 2, NLI-interacting factor 2) (Protein OS-4) (Small C-terminal domain phosphatase 2) (Small CTD phosphatase 2, SCP2)	CTDSP2 NIF2 OS4 SCP2	CTDSP2	O14595	4;3;2;2;1	0	0	2145200	2163500	0	0	0	0	0	0	0	0	0	17977000	13752000	16565000	0	0	0	21552000	0	0	0	0	0	0	0	0	0	0	0	0	0	0	0	0	0
O14617	AP3D1_HUMAN	AP-3 complex subunit delta-1 (AP-3 complex subunit delta) (Adaptor-related protein complex 3 subunit delta-1) (Delta-adaptin)	AP3D1 PRO0039	AP3D1	O14617	18;11;8;4;3;1;1	0	0	0	0	0	0	0	0	0	0	0	0	0	38311000	27670000	46957000	99586000	101320000	110280000	0	4899200	1145400	112410000	108260000	147850000	1813100	0	0	0	0	0	0	0	0	0	0	0
O14638	ENPP3_HUMAN	Ectonucleotide pyrophosphatase/phosphodiesterase family member 3, E-NPP 3, NPP3 (Phosphodiesterase I beta, PD-Ibeta) (Phosphodiesterase I/nucleotide pyrophosphatase 3) (CD antigen CD203c) [Includes: Alkaline phosphodiesterase I, EC 3.1.4.1; Nucleotide pyrophosphatase, NPPase, EC 3.6.1.9 (Nucleotide diphosphatase) ]	ENPP3 PDNP3	ENPP3	O14638	30;20;2;2	0	0	0	0	0	0	0	0	0	0	0	0	0	0	0	0	0	0	0	2540400000	1642200000	2562500000	0	0	0	0	0	0	0	0	0	0	0	0	0	0	0
O14657	TOR1B_HUMAN	Torsin-1B (Torsin ATPase-1B, EC 3.6.4.-) (Torsin family 1 member B)	TOR1B DQ1 FKSG18	TOR1B	O14657	3;2	0	0	0	0	0	0	0	0	0	0	0	0	0	0	0	0	10783000	14435000	11398000	0	4866000	8015300	2684900	0	3697800	0	0	0	0	0	0	0	0	0	0	0	0
O14662	STX16_HUMAN	Syntaxin-16, Syn16	STX16	STX16	O14662	8;8;4;4;3;2;2;2;1;1	0	0	0	0	0	0	0	0	0	0	0	0	0	0	7458000	18894000	8932900	17180000	34008000	0	1823700	0	91643000	105420000	135710000	9687000	5853200	5164500	12197000	0	0	0	0	0	3218700	0	3833200
O14672	ADA10_HUMAN	Disintegrin and metalloproteinase domain-containing protein 10, ADAM 10, EC 3.4.24.81 (CDw156) (Kuzbanian protein homolog) (Mammalian disintegrin-metalloprotease) (CD antigen CD156c)	ADAM10 KUZ MADM	ADAM10	O14672	26;3;2	0	0	0	0	0	0	0	0	0	0	0	0	0	1260500000	1564700000	1284500000	894740000	973520000	871520000	3498700000	1668100000	2364000000	458960000	396060000	689540000	376600000	280070000	114920000	284850000	587710000	462040000	471460000	725910000	350130000	272580000	296830000	155020000
O14678	ABCD4_HUMAN	Lysosomal cobalamin transporter ABCD4, EC 7.6.2.8 (ATP-binding cassette sub-family D member 4) (PMP70-related protein, P70R) (Peroxisomal membrane protein 1-like, PXMP1-L) (Peroxisomal membrane protein 69, PMP69)	ABCD4 PXMP1L	ABCD4	O14678	3;2;1	0	0	0	0	0	0	0	0	0	0	0	0	0	0	0	0	0	0	0	0	0	0	15774000	10322000	17427000	0	0	0	0	0	0	0	0	0	0	0	0
O14713	ITBP1_HUMAN	Integrin beta-1-binding protein 1 (Integrin cytoplasmic domain-associated protein 1, ICAP-1)	ITGB1BP1 ICAP1	ITGB1BP1	O14713	2;1;1	0	0	0	0	0	0	0	0	0	0	0	0	0	41821000	15538000	38867000	9872100	19415000	22108000	5817100	0	0	0	0	0	0	0	0	0	0	0	0	0	0	0	0	0
O14737	PDCD5_HUMAN	Programmed cell death protein 5 (TF-1 cell apoptosis-related protein 19, Protein TFAR19)	PDCD5 TFAR19	PDCD5	O14737	6;5;2;1;1	0	0	0	0	0	0	0	0	0	0	0	0	0	78693000	86662000	96986000	10109000	12847000	0	28757000	25024000	41938000	27088000	35618000	16906000	0	0	0	0	0	0	0	0	0	0	0	0
O14744	ANM5_HUMAN	Protein arginine N-methyltransferase 5, PRMT5, EC 2.1.1.320 (72 kDa ICln-binding protein) (Histone-arginine N-methyltransferase PRMT5) (Jak-binding protein 1) (Shk1 kinase-binding protein 1 homolog, SKB1 homolog, SKB1Hs) [Cleaved into: Protein arginine N-methyltransferase 5, N-terminally processed ]	PRMT5 HRMT1L5 IBP72 JBP1 SKB1	PRMT5	O14744	18;9;7;6;6;5;5;3;3;3;1;1;1	0	0	0	0	0	0	0	0	0	0	0	0	0	129980000	74802000	115890000	271890000	373800000	318120000	225330000	161710000	249100000	125970000	78250000	93975000	0	0	0	0	0	0	0	0	0	0	0	0
O14745	NHRF1_HUMAN	Na(+)/H(+) exchange regulatory cofactor NHE-RF1, NHERF-1 (Ezrin-radixin-moesin-binding phosphoprotein 50, EBP50) (Regulatory cofactor of Na(+)/H(+) exchanger) (Sodium-hydrogen exchanger regulatory factor 1) (Solute carrier family 9 isoform A3 regulatory factor 1)	SLC9A3R1 NHERF NHERF1	SLC9A3R1	O14745	19;10;2	0	0	0	0	0	0	0	0	0	3840400	0	0	0	4276300000	4477900000	4788800000	396740000	658350000	420260000	1391500000	945790000	1161100000	248260000	272130000	285910000	42277000	17653000	0	11917000	45280000	48341000	44147000	49055000	23219000	0	24016000	17311000
O14757	CHK1_HUMAN	Serine/threonine-protein kinase Chk1, EC 2.7.11.1 (CHK1 checkpoint homolog) (Cell cycle checkpoint kinase) (Checkpoint kinase-1)	CHEK1 CHK1	CHEK1	O14757	3;3;1;1;1	0	0	0	0	0	0	0	0	0	0	0	0	0	4274800	8282900	0	0	0	0	3639200	10026000	10183000	20630000	20796000	30469000	0	0	0	0	0	0	0	0	0	0	0	0
O14763	TR10B_HUMAN	Tumor necrosis factor receptor superfamily member 10B (Death receptor 5) (TNF-related apoptosis-inducing ligand receptor 2, TRAIL receptor 2, TRAIL-R2) (CD antigen CD262)	TNFRSF10B DR5 KILLER TRAILR2 TRICK2 ZTNFR9 UNQ160/PRO186	TNFRSF10B	O14763	15	0	0	0	0	0	0	0	0	0	0	0	0	0	319770000	237090000	379190000	185180000	236870000	147520000	112430000	38833000	76311000	252200000	137810000	243160000	0	0	0	0	0	0	0	0	0	0	0	0
O14786	NRP1_HUMAN	Neuropilin-1 (Vascular endothelial cell growth factor 165 receptor) (CD antigen CD304)	NRP1 NRP VEGF165R	NRP1	O14786	26;25;20;20;19;18;4;1	0	0	0	0	0	0	0	0	0	0	0	0	0	10123000	9830000	4847000	0	0	0	0	23324000	18170000	751440000	876990000	1149000000	0	0	0	0	0	0	0	0	0	0	0	0
O14787	TNPO2_HUMAN	Transportin-2 (Karyopherin beta-2b)	TNPO2	TNPO2	O14787	4;4	0	0	0	0	0	0	0	0	0	0	0	0	0	0	2772500	5021000	43236000	59718000	64556000	0	0	0	0	0	22116000	0	0	0	0	0	0	0	0	0	0	0	0
O14791	APOL1_HUMAN	Apolipoprotein L1 (Apolipoprotein L, Apo-L, ApoL) (Apolipoprotein L-I, ApoL-I)	APOL1 APOL	APOL1	O14791	17;5;2	119450000	156840000	216530000	306040000	176770000	151840000	190690000	161540000	134700000	133660000	65795000	98703000	30082000	0	0	0	0	3827400	0	0	4334700	0	5079100	5200100	0	11042000000	10876000000	9028300000	7742900000	9439600000	7179200000	10231000000	8289800000	9214200000	9028000000	9404500000	10392000000
O14792	HS3S1_HUMAN	Heparan sulfate glucosamine 3-O-sulfotransferase 1, EC 2.8.2.23 (Heparan sulfate D-glucosaminyl 3-O-sulfotransferase 1, 3-OST-1, Heparan sulfate 3-O-sulfotransferase 1, h3-OST-1)	HS3ST1 3OST 3OST1	HS3ST1	O14792	5;1	0	0	0	0	0	0	0	0	0	0	0	0	0	0	0	0	51447000	70335000	54500000	0	0	0	0	0	0	0	0	0	0	0	0	0	0	0	0	0	0
O14818	PSA7_HUMAN	Proteasome subunit alpha type-7 (Proteasome subunit RC6-1) (Proteasome subunit XAPC7)	PSMA7 HSPC	PSMA7	O14818	13;6;5;3;2	4740500	0	11049000	14661000	6734100	0	0	0	0	0	0	0	0	204650000	150820000	259210000	277610000	399350000	306780000	617410000	268570000	495060000	331850000	326700000	410400000	181370000	54209000	13846000	32954000	41031000	73082000	84387000	103420000	74256000	77011000	35937000	35928000
O14828	SCAM3_HUMAN	Secretory carrier-associated membrane protein 3, Secretory carrier membrane protein 3	SCAMP3 C1orf3 PROPIN1	SCAMP3	O14828	5	0	0	0	0	0	0	0	0	0	0	0	0	0	80682000	64504000	62364000	62008000	48482000	99534000	65648000	23914000	67134000	111500000	88947000	134500000	0	0	0	0	0	0	0	0	0	0	0	0
O14841	OPLA_HUMAN	5-oxoprolinase, EC 3.5.2.9 (5-oxo-L-prolinase, 5-OPase) (Pyroglutamase)	OPLAH	OPLAH	O14841	37;9	0	0	0	0	0	0	0	0	0	0	0	0	0	0	0	0	101630000	76870000	72192000	808290000	392650000	617830000	13067000	16140000	18326000	0	0	0	0	0	0	0	0	0	0	0	0
O14896	IRF6_HUMAN	Interferon regulatory factor 6, IRF-6	IRF6	IRF6	O14896	10;4;2	0	0	0	0	0	0	0	0	0	0	0	0	0	0	0	0	68722000	94320000	64893000	10473000	2547100	14457000	0	0	0	0	0	0	0	0	0	0	0	0	0	0	0
O14907	TX1B3_HUMAN	Tax1-binding protein 3 (Glutaminase-interacting protein 3) (Tax interaction protein 1, TIP-1) (Tax-interacting protein 1)	TAX1BP3 TIP1	TAX1BP3	O14907	4;2	0	0	0	0	0	0	0	0	0	0	0	0	0	191690000	24893000	355530000	102040000	185830000	126580000	0	0	0	27157000	37533000	48685000	0	0	0	0	0	0	0	0	0	0	0	0
O14908	GIPC1_HUMAN	PDZ domain-containing protein GIPC1 (GAIP C-terminus-interacting protein) (RGS-GAIP-interacting protein) (RGS19-interacting protein 1) (Synectin) (Tax interaction protein 2, TIP-2)	GIPC1 C19orf3 GIPC RGS19IP1	GIPC1	O14908	16;6;4;2;2;1	0	0	0	0	0	0	0	0	0	0	0	0	0	836190000	566000000	949070000	639480000	812570000	797340000	640600000	404140000	531330000	255910000	347740000	303810000	0	0	0	0	0	0	0	0	0	0	0	0
O14910	LIN7A_HUMAN	Protein lin-7 homolog A, Lin-7A, hLin-7 (Mammalian lin-seven protein 1, MALS-1) (Tax interaction protein 33, TIP-33) (Vertebrate lin-7 homolog 1, Veli-1)	LIN7A MALS1 VELI1	LIN7A	O14910	3;2;2;1	2242000	0	0	0	0	0	0	0	0	0	0	0	0	0	0	0	0	0	0	33831000	40053000	69063000	0	0	0	0	0	0	0	0	0	0	0	0	0	0	0
O14924	RGS12_HUMAN	Regulator of G-protein signaling 12, RGS12	RGS12	RGS12	O14924	3	0	0	0	0	0	0	0	0	0	0	0	0	0	0	5203600	8527700	3451000	4517300	3631600	0	0	0	0	0	0	0	0	0	0	0	0	0	0	0	0	0	0
O14929	HAT1_HUMAN	Histone acetyltransferase type B catalytic subunit, EC 2.3.1.48 (Histone acetyltransferase 1)	HAT1 KAT1	HAT1	O14929	6	0	0	0	0	0	0	0	0	0	0	0	0	0	0	0	0	95282000	141330000	74228000	0	0	0	8736100	19744000	15069000	0	0	0	0	0	0	0	0	0	0	0	0
O14933	UB2L6_HUMAN	Ubiquitin/ISG15-conjugating enzyme E2 L6, EC 2.3.2.23 (E2 ubiquitin-conjugating enzyme L6) (Retinoic acid-induced gene B protein, RIG-B) (UbcH8) (Ubiquitin carrier protein L6) (Ubiquitin-protein ligase L6)	UBE2L6 UBCH8	UBE2L6	O14933	3;2;1	0	0	0	0	0	0	0	0	0	0	0	0	0	0	0	0	42027000	32661000	48823000	0	0	0	19005000	12384000	22733000	0	0	0	0	0	0	0	0	0	0	0	0
O14939	PLD2_HUMAN	Phospholipase D2, PLD 2, hPLD2, EC 3.1.4.4 (Choline phosphatase 2) (PLD1C) (Phosphatidylcholine-hydrolyzing phospholipase D2)	PLD2	PLD2	O14939	17;5;4;2;2;2	0	0	0	0	0	0	0	0	0	0	0	0	0	82497000	60093000	91620000	67343000	67100000	55799000	4595100	4828400	15011000	5213500	5471000	3704800	0	0	0	3022500	0	0	0	0	0	0	0	0
O14949	QCR8_HUMAN	Cytochrome b-c1 complex subunit 8 (Complex III subunit 8) (Complex III subunit VIII) (Ubiquinol-cytochrome c reductase complex 9.5 kDa protein) (Ubiquinol-cytochrome c reductase complex ubiquinone-binding protein QP-C)	UQCRQ	UQCRQ	O14949	1	0	0	0	0	0	0	0	0	0	0	0	0	0	0	0	0	12673000	14543000	0	0	0	0	0	0	0	0	0	0	0	0	0	0	0	0	0	0	0
O14965	AURKA_HUMAN	Aurora kinase A, EC 2.7.11.1 (Aurora 2) (Aurora/IPL1-related kinase 1, ARK-1, Aurora-related kinase 1, hARK1) (Breast tumor-amplified kinase) (Serine/threonine-protein kinase 15) (Serine/threonine-protein kinase 6) (Serine/threonine-protein kinase aurora-A)	AURKA AIK AIRK1 ARK1 AURA AYK1 BTAK IAK1 STK15 STK6	AURKA	O14965	6;5;4;1;0;1	0	0	0	0	0	0	0	0	0	0	0	0	0	11662000	0	14232000	0	0	0	59567000	26973000	19763000	7708000	15666000	20901000	0	0	0	0	0	0	0	0	0	0	0	0
O14966	RAB7L_HUMAN	Ras-related protein Rab-7L1 (Rab-7-like protein 1) (Ras-related protein Rab-29)	RAB29 RAB7L1	RAB29	O14966	2;1	0	0	0	0	0	0	0	0	0	0	0	0	0	0	0	0	0	6270600	0	4820600	0	0	6791700	8460400	18938000	0	0	0	0	0	0	0	0	0	0	0	0
O14972	VP26C_HUMAN	Vacuolar protein sorting-associated protein 26C (Down syndrome critical region protein 3) (Down syndrome critical region protein A)	VPS26C DCRA DSCR3 DSCRA	VPS26C	O14972	4;4;2	0	0	0	0	0	0	0	0	0	0	0	0	0	0	0	0	30249000	21110000	18902000	0	507140	1211700	4693600	3492700	4901800	0	0	0	0	0	0	0	0	0	0	0	0
O14974	MYPT1_HUMAN	Protein phosphatase 1 regulatory subunit 12A (Myosin phosphatase-targeting subunit 1, Myosin phosphatase target subunit 1) (Protein phosphatase myosin-binding subunit)	PPP1R12A MBS MYPT1	PPP1R12A	O14974	8;5;3;3;3;2;2;2;2;1	0	0	0	0	0	0	0	0	0	0	0	0	0	39785000	35401000	45298000	19133000	22457000	25944000	9003100	9734200	25136000	17649000	23426000	16576000	0	0	0	0	0	0	0	0	0	0	0	0
O14975	S27A2_HUMAN	Very long-chain acyl-CoA synthetase, VLACS, VLCS, EC 6.2.1.- (Arachidonate--CoA ligase, EC 6.2.1.15) (Fatty acid transport protein 2, FATP-2) (Fatty-acid-coenzyme A ligase, very long-chain 1) (Long-chain-fatty-acid--CoA ligase, EC 6.2.1.3) (Phytanate--CoA ligase, EC 6.2.1.24) (Solute carrier family 27 member 2) (THCA-CoA ligase, EC 6.2.1.7) (Very long-chain-fatty-acid-CoA ligase)	SLC27A2 ACSVL1 FACVL1 FATP2 VLACS	SLC27A2	O14975	15;9	0	0	0	0	0	0	0	0	0	0	0	0	0	0	0	0	25177000	0	30869000	101550000	119270000	137220000	0	1369200	22099000	0	420410000	439430000	304180000	0	356820000	0	0	0	227960000	400630000	433300000
O14976	GAK_HUMAN	Cyclin-G-associated kinase, EC 2.7.11.1	GAK	GAK	O14976	9;3;1;1	0	0	0	0	0	0	0	0	0	0	0	0	0	14524000	24992000	25116000	21929000	40928000	15486000	49856000	22090000	25153000	0	0	0	0	0	22893000	0	0	0	0	0	0	0	0	10685000
O14980	XPO1_HUMAN	Exportin-1, Exp1 (Chromosome region maintenance 1 protein homolog)	XPO1 CRM1	XPO1	O14980	31;30;30;29;28;28;27;26;25;23;22;22;20;16;8;6;6;6;5;5;4;2	0	0	0	0	0	0	0	0	0	0	0	0	0	376300000	320340000	454350000	950930000	1230000000	1222600000	318680000	165770000	277960000	253440000	282680000	312100000	0	0	0	0	0	0	0	0	0	0	0	0
O14986	PI51B_HUMAN	Phosphatidylinositol 4-phosphate 5-kinase type-1 beta, PIP5K1-beta, PtdIns(4)P-5-kinase 1 beta, EC 2.7.1.68 (Phosphatidylinositol 4-phosphate 5-kinase type I beta, PIP5KIbeta) (Protein STM-7) (Type I phosphatidylinositol 4-phosphate 5-kinase beta)	PIP5K1B STM7	PIP5K1B	O14986	10;2;2;2	0	0	0	0	0	0	0	0	0	0	0	0	0	0	0	0	0	0	0	155980000	98827000	170270000	0	0	0	0	0	0	0	0	0	0	0	0	0	0	0
O15013	ARHGA_HUMAN	Rho guanine nucleotide exchange factor 10	ARHGEF10 KIAA0294	ARHGEF10	O15013	13;13;3	0	0	0	0	0	0	0	0	0	0	0	0	0	41697000	18961000	15241000	0	7367500	7609500	0	0	0	86295000	89494000	147250000	0	0	0	3084900	0	0	0	0	0	0	0	0
O15020	SPTN2_HUMAN	Spectrin beta chain, non-erythrocytic 2 (Beta-III spectrin) (Spinocerebellar ataxia 5 protein)	SPTBN2 KIAA0302 SCA5	SPTBN2	O15020	44;17;2;1	0	0	0	0	0	3180600	0	0	0	0	0	0	0	589100000	572720000	658240000	47070000	189130000	141390000	10788000	11989000	2165900	0	0	0	0	0	0	0	0	0	0	0	0	0	0	0
O15031	PLXB2_HUMAN	Plexin-B2 (MM1)	PLXNB2 KIAA0315	PLXNB2	O15031	72;19;11;7;2;1	0	36522000	0	35256000	0	0	0	0	0	27666000	0	0	0	2404000000	1720100000	2844900000	5179900000	7157500000	6786400000	1070100000	942520000	1078700000	2499800000	2419300000	2993000000	12409000	3640400	0	0	19716000	6991700	3605700	20990000	12237000	1969900	0	0
O15037	KHNYN_HUMAN	Protein KHNYN (KH and NYN domain-containing protein)	KHNYN KIAA0323	KHNYN	O15037	12;2	0	0	0	0	0	0	0	0	0	0	0	0	0	33421000	54222000	79990000	2659800	8919100	0	39043000	30382000	64503000	2013300	1859100	1651700	0	0	0	0	0	0	0	0	0	4764200	0	0
O15056	SYNJ2_HUMAN	Synaptojanin-2, EC 3.1.3.36 (Synaptic inositol 1,4,5-trisphosphate 5-phosphatase 2)	SYNJ2 KIAA0348	SYNJ2	O15056	3;2;1;1;1	0	0	0	0	0	2761800	28811000	15654000	0	0	0	0	0	3007700	3955800	4154600	0	0	0	0	0	0	10212000	17755000	16092000	0	0	0	0	0	0	0	0	0	0	0	0
O15067	PUR4_HUMAN	Phosphoribosylformylglycinamidine synthase, FGAM synthase, FGAMS, EC 6.3.5.3 (Formylglycinamide ribonucleotide amidotransferase, FGAR amidotransferase, FGAR-AT) (Formylglycinamide ribotide amidotransferase) (Phosphoribosylformylglycineamide amidotransferase)	PFAS KIAA0361	PFAS	O15067	24;4;2;2;2;1;1	0	0	0	0	0	0	0	0	0	0	0	0	0	308610000	162470000	315280000	16813000	0	11428000	80097000	34997000	45991000	48174000	41011000	55374000	0	0	0	1968600	0	4997800	4096100	0	0	0	0	0
O15068	MCF2L_HUMAN	Guanine nucleotide exchange factor DBS (DBL's big sister) (MCF2-transforming sequence-like protein)	MCF2L KIAA0362 OST	MCF2L	O15068	9;6;3;2;2;2;1	0	0	0	0	0	0	0	0	0	0	0	0	0	5091200	1004400	12338000	0	0	0	32598000	34729000	40026000	1586500	2933800	1394200	0	0	0	0	7161600	4845300	0	3624300	0	0	0	0
O15084	ANR28_HUMAN	Serine/threonine-protein phosphatase 6 regulatory ankyrin repeat subunit A, PP6-ARS-A, Serine/threonine-protein phosphatase 6 regulatory subunit ARS-A (Ankyrin repeat domain-containing protein 28) (Phosphatase interactor targeting protein hnRNP K, PITK)	ANKRD28 KIAA0379	ANKRD28	O15084	5;4	0	0	0	0	0	0	0	0	0	0	0	0	0	0	0	2981200	19636000	16651000	16523000	0	7790400	6675900	10068000	6429600	0	0	0	0	0	0	0	0	0	0	0	0	0
O15085	ARHGB_HUMAN	Rho guanine nucleotide exchange factor 11 (PDZ-RhoGEF)	ARHGEF11 KIAA0380	ARHGEF11	O15085	5	0	0	0	0	0	0	0	0	0	0	0	0	0	0	0	10516000	0	0	1961300	0	0	0	0	0	0	0	0	33119000	65574000	0	0	0	0	0	0	58591000	0
O15116	LSM1_HUMAN	U6 snRNA-associated Sm-like protein LSm1 (Cancer-associated Sm-like) (Small nuclear ribonuclear CaSm)	LSM1 CASM	LSM1	O15116	1	0	0	0	0	0	0	0	0	0	0	0	0	0	0	0	0	0	0	0	0	0	0	0	0	0	0	0	0	0	0	0	0	0	0	0	0	0
O15117	FYB1_HUMAN	FYN-binding protein 1 (Adhesion and degranulation promoting adaptor protein, ADAP) (FYB-120/130, p120/p130) (FYN-T-binding protein) (SLAP-130) (SLP-76-associated phosphoprotein)	FYB1 FYB SLAP130	FYB1	O15117	3;1;1;1;1	0	0	0	0	0	0	0	0	0	0	0	0	0	0	0	0	0	0	0	0	0	0	0	0	0	53938000	26288000	8949800	11181000	35713000	14913000	30075000	49391000	6286200	11718000	0	12740000
O15118	NPC1_HUMAN	NPC intracellular cholesterol transporter 1 (Niemann-Pick C1 protein)	NPC1	NPC1	O15118	16;12;1;1;1	0	0	0	0	0	0	0	0	0	0	0	0	0	34399000	16372000	34124000	197190000	185310000	276790000	22138000	26631000	25522000	1516500000	1716000000	2609200000	0	0	0	0	0	4350000	0	0	0	0	0	0
O15121	DEGS1_HUMAN	Sphingolipid delta(4)-desaturase DES1, EC 1.14.19.17 (Cell migration-inducing gene 15 protein) (Degenerative spermatocyte homolog 1) (Dihydroceramide desaturase-1) (Membrane lipid desaturase) (Retinol isomerase, EC 5.2.1.-)	DEGS1 DES1 MLD MIG15	DEGS1	O15121	1	0	0	0	0	0	0	0	0	0	0	0	0	0	0	0	0	4370100	5603200	5520700	0	0	0	0	0	4891500	0	0	0	0	0	0	0	0	0	0	0	0
O15126	SCAM1_HUMAN	Secretory carrier-associated membrane protein 1, Secretory carrier membrane protein 1	SCAMP1 SCAMP	SCAMP1	O15126	5;4;2;2;2	0	0	0	0	0	0	0	0	0	0	0	0	0	59209000	50801000	47476000	125690000	221180000	181970000	40659000	16058000	42569000	103260000	95435000	84422000	0	0	0	0	0	0	0	0	0	0	0	0
O15127	SCAM2_HUMAN	Secretory carrier-associated membrane protein 2, Secretory carrier membrane protein 2	SCAMP2	SCAMP2	O15127	4;2;2;2;2	0	0	0	0	0	0	0	0	0	0	0	0	0	0	6484300	49280000	203870000	96392000	201630000	77994000	108250000	155280000	130390000	164010000	237450000	71433000	0	0	0	0	0	0	12713000	0	0	0	0
O15143	ARC1B_HUMAN	Actin-related protein 2/3 complex subunit 1B (Arp2/3 complex 41 kDa subunit) (p41-ARC)	ARPC1B ARC41	ARPC1B	O15143	4;2;2;2;2;2;2;2	0	0	0	0	0	0	0	0	0	0	0	0	0	1066200000	837580000	1086300000	299600000	112140000	385530000	252380000	143520000	161220000	132520000	104580000	187040000	0	0	0	0	0	0	0	0	0	0	0	0
O15144	ARPC2_HUMAN	Actin-related protein 2/3 complex subunit 2 (Arp2/3 complex 34 kDa subunit, p34-ARC)	ARPC2 ARC34 PRO2446	ARPC2	O15144	26;6;6;6;2	14933000	0	0	0	0	0	0	0	0	973040	0	0	0	8252000000	8526400000	8745700000	2076600000	2355600000	2044600000	1454100000	921080000	1082300000	1059100000	889440000	1072700000	264150000	149950000	58116000	112400000	364190000	241320000	211580000	505940000	232460000	110480000	102340000	72417000
O15145	ARPC3_HUMAN	Actin-related protein 2/3 complex subunit 3 (Arp2/3 complex 21 kDa subunit, p21-ARC)	ARPC3 ARC21	ARPC3	O15145	7;4;3	869300	0	0	0	0	0	0	0	0	0	0	0	0	3064900000	1883800000	2552100000	691070000	856520000	369830000	288700000	270530000	331300000	308370000	292640000	312230000	95311000	35273000	17641000	82873000	64116000	134590000	141290000	338610000	54979000	66961000	36849000	23586000
O15173	PGRC2_HUMAN	Membrane-associated progesterone receptor component 2 (Progesterone membrane-binding protein) (Steroid receptor protein DG6)	PGRMC2 DG6 PMBP	PGRMC2	O15173	4	0	0	0	0	0	0	0	0	0	0	0	0	0	0	0	0	55816000	38053000	38163000	0	2306700	2060500	17087000	7923900	0	7332900	4116500	0	0	0	0	0	18180000	0	0	0	0
O15194	CTDSL_HUMAN	CTD small phosphatase-like protein, CTDSP-like, EC 3.1.3.16 (Carboxy-terminal domain RNA polymerase II polypeptide A small phosphatase 3) (NIF-like protein) (Nuclear LIM interactor-interacting factor 1, NLI-interacting factor 1) (Protein YA22, hYA22) (RBSP3) (Small C-terminal domain phosphatase 3, SCP3, Small CTD phosphatase 3)	CTDSPL C3orf8 NIF1 NIFL SCP3 YA22	CTDSPL	O15194	7;3;2;1	0	0	0	0	0	0	0	0	0	0	0	0	0	204300000	176400000	220950000	44509000	41576000	43942000	88123000	76464000	119870000	46291000	19879000	46922000	0	0	0	0	0	0	0	0	0	0	0	0
O15195	VILL_HUMAN	Villin-like protein	VILL	VILL	O15195	12;6;3;2;1	0	0	0	3729800	0	2756700	0	0	0	3967400	0	2645300	0	0	0	0	0	0	0	40330000	65403000	93437000	1695000	0	1797500	0	4525900	3834700	0	5005700	3789400	4670400	4748300	0	0	0	3314800
O15230	LAMA5_HUMAN	Laminin subunit alpha-5 (Laminin-10 subunit alpha) (Laminin-11 subunit alpha) (Laminin-15 subunit alpha)	LAMA5 KIAA0533 KIAA1907	LAMA5	O15230	11	0	0	0	0	0	0	0	0	0	0	0	0	0	0	0	0	36605000	31374000	34563000	0	0	0	6852900	3185900	10054000	0	0	0	0	0	0	0	0	0	0	0	0
O15231	ZN185_HUMAN	Zinc finger protein 185 (LIM domain protein ZNF185) (P1-A)	ZNF185	ZNF185	O15231	10;8;3	0	0	0	0	0	0	0	0	0	0	0	0	0	5196300	4057200	0	80001000	130920000	133390000	0	0	0	10269000	9336700	35329000	0	0	0	0	0	0	0	0	0	0	0	0
O15264	MK13_HUMAN	Mitogen-activated protein kinase 13, MAP kinase 13, MAPK 13, EC 2.7.11.24 (Mitogen-activated protein kinase p38 delta, MAP kinase p38 delta) (Stress-activated protein kinase 4)	MAPK13 PRKM13 SAPK4	MAPK13	O15264	12;3	0	0	0	0	0	0	0	0	0	0	0	0	0	35942000	27887000	41134000	72455000	104640000	82421000	32586000	12059000	28928000	0	0	0	0	0	0	0	0	0	0	0	0	0	0	0
O15269	SPTC1_HUMAN	Serine palmitoyltransferase 1, EC 2.3.1.50 (Long chain base biosynthesis protein 1, LCB 1) (Serine-palmitoyl-CoA transferase 1, SPT 1, SPT1)	SPTLC1 LCB1	SPTLC1	O15269	4	0	0	0	0	0	0	0	0	0	0	0	0	0	0	0	0	0	24044000	5979000	0	6614200	5941700	17772000	20363000	28270000	0	0	0	0	0	0	0	0	0	0	0	0
O15270	SPTC2_HUMAN	Serine palmitoyltransferase 2, EC 2.3.1.50 (Long chain base biosynthesis protein 2, LCB 2) (Long chain base biosynthesis protein 2a, LCB2a) (Serine-palmitoyl-CoA transferase 2, SPT 2)	SPTLC2 KIAA0526 LCB2	SPTLC2	O15270	2;1	0	0	0	0	0	0	0	0	0	0	0	0	0	0	0	0	13910000	3965600	0	0	0	0	0	0	0	0	0	0	0	0	0	0	0	0	0	0	0
O15294	OGT1_HUMAN	UDP-N-acetylglucosamine--peptide N-acetylglucosaminyltransferase 110 kDa subunit, EC 2.4.1.255 (O-GlcNAc transferase subunit p110) (O-linked N-acetylglucosamine transferase 110 kDa subunit, OGT)	OGT	OGT	O15294	5;3	0	0	0	0	0	0	0	0	0	0	0	0	0	0	0	0	16702000	9001400	19553000	0	0	0	6254900	3100500	13560000	0	0	0	0	0	0	0	0	0	0	0	0
O15305	PMM2_HUMAN	Phosphomannomutase 2, PMM 2, EC 5.4.2.8	PMM2	PMM2	O15305	3;3;3;0;0;0;0;0	0	0	0	0	0	0	0	0	0	0	0	0	0	23211000	66492000	54132000	149720000	46433000	197910000	76362000	143200000	69668000	16503000	18699000	24769000	0	0	0	0	0	0	0	0	0	0	0	0
O15344	TRI18_HUMAN	E3 ubiquitin-protein ligase Midline-1, EC 2.3.2.27 (Midin) (Putative transcription factor XPRF) (RING finger protein 59) (RING finger protein Midline-1) (RING-type E3 ubiquitin transferase Midline-1) (Tripartite motif-containing protein 18)	MID1 FXY RNF59 TRIM18 XPRF	MID1	O15344	11;10;9;8;4;2	0	0	0	0	0	0	0	0	0	0	0	0	0	260670000	209740000	199910000	0	2972400	0	83907000	66205000	90318000	18930000	13036000	8689900	0	0	0	0	0	0	0	0	0	0	0	0
O15357	SHIP2_HUMAN	Phosphatidylinositol 3,4,5-trisphosphate 5-phosphatase 2, EC 3.1.3.86 (Inositol polyphosphate phosphatase-like protein 1, INPPL-1) (Protein 51C) (SH2 domain-containing inositol 5'-phosphatase 2, SH2 domain-containing inositol phosphatase 2, SHIP-2)	INPPL1 SHIP2	INPPL1	O15357	6;5;2;1;1	0	0	0	0	0	0	0	0	0	0	0	0	0	18073000	5373900	13513000	0	0	0	0	0	501280	11996000	23526000	17926000	0	0	0	0	0	0	0	0	0	0	0	0
O15371	EIF3D_HUMAN	Eukaryotic translation initiation factor 3 subunit D, eIF3d (Eukaryotic translation initiation factor 3 subunit 7) (eIF-3-zeta) (eIF3 p66)	EIF3D EIF3S7	EIF3D	O15371	20;11;6;5;4	0	0	0	0	0	0	0	0	0	0	0	0	0	83573000	78954000	139020000	333180000	562760000	572290000	90531000	82752000	89285000	92403000	71770000	111010000	0	0	0	0	0	0	0	0	0	0	0	0
O15372	EIF3H_HUMAN	Eukaryotic translation initiation factor 3 subunit H, eIF3h (Eukaryotic translation initiation factor 3 subunit 3) (eIF-3-gamma) (eIF3 p40 subunit)	EIF3H EIF3S3	EIF3H	O15372	14;14;13;7;4;3;2	0	0	0	0	0	0	0	0	0	0	0	0	0	18442000	19718000	38818000	267420000	177410000	281940000	40076000	46315000	75840000	29228000	46393000	62383000	0	0	0	0	0	0	0	2432300	0	0	0	0
O15382	BCAT2_HUMAN	Branched-chain-amino-acid aminotransferase, mitochondrial, BCAT(m), EC 2.6.1.42 (Placental protein 18, PP18)	BCAT2 BCATM BCT2 ECA40	BCAT2	O15382	12;12;12;11;8;4	0	0	0	0	0	0	0	0	0	0	0	0	0	0	0	0	189730000	241680000	216220000	0	0	0	0	0	0	0	0	0	0	0	0	0	0	0	0	0	0
O15400	STX7_HUMAN	Syntaxin-7	STX7	STX7	O15400	7	0	0	0	0	0	0	0	0	0	0	0	0	0	88786000	88298000	133640000	59354000	38569000	0	50982000	27997000	49409000	227480000	195920000	314930000	62950000	14885000	18925000	26115000	26498000	103300000	36440000	74967000	39686000	34398000	34349000	31519000
O15431	COPT1_HUMAN	High affinity copper uptake protein 1 (Copper transporter 1, hCTR1) (Solute carrier family 31 member 1)	SLC31A1 COPT1 CTR1	SLC31A1	O15431	3	0	0	0	0	0	0	0	0	0	0	0	0	0	96714000	95138000	87218000	182280000	160990000	218820000	1032400000	543250000	565670000	87531000	16337000	110520000	0	0	0	0	0	0	0	0	0	0	0	0
O15438	MRP3_HUMAN	ATP-binding cassette sub-family C member 3, EC 7.6.2.-, EC 7.6.2.2, EC 7.6.2.3 (Canalicular multispecific organic anion transporter 2) (Multi-specific organic anion transporter D, MOAT-D) (Multidrug resistance-associated protein 3)	ABCC3 CMOAT2 MLP2 MRP3	ABCC3	O15438	25;4;1	0	0	0	0	0	0	0	0	0	0	0	0	0	89016000	66575000	45207000	0	0	0	282700000	326830000	359790000	112070000	91263000	118580000	0	0	0	0	0	0	0	1536900	0	0	0	0
O15439	MRP4_HUMAN	ATP-binding cassette sub-family C member 4, EC 7.6.2.-, EC 7.6.2.2, EC 7.6.2.3 (MRP/cMOAT-related ABC transporter) (Multi-specific organic anion transporter B, MOAT-B) (Multidrug resistance-associated protein 4)	ABCC4 MOATB MRP4	ABCC4	O15439	40;21;18	0	0	0	0	0	0	0	0	0	0	0	0	0	720710000	547350000	712470000	134390000	134510000	131240000	47790000	40053000	83702000	387550000	367680000	453400000	20007000	0	0	0	0	2495700	2745300	36217000	0	0	0	0
O15440	MRP5_HUMAN	ATP-binding cassette sub-family C member 5, EC 7.6.2.-, EC 7.6.2.2 (Multi-specific organic anion transporter C, MOAT-C) (Multidrug resistance-associated protein 5) (SMRP) (pABC11)	ABCC5 MRP5	ABCC5	O15440	7;1	0	0	0	0	0	0	0	0	0	0	0	0	0	0	0	0	4306600	7768800	14722000	4108600	9198400	14791000	31020000	19935000	20749000	0	0	0	0	0	0	0	1515400	0	0	0	0
O15460	P4HA2_HUMAN	Prolyl 4-hydroxylase subunit alpha-2, 4-PH alpha-2, EC 1.14.11.2 (Procollagen-proline,2-oxoglutarate-4-dioxygenase subunit alpha-2)	P4HA2 UNQ290/PRO330	P4HA2	O15460	6;1;1	0	0	0	0	0	0	0	0	0	0	0	0	0	0	0	0	24766000	35246000	29227000	0	0	0	10528000	11635000	18026000	0	0	0	0	0	0	0	0	0	0	0	0
O15484	CAN5_HUMAN	Calpain-5, EC 3.4.22.- (Calpain htra-3) (New calpain 3, nCL-3)	CAPN5 NCL3	CAPN5	O15484	28;28;23;4	0	0	0	0	0	0	0	0	0	0	0	0	0	92545000	106650000	161150000	10565000	12885000	0	1906900000	1329600000	1824400000	119040000	107330000	181940000	0	0	0	0	0	0	0	0	0	0	0	0
O15511	ARPC5_HUMAN	Actin-related protein 2/3 complex subunit 5 (Arp2/3 complex 16 kDa subunit, p16-ARC)	ARPC5 ARC16	ARPC5	O15511	5;4	0	0	0	0	0	0	0	0	0	0	0	0	0	1566200000	1760700000	1492800000	288360000	415470000	262490000	200330000	146270000	169240000	278220000	243690000	348150000	166130000	54945000	19584000	41037000	114210000	117570000	103870000	238110000	109570000	31998000	33023000	29815000
O15551	CLD3_HUMAN	Claudin-3 (Clostridium perfringens enterotoxin receptor 2, CPE-R 2, CPE-receptor 2) (Rat ventral prostate.1 protein homolog, hRVP1)	CLDN3 C7orf1 CPETR2	CLDN3	O15551	3	0	0	0	0	0	0	0	0	0	0	0	0	0	55080000	144180000	169460000	0	0	0	2783000000	936500000	1912400000	0	0	0	0	0	0	0	0	0	0	0	0	0	0	0
O15554	KCNN4_HUMAN	Intermediate conductance calcium-activated potassium channel protein 4, SK4, SKCa 4, SKCa4 (IKCa1, IK1) (KCa3.1) (KCa4) (Putative Gardos channel)	KCNN4 IK1 IKCA1 KCA4 SK4	KCNN4	O15554	5;4;2;1;1;1	0	0	0	0	0	0	0	0	0	0	0	0	0	0	0	0	17622000	14059000	19914000	0	0	2481000	26608000	22349000	33115000	0	0	0	0	0	0	0	0	0	0	0	0
O43143	DHX15_HUMAN	ATP-dependent RNA helicase DHX15, EC 3.6.4.13 (ATP-dependent RNA helicase #46) (DEAH box protein 15) (Splicing factor Prp43, hPrp43)	DHX15 DBP1 DDX15	DHX15	O43143	24	0	0	0	0	0	0	0	0	0	0	0	0	0	0	0	42691000	287850000	487500000	377220000	66457000	35494000	73297000	111420000	101740000	146730000	0	0	0	0	0	0	0	0	0	0	0	0
O43150	ASAP2_HUMAN	Arf-GAP with SH3 domain, ANK repeat and PH domain-containing protein 2 (Development and differentiation-enhancing factor 2) (Paxillin-associated protein with ARF GAP activity 3, PAG3) (Pyk2 C-terminus-associated protein, PAP)	ASAP2 DDEF2 KIAA0400	ASAP2	O43150	11;4	0	0	0	0	0	0	0	0	0	0	0	0	0	159790000	116880000	160350000	53043000	48216000	173950000	34291000	14141000	19674000	0	0	0	8895000	17423000	8301100	9017800	12217000	7481600	12231000	9447300	10545000	0	7242100	5382000
O43155	FLRT2_HUMAN	Leucine-rich repeat transmembrane protein FLRT2 (Fibronectin-like domain-containing leucine-rich transmembrane protein 2)	FLRT2 KIAA0405 UNQ232/PRO265	FLRT2	O43155	1	0	23196000	25830000	39962000	23282000	0	0	0	0	0	0	0	0	0	0	0	0	0	0	0	0	0	0	0	0	0	0	0	0	0	0	0	0	0	0	0	0
O43157	PLXB1_HUMAN	Plexin-B1 (Semaphorin receptor SEP)	PLXNB1 KIAA0407 PLXN5 SEP	PLXNB1	O43157	27	0	0	0	0	0	0	2594200	3139400	0	4210500	0	0	0	511730000	434190000	634610000	63727000	76194000	21600000	45790000	36898000	59853000	0	0	0	0	0	0	0	0	0	0	0	0	0	0	0
O43166	SI1L1_HUMAN	Signal-induced proliferation-associated 1-like protein 1, SIPA1-like protein 1 (High-risk human papilloma viruses E6 oncoproteins targeted protein 1, E6-targeted protein 1)	SIPA1L1 E6TP1 KIAA0440	SIPA1L1	O43166	15;12;6	0	0	0	0	0	0	0	0	0	0	0	0	0	6816800	2805400	7713100	108940000	82887000	102080000	0	0	0	0	0	0	0	0	0	0	0	0	0	0	0	0	0	0
O43169	CYB5B_HUMAN	Cytochrome b5 type B (Cytochrome b5 outer mitochondrial membrane isoform)	CYB5B CYB5M OMB5	CYB5B	O43169	6;5;4;2	0	0	0	0	0	0	0	0	0	0	0	0	0	33684000	11944000	54257000	443530000	519660000	549710000	6309000	24411000	30624000	74166000	88517000	85651000	48650000	0	0	0	0	0	0	100800000	0	0	0	0
O43172	PRP4_HUMAN	U4/U6 small nuclear ribonucleoprotein Prp4 (PRP4 homolog, hPrp4) (U4/U6 snRNP 60 kDa protein) (WD splicing factor Prp4)	PRPF4 PRP4	PRPF4	O43172	6	0	0	0	0	0	0	0	0	0	0	0	0	0	0	0	0	53839000	20135000	38847000	0	0	0	0	0	0	0	0	0	0	0	0	0	0	0	0	0	0
O43194	GPR39_HUMAN	G-protein coupled receptor 39	GPR39	GPR39	O43194	3;1	0	0	0	0	0	0	0	0	0	0	0	0	0	0	0	12606000	0	0	0	0	3405600	5390900	83246000	29316000	89264000	0	0	0	0	0	0	0	0	0	0	0	0
O43237	DC1L2_HUMAN	Cytoplasmic dynein 1 light intermediate chain 2 (Dynein light intermediate chain 2, cytosolic, LIC-2) (LIC53/55)	DYNC1LI2 DNCLI2 LIC2	DYNC1LI2	O43237	13;6;4;2;1;1	7513400	0	0	0	0	0	0	0	0	0	0	0	0	152400000	60198000	152630000	131380000	186370000	210970000	16736000	10761000	26770000	65630000	96873000	143840000	0	0	0	0	0	0	0	0	0	0	0	0
O43242	PSMD3_HUMAN	26S proteasome non-ATPase regulatory subunit 3 (26S proteasome regulatory subunit RPN3) (26S proteasome regulatory subunit S3) (Proteasome subunit p58)	PSMD3	PSMD3	O43242	18;2	0	0	0	0	0	0	0	0	0	0	0	0	0	102180000	72244000	156260000	440230000	560770000	348370000	160770000	119430000	144400000	188090000	155250000	239000000	19955000	0	34248000	22338000	0	0	0	2074500	0	0	3489000	0
O43246	CTR4_HUMAN	Cationic amino acid transporter 4, CAT-4, CAT4 (Solute carrier family 7 member 4)	SLC7A4	SLC7A4	O43246	1	0	0	0	0	0	0	0	0	0	0	0	0	0	10568000	7275000	6999200	0	0	0	0	0	0	0	0	0	0	0	0	0	0	0	0	0	0	0	0	0
O43252	PAPS1_HUMAN	Bifunctional 3'-phosphoadenosine 5'-phosphosulfate synthase 1, PAPS synthase 1, PAPSS 1 (Sulfurylase kinase 1, SK 1, SK1) [Includes: Sulfate adenylyltransferase, EC 2.7.7.4 (ATP-sulfurylase) (Sulfate adenylate transferase, SAT); Adenylyl-sulfate kinase, EC 2.7.1.25 (3'-phosphoadenosine-5'-phosphosulfate synthase) (APS kinase) (Adenosine-5'-phosphosulfate 3'-phosphotransferase) (Adenylylsulfate 3'…	PAPSS1 ATPSK1 PAPSS	PAPSS1	O43252	3	0	0	0	0	0	0	0	0	0	0	0	0	0	0	0	0	11086000	14468000	3047400	0	0	0	0	0	0	0	0	0	0	0	0	0	0	0	0	0	0
O43264	ZW10_HUMAN	Centromere/kinetochore protein zw10 homolog	ZW10	ZW10	O43264	5;1	0	0	0	0	0	0	0	0	0	0	0	0	0	8773700	3014000	6382500	4877800	10524000	5833400	16922000	16276000	16164000	12060000	5848200	7207600	35133000	0	0	0	0	0	0	0	0	0	0	0
O43291	SPIT2_HUMAN	Kunitz-type protease inhibitor 2 (Hepatocyte growth factor activator inhibitor type 2, HAI-2) (Placental bikunin)	SPINT2 HAI2 KOP	SPINT2	O43291	7;6;3;3;2;1	0	0	0	0	0	0	0	0	0	0	0	0	0	20871000	13588000	131560000	70822000	79526000	151260000	122610000	62149000	66246000	90662000	222170000	130410000	0	0	0	0	0	0	0	0	0	0	0	0
O43293	DAPK3_HUMAN	Death-associated protein kinase 3, DAP kinase 3, EC 2.7.11.1 (DAP-like kinase, Dlk) (MYPT1 kinase) (Zipper-interacting protein kinase, ZIP-kinase)	DAPK3 ZIPK	DAPK3	O43293	3;1;0	0	0	0	0	0	0	0	0	0	0	0	0	0	0	9395600	0	19702000	28279000	7975800	0	0	0	0	0	0	0	0	0	0	0	0	0	0	0	0	0	0
O43294	TGFI1_HUMAN	Transforming growth factor beta-1-induced transcript 1 protein (Androgen receptor coactivator 55 kDa protein) (Androgen receptor-associated protein of 55 kDa) (Hydrogen peroxide-inducible clone 5 protein, Hic-5)	TGFB1I1 ARA55	TGFB1I1	O43294	3;1	0	0	0	0	0	0	0	0	0	0	0	0	0	0	0	0	1851800	5963000	0	0	0	0	0	0	0	5032700	6931900	0	0	0	4459100	4196800	13238000	3141900	2646900	0	1449500
O43295	SRGP3_HUMAN	SLIT-ROBO Rho GTPase-activating protein 3, srGAP3 (Mental disorder-associated GAP) (Rho GTPase-activating protein 14) (WAVE-associated Rac GTPase-activating protein, WRP)	SRGAP3 ARHGAP14 KIAA0411 KIAA1156 MEGAP SRGAP2	SRGAP3	O43295	4;2	0	0	0	0	0	0	0	0	0	0	0	0	0	0	0	0	18594000	18001000	30554000	0	0	0	0	0	0	0	0	0	0	0	0	0	0	0	0	0	0
O43306	ADCY6_HUMAN	Adenylate cyclase type 6, EC 4.6.1.1 (ATP pyrophosphate-lyase 6) (Adenylate cyclase type VI) (Adenylyl cyclase 6) (Ca(2+)-inhibitable adenylyl cyclase)	ADCY6 KIAA0422	ADCY6	O43306	9;3;3;1	0	0	0	0	0	0	0	0	0	0	0	0	0	48974000	36490000	36244000	0	0	0	15064000	11139000	9236200	2919600	2315500	5132200	16606000	0	0	0	0	0	0	0	0	0	0	0
O43324	MCA3_HUMAN	Eukaryotic translation elongation factor 1 epsilon-1 (Aminoacyl tRNA synthetase complex-interacting multifunctional protein 3) (Elongation factor p18) (Multisynthase complex auxiliary component p18)	EEF1E1 AIMP3 P18	EEF1E1	O43324	8;6;6;5;3	0	0	0	0	0	0	0	0	0	0	0	0	0	28795000	26764000	23714000	112970000	159290000	102370000	10289000	14770000	13128000	50296000	46746000	33550000	0	0	0	0	0	0	0	0	0	0	0	0
O43390	HNRPR_HUMAN	Heterogeneous nuclear ribonucleoprotein R, hnRNP R	HNRNPR HNRPR	HNRNPR	O43390	9;7;6;7;4;5;0	0	0	0	0	0	0	0	0	0	0	0	0	0	62532000	49975000	45272000	76843000	134660000	115420000	8500200	8150100	11748000	54692000	65292000	65036000	0	0	0	0	0	0	0	0	0	0	0	0
O43396	TXNL1_HUMAN	Thioredoxin-like protein 1 (32 kDa thioredoxin-related protein)	TXNL1 TRP32 TXL TXNL	TXNL1	O43396	10;9;5;1;1;1	0	0	0	0	0	0	0	0	0	0	0	0	0	18693000	28730000	22153000	57979000	75297000	58349000	199880000	105380000	146870000	84178000	86960000	110410000	0	0	0	0	1889000	0	0	2704800	0	0	0	0
O43427	FIBP_HUMAN	Acidic fibroblast growth factor intracellular-binding protein, aFGF intracellular-binding protein (FGF-1 intracellular-binding protein)	FIBP	FIBP	O43427	11;7;6;3	0	0	0	0	0	0	0	0	0	0	0	0	0	681390000	336220000	580060000	86929000	78928000	62987000	108390000	143400000	142810000	89652000	88157000	110200000	0	0	0	0	0	0	0	0	0	0	0	0
O43488	ARK72_HUMAN	Aflatoxin B1 aldehyde reductase member 2, EC 1.1.1.n11 (AFB1 aldehyde reductase 1, AFB1-AR 1) (Aldoketoreductase 7) (Succinic semialdehyde reductase, SSA reductase)	AKR7A2 AFAR AFAR1 AKR7	AKR7A2	O43488	8;8;2	0	4681900	3188100	0	0	0	0	0	0	0	0	0	2043300	297910000	212290000	275240000	281420000	224510000	336830000	191030000	123090000	158830000	61470000	51159000	79347000	0	3233900	0	0	7165500	3183700	5218700	11024000	2571000	0	3016800	0
O43490	PROM1_HUMAN	Prominin-1 (Antigen AC133) (Prominin-like protein 1) (CD antigen CD133)	PROM1 PROML1 MSTP061	PROM1	O43490	29;2;1;1	0	0	0	0	0	0	0	0	0	0	0	0	0	315340000	212310000	334170000	0	0	0	6370400000	3790200000	5327200000	0	0	2604700	0	0	16955000	0	0	0	0	0	0	0	0	0
O43491	E41L2_HUMAN	Band 4.1-like protein 2 (Erythrocyte membrane protein band 4.1-like 2) (Generally expressed protein 4.1, 4.1G)	EPB41L2	EPB41L2	O43491	1;0;0;1;0;1;0;0;0;0;0;0;0	0	0	0	0	2180600	0	0	0	0	0	0	0	0	4287900000	3895200000	3746400000	403150000	399840000	473040000	6561100000	4314100000	5687700000	410040000	484290000	607910000	6370100	0	0	0	0	0	0	0	13438000	0	0	6603200
O43520	AT8B1_HUMAN	Phospholipid-transporting ATPase IC, EC 7.6.2.1 (ATPase class I type 8B member 1) (Familial intrahepatic cholestasis type 1) (P4-ATPase flippase complex alpha subunit ATP8B1)	ATP8B1 ATPIC FIC1 PFIC	ATP8B1	O43520	34;28;14;1;1;0;0;0	0	0	0	0	0	0	0	0	0	0	0	0	0	13062000	18571000	21344000	86460000	104380000	100910000	1455700000	889370000	1171000000	0	1638000	0	0	0	0	10897000	0	0	0	0	0	0	0	0
O43567	RNF13_HUMAN	E3 ubiquitin-protein ligase RNF13, EC 2.3.2.27 (RING finger protein 13) (RING-type E3 ubiquitin transferase RNF13)	RNF13 RZF	RNF13	O43567	5;3;3;3;2;2	0	0	0	0	0	0	0	0	0	0	0	0	0	0	0	0	11852000	0	13423000	24082000	25445000	21641000	93718000	82241000	106110000	0	0	0	0	0	0	0	0	0	0	0	0
O43570	CAH12_HUMAN	Carbonic anhydrase 12, EC 4.2.1.1 (Carbonate dehydratase XII) (Carbonic anhydrase XII, CA-XII) (Tumor antigen HOM-RCC-3.1.3)	CA12	CA12	O43570	8;6	0	0	0	0	0	0	0	0	0	0	0	0	0	0	0	0	0	0	0	273810000	398610000	662960000	0	5081400	0	0	0	0	0	0	0	0	0	0	0	0	0
O43572	AKA10_HUMAN	A-kinase anchor protein 10, mitochondrial, AKAP-10 (Dual specificity A kinase-anchoring protein 2, D-AKAP-2) (Protein kinase A-anchoring protein 10, PRKA10)	AKAP10	AKAP10	O43572	4;3	0	0	0	0	0	0	0	0	0	0	0	0	0	0	0	0	0	0	0	0	1808500	2533800	23327000	8276800	27906000	0	0	0	0	0	0	0	0	0	0	0	0
O43581	SYT7_HUMAN	Synaptotagmin-7 (IPCA-7) (Prostate cancer-associated protein 7) (Synaptotagmin VII, SytVII)	SYT7 PCANAP7	SYT7	O43581	9;2;1	0	0	0	0	0	0	0	0	0	0	0	0	0	3873100	0	3557200	24557000	9432600	37170000	132510000	62401000	120560000	0	0	0	0	0	0	0	0	0	0	0	0	0	0	0
O43583	DENR_HUMAN	Density-regulated protein, DRP (Protein DRP1) (Smooth muscle cell-associated protein 3, SMAP-3)	DENR DRP1 H14	DENR	O43583	6;4	0	0	0	0	0	0	0	0	0	0	0	0	0	36655000	48367000	162570000	18581000	44523000	22036000	37753000	10913000	26219000	12710000	24018000	21861000	0	0	0	0	0	0	0	0	0	0	0	0
O43592	XPOT_HUMAN	Exportin-T (Exportin(tRNA)) (tRNA exportin)	XPOT	XPOT	O43592	19;7;3;1	0	0	0	0	0	0	0	0	0	0	0	0	0	34560000	36077000	72988000	76743000	164260000	90109000	41071000	53243000	84267000	39246000	38512000	44594000	0	0	0	0	0	0	0	0	0	0	0	0
O43597	SPY2_HUMAN	Protein sprouty homolog 2, Spry-2	SPRY2	SPRY2	O43597	4	0	0	0	0	0	0	0	0	0	0	0	0	0	156250000	127440000	137310000	0	0	0	67712000	74671000	86686000	53606000	53786000	53139000	0	0	0	0	0	0	0	0	0	0	0	0
O43598	DNPH1_HUMAN	2'-deoxynucleoside 5'-phosphate N-hydrolase 1, EC 3.2.2.- (c-Myc-responsive protein RCL)	DNPH1 C6orf108 RCL	DNPH1	O43598	7;7	0	0	0	0	0	0	0	0	0	0	0	0	0	130350000	23599000	116290000	306800000	183760000	389680000	83256000	63050000	86027000	11546000	0	0	0	0	0	0	0	0	0	0	0	0	0	0
O43615	TIM44_HUMAN	Mitochondrial import inner membrane translocase subunit TIM44	TIMM44 MIMT44 TIM44	TIMM44	O43615	4;2	0	0	0	0	0	0	0	0	0	0	0	0	0	0	0	0	29250000	38286000	37484000	0	0	0	0	0	0	0	0	0	0	0	0	0	0	0	0	0	0
O43617	TPPC3_HUMAN	Trafficking protein particle complex subunit 3 (BET3 homolog)	TRAPPC3 BET3 CDABP0066	TRAPPC3	O43617	6;5;3;3	0	0	0	0	0	0	0	0	0	0	0	0	0	47385000	27613000	52568000	45153000	102830000	55488000	32081000	20315000	44967000	41785000	29542000	41382000	0	0	0	0	0	0	0	6631500	0	0	0	0
O43633	CHM2A_HUMAN	Charged multivesicular body protein 2a (Chromatin-modifying protein 2a, CHMP2a) (Putative breast adenocarcinoma marker BC-2) (Vacuolar protein sorting-associated protein 2-1, Vps2-1, hVps2-1)	CHMP2A BC2 CHMP2	CHMP2A	O43633	6;5;4;1	0	0	0	0	0	0	0	0	0	0	0	0	0	275800000	87398000	249160000	72463000	212460000	0	746870000	558020000	579030000	125340000	113060000	175520000	6598200	0	0	287570000	0	84804000	61224000	103020000	0	33673000	0	147710000
O43639	NCK2_HUMAN	Cytoplasmic protein NCK2 (Growth factor receptor-bound protein 4) (NCK adaptor protein 2, Nck-2) (SH2/SH3 adaptor protein NCK-beta)	NCK2 GRB4	NCK2	O43639	5;3;1;1	0	0	0	0	0	0	0	0	0	0	0	0	0	40367000	10023000	14599000	16900000	16375000	8377800	14944000	33377000	28005000	3201100	3074900	4811200	0	9102400	0	0	8411200	0	0	0	0	0	0	0
O43657	TSN6_HUMAN	Tetraspanin-6, Tspan-6 (A15 homolog) (Putative NF-kappa-B-activating protein 321) (T245 protein) (Tetraspanin TM4-D) (Transmembrane 4 superfamily member 6)	TSPAN6 TM4SF6 UNQ767/PRO1560	TSPAN6	O43657	7;4;4	0	0	0	0	0	0	0	0	0	0	0	0	0	61150000	81894000	180060000	196520000	56150000	161180000	521460000	302960000	346880000	260850000	163970000	379290000	0	0	0	0	0	0	0	0	0	0	0	0
O43660	PLRG1_HUMAN	Pleiotropic regulator 1	PLRG1	PLRG1	O43660	3;2	0	0	0	0	0	0	0	0	0	0	0	0	0	2887300	0	0	5634300	4536100	11282000	2750400	0	0	0	0	0	0	0	0	0	0	0	0	0	0	0	0	0
O43665	RGS10_HUMAN	Regulator of G-protein signaling 10, RGS10	RGS10	RGS10	O43665	2	0	0	0	0	0	0	0	0	0	0	0	0	0	0	0	0	0	0	0	0	0	0	0	0	0	14898000	6965000	0	0	0	12376000	0	0	0	0	0	0
O43681	GET3_HUMAN	ATPase GET3, EC 3.6.-.- (Arsenical pump-driving ATPase) (Arsenite-stimulated ATPase) (Guided entry of tail-anchored proteins factor 3, ATPase) (Transmembrane domain recognition complex 40 kDa ATPase subunit) (hARSA-I) (hASNA-I)	GET3 ARSA ASNA1 TRC40	GET3	O43681	11	0	0	0	0	0	0	0	0	0	0	0	0	0	16641000	13439000	26217000	296780000	311520000	364060000	10747000	20541000	18057000	56568000	73947000	88897000	6652900	0	0	0	0	0	0	9668600	0	0	0	0
O43684	BUB3_HUMAN	Mitotic checkpoint protein BUB3	BUB3	BUB3	O43684	10;10;6	0	0	0	0	0	0	0	0	0	0	0	0	0	56102000	43624000	44877000	239910000	294230000	189220000	78807000	25564000	111650000	24290000	16413000	15571000	0	0	0	0	0	0	0	0	0	0	0	0
O43707	ACTN4_HUMAN	Alpha-actinin-4 (Non-muscle alpha-actinin 4)	ACTN4	ACTN4	O43707	1;0	134660000	36056000	55053000	81417000	41377000	4473600	4517500	7232100	4771700	0	2705700	6305200	1554900	73187000000	60646000000	71002000000	18109000000	22956000000	21135000000	8815900000	5699700000	7628500000	8573700000	9190500000	10996000000	1999100000	235700000	101460000	120050000	463070000	385840000	307660000	2195500000	292260000	180170000	119880000	44863000
O43731	ERD23_HUMAN	ER lumen protein-retaining receptor 3 (KDEL endoplasmic reticulum protein retention receptor 3, KDEL receptor 3)	KDELR3	KDELR3	O43731	1	0	0	0	0	0	0	0	0	0	0	0	0	0	0	0	0	0	0	0	0	0	0	0	0	0	0	0	0	0	0	0	0	0	0	0	0	0
O43745	CHP2_HUMAN	Calcineurin B homologous protein 2 (Hepatocellular carcinoma-associated antigen 520)	CHP2 HCA520	CHP2	O43745	7	0	0	0	0	0	0	0	0	0	0	0	0	0	0	0	0	0	0	0	64714000	55040000	90746000	0	0	0	0	0	0	0	0	0	0	0	0	0	0	0
O43747	AP1G1_HUMAN	AP-1 complex subunit gamma-1 (Adaptor protein complex AP-1 subunit gamma-1) (Adaptor-related protein complex 1 subunit gamma-1) (Clathrin assembly protein complex 1 gamma-1 large chain) (Gamma1-adaptin) (Golgi adaptor HA1/AP1 adaptin subunit gamma-1)	AP1G1 ADTG CLAPG1	AP1G1	O43747	23;8;7;7;4;4;4;1;1;1	0	0	0	0	0	3828500	4559000	5762300	0	11572000	5069000	0	77679000	364960000	324770000	354430000	381500000	453590000	433930000	260660000	118740000	187010000	111110000	92581000	107920000	0	0	0	0	0	0	0	0	0	0	0	0
O43752	STX6_HUMAN	Syntaxin-6	STX6	STX6	O43752	6	0	0	0	0	0	0	0	0	0	0	0	0	0	36710000	30763000	35549000	59854000	18205000	69795000	0	0	0	63056000	33849000	36980000	0	0	0	0	0	0	0	0	0	0	0	0
O43760	SNG2_HUMAN	Synaptogyrin-2 (Cellugyrin)	SYNGR2 UNQ352/PRO615	SYNGR2	O43760	6;3;3;2;2	0	0	0	0	0	0	0	0	0	0	0	0	0	117890000	101480000	106160000	270810000	223030000	313540000	74455000	41890000	83037000	191310000	202070000	57508000	0	0	0	0	0	0	0	0	0	0	0	0
O43768	ENSA_HUMAN	Alpha-endosulfine (ARPP-19e)	ENSA	ENSA	O43768	2;2;2;1;1;1;1;1	0	0	0	0	0	0	0	0	0	0	0	0	0	36273000	44293000	47576000	0	0	0	20129000	5867200	10651000	6315400	0	0	0	0	0	0	0	0	0	0	0	0	0	0
O43776	SYNC_HUMAN	Asparagine--tRNA ligase, cytoplasmic, EC 6.1.1.22 (Asparaginyl-tRNA synthetase, AsnRS) (Asparaginyl-tRNA synthetase 1)	NARS1 NARS NRS	NARS1	O43776	25;8;8;6;6;4	11730000	0	0	0	0	0	0	0	0	0	0	0	0	50822000	53360000	115270000	724290000	764840000	843260000	329450000	238980000	297630000	213860000	199500000	317770000	17662000	4708500	0	31379000	0	0	0	0	6036200	3767700	0	0
O43795	MYO1B_HUMAN	Unconventional myosin-Ib (MYH-1c) (Myosin I alpha, MMI-alpha, MMIa)	MYO1B	MYO1B	O43795	55;53;9;11;3;3;4	0	0	0	0	0	0	0	0	0	0	0	0	0	9725700000	8401200000	10800000000	9909100000	13683000000	14653000000	5056700000	3311900000	5087300000	3340300000	3273500000	4127900000	0	0	0	0	0	0	0	0	0	0	0	0
O43809	CPSF5_HUMAN	Cleavage and polyadenylation specificity factor subunit 5 (Cleavage and polyadenylation specificity factor 25 kDa subunit, CPSF 25 kDa subunit) (Cleavage factor Im complex 25 kDa subunit, CFIm25) (Nucleoside diphosphate-linked moiety X motif 21, Nudix motif 21) (Nudix hydrolase 21) (Pre-mRNA cleavage factor Im 68 kDa subunit)	NUDT21 CFIM25 CPSF25 CPSF5	NUDT21	O43809	5;4;3	0	0	0	0	0	0	0	0	0	0	0	0	0	0	12360000	22047000	74871000	90340000	62010000	17402000	9375800	25142000	4835800	17879000	7553500	0	0	0	0	0	0	0	0	0	0	0	0
O43813	LANC1_HUMAN	Glutathione S-transferase LANCL1, EC 2.5.1.18 (40 kDa erythrocyte membrane protein, p40) (LanC-like protein 1)	LANCL1 GPR69A	LANCL1	O43813	12;8;3;2	0	0	0	0	0	0	0	0	0	0	0	0	0	115930000	89457000	76629000	180020000	164310000	219300000	40286000	23920000	10660000	76004000	54101000	94502000	0	0	0	0	0	0	0	0	0	0	0	0
O43815	STRN_HUMAN	Striatin	STRN	STRN	O43815	8	0	0	0	0	0	0	0	0	0	0	0	0	0	0	0	0	94683000	105630000	101280000	5022500	20116000	32585000	5101600	4448700	0	0	0	0	0	0	0	0	0	0	0	0	0
O43837	IDH3B_HUMAN	Isocitrate dehydrogenase [NAD] subunit beta, mitochondrial (Isocitric dehydrogenase subunit beta) (NAD(+)-specific ICDH subunit beta)	IDH3B	IDH3B	O43837	10;10;9;3	0	0	0	0	0	0	0	0	0	0	0	0	0	0	0	0	114810000	136660000	152030000	0	0	888290	3683400	4284300	0	0	0	0	0	0	0	0	0	0	0	0	0
O43847	NRDC_HUMAN	Nardilysin, EC 3.4.24.61 (N-arginine dibasic convertase, NRD convertase, NRD-C) (Nardilysin convertase)	NRDC NRD1	NRDC	O43847	19;18;13;11	0	0	0	0	0	9947700	0	0	4794600	4253000	6501200	5477000	3296000	5134400	0	2464800	30988000	50307000	41758000	0	14628000	22733000	97249000	69651000	97115000	0	0	0	0	0	0	0	0	0	0	0	0
O43852	CALU_HUMAN	Calumenin (Crocalbin) (IEF SSP 9302)	CALU	CALU	O43852	6;4	0	0	0	0	0	0	0	0	0	0	0	0	0	0	0	0	27025000	20306000	19063000	0	0	0	22697000	24989000	6585100	0	0	0	0	0	0	0	0	0	0	0	0
O43854	EDIL3_HUMAN	EGF-like repeat and discoidin I-like domain-containing protein 3 (Developmentally-regulated endothelial cell locus 1 protein) (Integrin-binding protein DEL1)	EDIL3 DEL1	EDIL3	O43854	25	0	0	0	0	0	0	0	0	0	0	0	0	0	0	0	0	0	0	0	0	0	0	14429000000	14835000000	15415000000	0	0	0	0	0	0	0	0	0	0	0	0
O43865	SAHH2_HUMAN	S-adenosylhomocysteine hydrolase-like protein 1 (DC-expressed AHCY-like molecule) (IP(3)Rs binding protein released with IP(3), IRBIT) (Putative adenosylhomocysteinase 2) (S-adenosyl-L-homocysteine hydrolase 2, AdoHcyase 2)	AHCYL1 DCAL IRBIT XPVKONA	AHCYL1	O43865	11	0	0	0	0	0	0	0	0	0	0	0	0	0	1162300000	870680000	1025200000	406280000	588810000	483950000	434450000	214200000	324420000	187100000	134220000	158790000	0	0	0	0	0	0	0	0	0	0	0	0
O43866	CD5L_HUMAN	CD5 antigen-like (Apoptosis inhibitor expressed by macrophages, hAIM) (CT-2) (IgM-associated peptide) (SP-alpha)	CD5L API6 UNQ203/PRO229	CD5L	O43866	15	601900000	938060000	934860000	1418600000	623910000	167980000	115590000	106560000	513030000	125900000	110290000	162720000	287180000	0	0	0	0	0	0	0	3682700	10242000	36101000	38494000	59001000	25869000000	28556000000	25039000000	24828000000	27659000000	28289000000	24677000000	28236000000	22050000000	39501000000	32215000000	25288000000
O43895	XPP2_HUMAN	Xaa-Pro aminopeptidase 2, EC 3.4.11.9 (Aminoacylproline aminopeptidase) (Membrane-bound aminopeptidase P, Membrane-bound APP, Membrane-bound AmP, mAmP) (X-Pro aminopeptidase 2)	XPNPEP2	XPNPEP2	O43895	22	0	0	0	0	0	0	0	0	0	0	0	0	0	0	0	0	0	0	0	3630400000	2503300000	3273000000	0	0	3824800	0	0	0	0	0	0	0	0	0	0	0	0
O60218	AK1BA_HUMAN	Aldo-keto reductase family 1 member B10, EC 1.1.1.300, EC 1.1.1.54 (ARL-1) (Aldose reductase-like) (Aldose reductase-related protein, ARP, hARP) (Small intestine reductase, SI reductase)	AKR1B10 AKR1B11	AKR1B10	O60218	7	0	0	0	0	0	0	0	0	0	0	0	0	0	0	0	0	0	0	0	126340000	78349000	142450000	0	0	0	4857400	2561300	0	3885500	5815900	4836900	0	2578000	2154100	0	0	0
O60231	DHX16_HUMAN	Pre-mRNA-splicing factor ATP-dependent RNA helicase DHX16, EC 3.6.4.13 (ATP-dependent RNA helicase #3) (DEAH-box protein 16)	DHX16 DBP2 DDX16 KIAA0577 PRP2	DHX16	O60231	4;3;2;2;1;0;0	0	0	0	0	0	0	0	0	0	0	0	0	0	8863700	24729000	10468000	9069200	21066000	3149400	0	0	0	0	0	0	0	0	0	0	0	0	0	0	0	0	0	0
O60234	GMFG_HUMAN	Glia maturation factor gamma, GMF-gamma	GMFG	GMFG	O60234	3;2;2;1;1;2;2	0	0	0	0	0	0	0	0	0	0	0	0	0	114740000	99065000	137210000	0	0	0	0	0	0	0	4341900	4858700	0	10905000	0	10588000	18877000	20381000	18046000	21790000	15292000	7825800	6574500	0
O60256	KPRB_HUMAN	Phosphoribosyl pyrophosphate synthase-associated protein 2, PRPP synthase-associated protein 2 (41 kDa phosphoribosypyrophosphate synthetase-associated protein, PAP41)	PRPSAP2	PRPSAP2	O60256	7;5;4;4;4;3;1;1;1	0	0	0	0	0	0	0	0	0	0	0	0	0	33263000	5164200	19035000	36657000	13399000	43195000	2880000	3581200	10935000	23034000	40033000	30864000	0	0	0	0	0	0	0	2649000	0	0	0	0
O60271	JIP4_HUMAN	C-Jun-amino-terminal kinase-interacting protein 4, JIP-4, JNK-interacting protein 4 (Cancer/testis antigen 89, CT89) (Human lung cancer oncogene 6 protein, HLC-6) (JNK-associated leucine-zipper protein, JLP) (Mitogen-activated protein kinase 8-interacting protein 4) (Proliferation-inducing protein 6) (Protein highly expressed in testis, PHET) (Sperm surface protein) (Sperm-associated antigen 9) (…	SPAG9 HSS KIAA0516 MAPK8IP4 SYD1 HLC6	SPAG9	O60271	15;14;2;1	0	0	0	0	0	0	0	0	0	0	0	0	0	5948200	6885700	10567000	67762000	100710000	96487000	0	4161100	13548000	19485000	13679000	14781000	0	0	0	0	0	0	0	0	0	0	0	0
O60292	SI1L3_HUMAN	Signal-induced proliferation-associated 1-like protein 3, SIPA1-like protein 3 (SPA-1-like protein 3)	SIPA1L3 KIAA0545 SPAL3	SIPA1L3	O60292	10	0	0	0	0	0	0	0	0	0	0	0	0	0	73837000	29267000	58414000	7296700	6937800	4617500	0	191890	1020600	2009600	2057600	9426500	0	0	0	0	0	0	0	0	0	0	0	0
O60331	PI51C_HUMAN	Phosphatidylinositol 4-phosphate 5-kinase type-1 gamma, PIP5K1gamma, PtdIns(4)P-5-kinase 1 gamma, EC 2.7.1.68 (Type I phosphatidylinositol 4-phosphate 5-kinase gamma)	PIP5K1C KIAA0589	PIP5K1C	O60331	3;3	0	0	0	0	0	0	0	0	0	0	0	0	0	0	0	6896300	0	0	0	0	0	0	22293000	18914000	29627000	0	0	0	0	0	0	0	0	0	0	0	0
O60341	KDM1A_HUMAN	Lysine-specific histone demethylase 1A, EC 1.14.99.66 (BRAF35-HDAC complex protein BHC110) (Flavin-containing amine oxidase domain-containing protein 2) ([histone H3]-dimethyl-L-lysine(4) FAD-dependent demethylase 1A)	KDM1A AOF2 KDM1 KIAA0601 LSD1	KDM1A	O60341	2;2	0	0	0	0	0	0	0	0	0	0	0	0	0	0	0	0	9121800	4143900	0	2209100	1711400	2730700	2135900	0	1988200	0	0	0	0	0	0	0	0	0	0	0	0
O60343	TBCD4_HUMAN	TBC1 domain family member 4 (Akt substrate of 160 kDa, AS160)	TBC1D4 AS160 KIAA0603	TBC1D4	O60343	30;24;5;1;1	0	0	0	0	0	0	0	0	0	0	0	0	0	0	0	0	0	0	0	564260000	370280000	514920000	2915900	1179500	1694900	0	18217000	0	0	0	0	0	0	0	0	0	0
O60346	PHLP1_HUMAN	PH domain leucine-rich repeat-containing protein phosphatase 1, EC 3.1.3.16 (Pleckstrin homology domain-containing family E member 1, PH domain-containing family E member 1) (Suprachiasmatic nucleus circadian oscillatory protein, hSCOP)	PHLPP1 KIAA0606 PHLPP PLEKHE1 SCOP	PHLPP1	O60346	1	0	0	0	0	0	0	0	0	0	0	0	0	0	0	0	0	0	0	0	0	13591000	0	0	0	0	0	0	0	0	0	0	0	0	0	0	0	0
O60353	FZD6_HUMAN	Frizzled-6, Fz-6, hFz6	FZD6	FZD6	O60353	5;1	0	0	0	0	0	0	0	0	0	0	0	0	0	0	0	0	7374100	6358800	13332000	17570000	9999600	16022000	0	0	6360700	0	0	0	0	0	0	0	0	0	0	0	0
O60437	PEPL_HUMAN	Periplakin (190 kDa paraneoplastic pemphigus antigen) (195 kDa cornified envelope precursor protein)	PPL KIAA0568	PPL	O60437	42;42;21	0	0	0	0	0	0	0	0	0	0	0	0	0	22916000	23357000	39430000	518440000	540770000	462470000	12845000	28302000	29155000	0	0	0	0	0	0	0	0	0	0	0	0	0	0	0
O60443	GSDME_HUMAN	Gasdermin-E (Inversely correlated with estrogen receptor expression 1, ICERE-1) (Non-syndromic hearing impairment protein 5) [Cleaved into: Gasdermin-E, N-terminal, GSDME-NT; Gasdermin-E, C-terminal, GSDME-CT ]	GSDME DFNA5 ICERE1	GSDME	O60443	16;14;5;4	0	0	0	0	0	0	0	0	0	0	0	0	0	2965500	0	5300300	184360000	177640000	159220000	0	0	0	175080000	183070000	193640000	0	0	0	0	0	0	0	0	0	0	0	0
O60447	EVI5_HUMAN	Ecotropic viral integration site 5 protein homolog, EVI-5 (Neuroblastoma stage 4S gene protein)	EVI5 NB4S	EVI5	O60447	7;3	0	0	0	0	0	0	0	0	0	0	0	0	0	0	0	0	0	0	0	0	4512700	2235300	27844000	23036000	27703000	0	0	0	0	0	0	0	0	0	0	0	0
O60449	LY75_HUMAN	Lymphocyte antigen 75, Ly-75 (C-type lectin domain family 13 member B) (DEC-205) (gp200-MR6) (CD antigen CD205)	LY75 CD205 CLEC13B	LY75	O60449	30	0	0	0	0	0	0	0	0	0	0	0	0	0	49059000	83078000	116090000	92492000	201130000	187270000	893970000	492470000	655230000	0	0	0	0	0	0	0	0	0	0	0	0	0	0	0
O60487	MPZL2_HUMAN	Myelin protein zero-like protein 2 (Epithelial V-like antigen 1)	MPZL2 EVA EVA1 UNQ606/PRO1192	MPZL2	O60487	2	0	0	0	0	0	0	0	0	0	0	0	0	0	83936000	83346000	99071000	120550000	140450000	136260000	94505000	52344000	74412000	0	0	0	0	0	0	0	0	0	0	0	0	0	0	0
O60488	ACSL4_HUMAN	Long-chain-fatty-acid--CoA ligase 4, EC 6.2.1.3 (Arachidonate--CoA ligase, EC 6.2.1.15) (Long-chain acyl-CoA synthetase 4, LACS 4)	ACSL4 ACS4 FACL4 LACS4	ACSL4	O60488	29;10;8;4	684900	0	0	0	0	0	0	0	0	0	0	0	0	2648300000	1940800000	2193300000	2482400000	2693200000	2639500000	1246800000	899740000	1199400000	2050300000	1638700000	2394500000	0	0	0	0	0	0	0	0	0	0	0	0
O60493	SNX3_HUMAN	Sorting nexin-3 (Protein SDP3)	SNX3	SNX3	O60493	9	0	0	0	0	0	0	0	0	0	0	0	0	0	11832000	13298000	0	132270000	62680000	192790000	0	5111800	7291100	249920000	303710000	479460000	0	0	0	81634000	0	84187000	6179200	0	0	111170000	129620000	0
O60502	OGA_HUMAN	Protein O-GlcNAcase, OGA, EC 3.2.1.169 (Beta-N-acetylglucosaminidase) (Beta-N-acetylhexosaminidase) (Beta-hexosaminidase) (Meningioma-expressed antigen 5) (N-acetyl-beta-D-glucosaminidase) (N-acetyl-beta-glucosaminidase) (Nuclear cytoplasmic O-GlcNAcase and acetyltransferase, NCOAT)	OGA HEXC KIAA0679 MEA5 MGEA5	OGA	O60502	7;2	2832500	0	0	0	4277000	0	0	0	7016500	0	6567500	0	0	15623000	6110000	19821000	46724000	55535000	53494000	0	1171600	0	20996000	8435400	23027000	0	0	0	0	0	0	0	0	0	0	0	0
O60547	GMDS_HUMAN	GDP-mannose 4,6 dehydratase, EC 4.2.1.47 (GDP-D-mannose dehydratase, GMD)	GMDS	GMDS	O60547	15	0	0	0	0	0	0	0	0	0	0	0	0	0	465400000	374310000	505520000	221650000	128060000	297960000	1000100000	703080000	1052500000	46715000	43530000	37801000	0	0	0	0	0	0	0	7156200	5743900	0	0	0
O60568	PLOD3_HUMAN	Multifunctional procollagen lysine hydroxylase and glycosyltransferase LH3 [Includes: Procollagen-lysine,2-oxoglutarate 5-dioxygenase 3, EC 1.14.11.4 (Lysyl hydroxylase 3, LH3); Procollagen glycosyltransferase, EC 2.4.1.50, EC 2.4.1.66 (Galactosylhydroxylysine-glucosyltransferase) (Procollagen galactosyltransferase) (Procollagen glucosyltransferase) ]	PLOD3	PLOD3	O60568	8;4;2	0	0	0	0	0	0	0	0	0	0	0	0	0	0	0	0	57974000	40078000	32716000	0	0	0	0	0	0	0	0	0	0	0	0	0	0	0	0	0	0
O60635	TSN1_HUMAN	Tetraspanin-1, Tspan-1 (Tetraspan NET-1) (Tetraspanin TM4-C)	TSPAN1	TSPAN1	O60635	5	0	0	0	0	0	0	0	0	0	0	0	0	0	76415000	79744000	75050000	993660000	705330000	857440000	492040000	339250000	363650000	0	0	0	0	0	0	0	0	0	0	0	0	0	0	0
O60637	TSN3_HUMAN	Tetraspanin-3, Tspan-3 (Tetraspanin TM4-A) (Transmembrane 4 superfamily member 8)	TSPAN3 TM4SF8	TSPAN3	O60637	3;3;2	0	0	0	0	0	0	0	0	0	0	0	0	0	0	0	0	0	0	0	123230000	73512000	99213000	4455400	0	18386000	0	0	0	0	0	0	0	0	0	0	0	0
O60645	EXOC3_HUMAN	Exocyst complex component 3 (Exocyst complex component Sec6)	EXOC3 SEC6 SEC6L1	EXOC3	O60645	28;20;13;3	0	0	0	0	0	0	0	0	0	0	0	0	0	540480000	369850000	473250000	114240000	181360000	226560000	364430000	227790000	386220000	358690000	339130000	421250000	0	0	0	0	0	0	0	0	0	0	0	0
O60658	PDE8A_HUMAN	High affinity cAMP-specific and IBMX-insensitive 3',5'-cyclic phosphodiesterase 8A, EC 3.1.4.53	PDE8A	PDE8A	O60658	7;3;3;2;1;1	0	0	0	0	0	0	0	0	0	0	0	0	0	7711800	15745000	25669000	0	0	0	10996000	5299800	5499500	3897000	0	0	0	0	0	0	0	0	0	0	0	0	0	0
O60664	PLIN3_HUMAN	Perilipin-3 (47 kDa mannose 6-phosphate receptor-binding protein, 47 kDa MPR-binding protein) (Cargo selection protein TIP47) (Mannose-6-phosphate receptor-binding protein 1) (Placental protein 17, PP17)	PLIN3 M6PRBP1 TIP47	PLIN3	O60664	12;9;5;3	0	0	0	0	0	0	0	0	0	0	0	0	0	174330000	128300000	175560000	63740000	89032000	61851000	0	8698300	3224200	128810000	131920000	133310000	0	0	0	0	0	0	0	0	0	0	0	0
O60674	JAK2_HUMAN	Tyrosine-protein kinase JAK2, EC 2.7.10.2 (Janus kinase 2, JAK-2)	JAK2	JAK2	O60674	4;3	0	0	0	0	0	0	0	0	0	0	0	0	0	8649100	9748900	10714000	0	0	0	0	0	1496500	4355800	2343300	0	0	0	0	0	0	0	0	0	0	0	0	0
O60678	ANM3_HUMAN	Protein arginine N-methyltransferase 3, EC 2.1.1.319 (Heterogeneous nuclear ribonucleoprotein methyltransferase-like protein 3)	PRMT3 HRMT1L3	PRMT3	O60678	10	0	0	0	0	0	0	0	0	0	0	0	0	0	10515000	15315000	28122000	6640400	8732000	12368000	29316000	31254000	49100000	2186800	5151500	4986300	0	0	0	0	0	0	0	0	0	0	0	0
O60684	IMA7_HUMAN	Importin subunit alpha-7 (Karyopherin subunit alpha-6)	KPNA6 IPOA7	KPNA6	O60684	2;1;0;1	0	0	0	0	0	0	0	0	0	0	0	0	0	0	0	0	13939000	55369000	34286000	0	0	0	0	0	0	0	0	0	0	0	0	0	0	0	0	0	0
O60701	UGDH_HUMAN	UDP-glucose 6-dehydrogenase, UDP-Glc dehydrogenase, UDP-GlcDH, UDPGDH, EC 1.1.1.22	UGDH	UGDH	O60701	22;4;4;4;3;1;1	0	0	0	0	0	0	0	0	0	0	0	0	0	401020000	259280000	455310000	429550000	481000000	485980000	723410000	400270000	640080000	289760000	235810000	304510000	4782700	0	0	0	0	0	0	18560000	0	2302500	0	0
O60711	LPXN_HUMAN	Leupaxin	LPXN LDLP	LPXN	O60711	3;3;1	0	0	0	0	0	0	0	0	0	0	0	0	0	5582500	0	5915600	0	0	0	0	3882300	1275800	27341000	22113000	36471000	0	0	0	0	0	0	0	0	0	0	0	0
O60749	SNX2_HUMAN	Sorting nexin-2 (Transformation-related gene 9 protein, TRG-9)	SNX2 TRG9	SNX2	O60749	14;6	0	0	0	0	0	0	0	0	0	0	0	0	0	72385000	33897000	69453000	131550000	221030000	187240000	4537500	3793600	0	57511000	39579000	58520000	0	0	0	0	0	14857000	0	0	0	0	0	0
O60762	DPM1_HUMAN	Dolichol-phosphate mannosyltransferase subunit 1, EC 2.4.1.83 (Dolichol-phosphate mannose synthase subunit 1, DPM synthase subunit 1) (Dolichyl-phosphate beta-D-mannosyltransferase subunit 1) (Mannose-P-dolichol synthase subunit 1, MPD synthase subunit 1)	DPM1	DPM1	O60762	5;5;5;3	0	0	0	0	0	0	0	0	0	0	0	0	0	2576200	0	0	26211000	43734000	49124000	3759700	0	5457700	0	0	7075200	5007400	0	0	0	0	0	0	0	0	0	0	0
O60763	USO1_HUMAN	General vesicular transport factor p115 (Protein USO1 homolog) (Transcytosis-associated protein, TAP) (Vesicle-docking protein)	USO1 VDP	USO1	O60763	24;1;1	0	0	0	0	0	0	0	0	0	2931500	2456000	0	0	28577000	59172000	116980000	291690000	416500000	353700000	12091000	41917000	60588000	146980000	156510000	155500000	0	0	0	3977500	0	0	0	0	0	0	0	0
O60784	TOM1_HUMAN	Target of Myb protein 1	TOM1	TOM1	O60784	8;6;6;5;4;2	0	0	0	0	0	0	0	0	0	0	0	0	0	13858000	10126000	16704000	41318000	59891000	84783000	14100000	9718900	6411800	24362000	41556000	32631000	0	0	0	0	2499400	0	0	0	0	0	0	0
O60825	F262_HUMAN	6-phosphofructo-2-kinase/fructose-2,6-bisphosphatase 2, 6PF-2-K/Fru-2,6-P2ase 2, PFK/FBPase 2 (6PF-2-K/Fru-2,6-P2ase heart-type isozyme) [Includes: 6-phosphofructo-2-kinase, EC 2.7.1.105; Fructose-2,6-bisphosphatase, EC 3.1.3.46 ]	PFKFB2	PFKFB2	O60825	12;2;0;0;0;0;0;0;0;0;0	0	0	0	0	0	0	0	0	0	0	0	0	0	4687700	7480800	24588000	130880000	97027000	102430000	73507000	40448000	40458000	0	0	0	0	0	0	0	0	0	0	0	0	0	0	0
O60826	CCD22_HUMAN	Coiled-coil domain-containing protein 22	CCDC22 CXorf37 JM1	CCDC22	O60826	17	0	0	0	0	0	0	0	0	0	0	0	0	0	4549000	12463000	30892000	83253000	109800000	80953000	994310	0	0	0	5050600	6836400	0	0	0	0	0	0	0	0	0	0	0	0
O60832	DKC1_HUMAN	H/ACA ribonucleoprotein complex subunit DKC1, EC 5.4.99.- (CBF5 homolog) (Dyskerin) (Nopp140-associated protein of 57 kDa) (Nucleolar protein NAP57) (Nucleolar protein family A member 4) (snoRNP protein DKC1)	DKC1 NOLA4	DKC1	O60832	11;8;7;5;2;2	0	0	0	0	0	0	0	0	0	0	0	0	0	0	0	7171000	92741000	111350000	102690000	0	7384700	14191000	7074400	6026300	4210800	0	0	0	0	0	0	0	0	0	0	0	0
O60861	GAS7_HUMAN	Growth arrest-specific protein 7, GAS-7	GAS7 KIAA0394	GAS7	O60861	4;1	0	0	0	0	0	0	0	0	0	0	0	0	0	0	4015100	0	0	6273700	0	0	0	0	10622000	17205000	34414000	0	0	0	0	0	0	0	0	0	0	0	0
O60869	EDF1_HUMAN	Endothelial differentiation-related factor 1, EDF-1 (Multiprotein-bridging factor 1, MBF1)	EDF1	EDF1	O60869	1	0	0	0	0	0	0	0	0	0	0	0	0	0	0	20521000	0	0	0	0	0	29997000	0	0	0	0	0	0	0	0	0	0	0	0	0	0	0	0
O60884	DNJA2_HUMAN	DnaJ homolog subfamily A member 2 (Cell cycle progression restoration gene 3 protein) (Dnj3, Dj3) (HIRA-interacting protein 4) (Renal carcinoma antigen NY-REN-14)	DNAJA2 CPR3 HIRIP4	DNAJA2	O60884	9;2;1	0	0	0	0	0	0	0	0	0	0	0	0	0	229600000	167590000	244970000	200000000	260230000	243860000	182170000	108210000	198660000	116840000	122540000	85416000	0	0	0	0	0	0	0	0	0	0	0	0
O60927	PP1RB_HUMAN	E3 ubiquitin-protein ligase PPP1R11, EC 2.3.2.27 (Hemochromatosis candidate gene V protein, HCG V) (Protein phosphatase 1 regulatory subunit 11) (Protein phosphatase inhibitor 3)	PPP1R11 HCGV TCTE5	PPP1R11	O60927	2;1	0	0	0	0	0	0	0	0	0	0	0	0	0	3877800	9315600	7008000	0	0	0	0	0	0	0	0	0	0	0	0	0	0	0	0	0	0	0	0	0
O75044	SRGP2_HUMAN	SLIT-ROBO Rho GTPase-activating protein 2, srGAP2 (Formin-binding protein 2) (Rho GTPase-activating protein 34)	SRGAP2 ARHGAP34 FNBP2 KIAA0456 SRGAP2A	SRGAP2	O75044	1;1;1;0;0;0;0;0;0	0	0	0	0	0	0	0	0	0	0	0	0	0	7388900	0	7773900	7823300	6340500	0	0	0	0	0	0	0	0	0	0	0	0	0	0	0	0	0	0	0
O75051	PLXA2_HUMAN	Plexin-A2 (Semaphorin receptor OCT)	PLXNA2 KIAA0463 OCT PLXN2 UNQ209/PRO235	PLXNA2	O75051	27	0	0	0	0	0	0	0	0	0	0	0	0	0	0	0	0	199800000	767380000	227590000	250130000	125820000	192030000	39487000	35912000	39378000	0	0	0	0	0	0	0	7210500	0	0	0	0
O75052	CAPON_HUMAN	Carboxyl-terminal PDZ ligand of neuronal nitric oxide synthase protein (C-terminal PDZ ligand of neuronal nitric oxide synthase protein) (Nitric oxide synthase 1 adaptor protein)	NOS1AP CAPON KIAA0464	NOS1AP	O75052	16;13;2;2	11130000	0	0	0	0	0	0	0	0	0	0	0	0	14617000	0	0	0	0	0	478290000	382550000	554890000	160390	6486100	2676300	0	9742100	7977100	9677600	0	10567000	7228500	0	0	8915800	6243300	6518700
O75054	IGSF3_HUMAN	Immunoglobulin superfamily member 3, IgSF3 (Glu-Trp-Ile EWI motif-containing protein 3, EWI-3)	IGSF3 EWI3 KIAA0466	IGSF3	O75054	36	0	0	0	0	0	0	0	0	0	0	0	0	0	113250000	90592000	189160000	847790000	1291100000	1006700000	518890000	319930000	343990000	262180000	283000000	305770000	0	0	4483100	6226300	0	0	0	0	7475800	5949900	5768700	0
O75063	XYLK_HUMAN	Glycosaminoglycan xylosylkinase, EC 2.7.1.- (Xylose kinase)	FAM20B KIAA0475	FAM20B	O75063	1	0	0	0	0	0	0	0	0	0	0	0	0	0	0	0	0	0	0	0	0	0	0	0	0	0	0	0	0	0	0	0	0	0	0	0	0	0
O75083	WDR1_HUMAN	WD repeat-containing protein 1 (Actin-interacting protein 1, AIP1) (NORI-1)	WDR1	WDR1	O75083	26;13	13771000	0	0	26091000	0	0	0	0	0	0	0	0	0	8949100000	6972000000	10827000000	2794200000	3486500000	3763100000	3435800000	2257100000	3406000000	1817800000	1933700000	2096700000	1168300000	890840000	341190000	661500000	2009000000	920570000	1024100000	1805300000	1139200000	640890000	406730000	414110000
O75084	FZD7_HUMAN	Frizzled-7, Fz-7, hFz7 (FzE3)	FZD7	FZD7	O75084	5;3;1	0	0	0	0	0	0	0	0	0	0	0	0	0	0	0	0	5328800	0	1815600	0	0	0	1869200	10695000	15267000	0	0	0	0	0	0	0	0	0	0	0	0
O75096	LRP4_HUMAN	Low-density lipoprotein receptor-related protein 4, LRP-4 (Multiple epidermal growth factor-like domains 7)	LRP4 KIAA0816 LRP10 MEGF7	LRP4	O75096	4;1	0	0	0	0	0	0	0	0	0	0	0	0	0	0	0	8231800	0	19889000	0	5095400	0	0	2293600	2245300	3995100	0	0	0	0	0	0	0	0	0	0	0	0
O75110	ATP9A_HUMAN	Probable phospholipid-transporting ATPase IIA, EC 7.6.2.1 (ATPase class II type 9A)	ATP9A ATPIIA KIAA0611	ATP9A	O75110	15;10;2;1	0	0	0	0	0	0	0	0	1622300	4295200	3870400	1911300	0	50995000	29981000	51330000	7689700	18800000	23387000	0	13517000	19110000	163980000	140020000	98879000	0	0	3918400	0	0	0	0	0	0	0	0	0
O75113	N4BP1_HUMAN	NEDD4-binding protein 1, N4BP1, EC 3.1.-.-	N4BP1 KIAA0615	N4BP1	O75113	3	0	0	0	0	0	0	0	0	0	0	0	0	0	4363400	0	19182000	0	0	0	0	0	0	0	0	0	0	0	0	0	0	0	0	0	0	0	0	0
O75116	ROCK2_HUMAN	Rho-associated protein kinase 2, EC 2.7.11.1 (Rho kinase 2) (Rho-associated, coiled-coil-containing protein kinase 2) (Rho-associated, coiled-coil-containing protein kinase II, ROCK-II) (p164 ROCK-2)	ROCK2 KIAA0619	ROCK2	O75116	40;37;23;8;2	27013000	0	0	0	0	0	0	0	0	0	0	0	0	571340000	434700000	583740000	91020000	174000000	148370000	467120000	336110000	518120000	123060000	105790000	149170000	39787000	34209000	0	5271800	100600000	84655000	25386000	212540000	29047000	11466000	0	0
O75128	COBL_HUMAN	Protein cordon-bleu	COBL KIAA0633	COBL	O75128	0;0;0;0	0	0	0	0	0	0	0	0	0	0	0	0	0	627750000	663840000	884250000	0	0	0	0	0	0	0	0	0	0	0	0	0	0	0	0	0	0	0	0	0
O75131	CPNE3_HUMAN	Copine-3 (Copine III)	CPNE3 CPN3 KIAA0636	CPNE3	O75131	23;15;11;10;9;8;6;0;0	13839000	0	0	0	0	27837000	32514000	40963000	41814000	47140000	28392000	37715000	57428000	801120000	607990000	752630000	2381000000	2627200000	2866000000	2277600000	1188700000	1973800000	1131500000	968560000	1188200000	7524100	136890000	148700000	144640000	316060000	209350000	251060000	208420000	174600000	132320000	175000000	181940000
O75146	HIP1R_HUMAN	Huntingtin-interacting protein 1-related protein, HIP1-related protein (Huntingtin-interacting protein 12, HIP-12)	HIP1R HIP12 KIAA0655	HIP1R	O75146	11;1	0	0	0	0	0	0	0	0	0	0	0	0	0	33678000	38613000	47111000	38150000	66499000	37544000	0	0	0	0	0	0	0	0	0	0	0	0	0	0	0	0	0	0
O75147	OBSL1_HUMAN	Obscurin-like protein 1	OBSL1 KIAA0657	OBSL1	O75147	4;4;1	0	0	0	0	0	0	0	0	0	0	0	0	0	19320000	23424000	27053000	0	0	0	0	0	0	0	0	0	0	0	0	0	0	0	0	0	0	0	0	0
O75165	DJC13_HUMAN	DnaJ homolog subfamily C member 13 (Required for receptor-mediated endocytosis 8, RME-8)	DNAJC13 KIAA0678 RME8	DNAJC13	O75165	54;14;3;1	2207800	4917700	0	4051700	4681000	14632000	11559000	29361000	0	0	3823200	0	16808000	51590000	40979000	55197000	360870000	524480000	503870000	23112000	17853000	18810000	253950000	276470000	395290000	7500400	0	0	0	0	0	0	0	0	0	0	0
O75175	CNOT3_HUMAN	CCR4-NOT transcription complex subunit 3 (CCR4-associated factor 3) (Leukocyte receptor cluster member 2)	CNOT3 KIAA0691 LENG2 NOT3	CNOT3	O75175	2;1;1;1;1;1;1;1;1	0	0	0	0	0	0	0	0	0	0	0	0	0	0	0	0	8110300	0	0	0	0	0	0	0	0	0	0	0	0	0	0	0	0	0	0	0	0
O75204	TM127_HUMAN	Transmembrane protein 127	TMEM127	TMEM127	O75204	2	0	0	0	0	0	0	0	0	0	0	0	0	0	0	0	0	0	0	0	0	0	0	10403000	14313000	16667000	0	0	0	0	0	0	0	0	0	0	0	0
O75223	GGCT_HUMAN	Gamma-glutamylcyclotransferase, EC 4.3.2.9 (Cytochrome c-releasing factor 21)	GGCT C7orf24 CRF21	GGCT	O75223	8;6;5;4;2	8464900	0	0	0	1415700	7067600	8947000	5987100	5494500	2104900	6664400	9342400	0	188250000	168200000	158160000	53690000	59660000	60004000	195290000	236910000	216760000	7260700	11783000	9838700	0	0	0	2977700	0	0	0	0	0	0	0	0
O75264	SIM24_HUMAN	Small integral membrane protein 24	SMIM24 C19orf77 HSPC323	SMIM24	O75264	2;1	0	0	0	0	0	0	0	0	0	0	0	0	0	0	0	0	0	0	0	288920000	155330000	239690000	0	0	0	0	0	0	0	0	0	0	0	0	0	0	0
O75317	UBP12_HUMAN	Ubiquitin carboxyl-terminal hydrolase 12, EC 3.4.19.12 (Deubiquitinating enzyme 12) (Ubiquitin thioesterase 12) (Ubiquitin-hydrolyzing enzyme 1) (Ubiquitin-specific-processing protease 12)	USP12 UBH1 USP12L1	USP12	O75317	3;1	0	0	0	0	0	0	0	0	0	0	0	0	0	9476600	7857300	12868000	0	0	0	11285000	16576000	16549000	9561600	12499000	12905000	0	0	0	0	0	0	0	0	0	0	0	0
O75323	NIPS2_HUMAN	Protein NipSnap homolog 2, NipSnap2 (Glioblastoma-amplified sequence)	NIPSNAP2 GBAS	NIPSNAP2	O75323	13;7;6;4;1	0	0	0	0	0	0	0	0	0	0	0	0	0	0	0	0	479870000	543070000	583620000	0	0	0	0	0	0	0	0	0	0	0	0	0	0	0	0	0	0
O75326	SEM7A_HUMAN	Semaphorin-7A (CDw108) (JMH blood group antigen) (John-Milton-Hargen human blood group Ag) (Semaphorin-K1, Sema K1) (Semaphorin-L, Sema L) (CD antigen CD108)	SEMA7A CD108 SEMAL	SEMA7A	O75326	5;4	0	0	0	0	0	0	0	0	0	0	0	0	0	0	0	0	0	0	0	0	0	0	25572000	12539000	29046000	0	0	0	3433800	0	0	0	0	0	0	0	0
O75340	PDCD6_HUMAN	Programmed cell death protein 6 (Apoptosis-linked gene 2 protein homolog, ALG-2)	PDCD6 ALG2	PDCD6	O75340	12;7;4;3;3;2;2	29223000	0	0	0	0	0	0	0	0	0	0	0	0	202750000	166470000	171750000	286360000	376110000	329930000	201900000	98365000	290980000	65854000	57299000	58410000	65773000	0	0	64090000	0	0	68920000	59027000	61810000	0	0	50866000
O75348	VATG1_HUMAN	V-type proton ATPase subunit G 1, V-ATPase subunit G 1 (V-ATPase 13 kDa subunit 1) (Vacuolar proton pump subunit G 1) (Vacuolar proton pump subunit M16)	ATP6V1G1 ATP6G ATP6G1 ATP6J	ATP6V1G1	O75348	5;3;3;3;1;1;1;1	0	0	0	0	0	0	0	0	0	0	0	0	0	38626000	37403000	49267000	76284000	104910000	123370000	0	12720000	41662000	83701000	78804000	58720000	0	0	0	0	0	0	0	0	0	0	0	0
O75351	VPS4B_HUMAN	Vacuolar protein sorting-associated protein 4B, EC 3.6.4.6 (Cell migration-inducing gene 1 protein) (Suppressor of K(+) transport growth defect 1, Protein SKD1)	VPS4B SKD1 VPS42 MIG1	VPS4B	O75351	16	0	0	0	0	0	0	0	0	0	0	0	0	0	358310000	295560000	312050000	328890000	766610000	663830000	2050900000	1200400000	1992500000	240630000	240520000	338950000	17860000	0	0	1453600	3047500	12968000	13382000	15669000	10403000	0	7725600	0
O75355	ENTP3_HUMAN	Ectonucleoside triphosphate diphosphohydrolase 3, NTPDase 3, EC 3.6.1.5 (CD39 antigen-like 3) (Ecto-ATP diphosphohydrolase 3, Ecto-ATPDase 3, Ecto-ATPase 3) (Ecto-apyrase 3) (HB6)	ENTPD3 CD39L3	ENTPD3	O75355	8;2;1	0	0	0	0	0	0	0	0	0	0	0	0	0	0	0	0	0	0	0	0	0	0	89397000	85669000	111800000	0	0	0	0	0	0	0	0	0	0	0	0
O75365	TP4A3_HUMAN	Protein tyrosine phosphatase type IVA 3, EC 3.1.3.48 (PRL-R) (Protein-tyrosine phosphatase 4a3) (Protein-tyrosine phosphatase of regenerating liver 3, PRL-3)	PTP4A3 PRL3	PTP4A3	O75365	2;1	0	0	0	0	0	0	0	0	0	0	0	0	0	3927400	3117000	10844000	0	0	0	3237100	0	0	0	0	0	0	0	0	0	0	0	0	0	0	0	0	0
O75366	AVIL_HUMAN	Advillin (p92)	AVIL	AVIL	O75366	3	0	0	0	0	0	0	0	0	0	0	0	0	0	0	0	0	0	0	0	19653000	5547600	2197000	0	0	0	0	0	0	0	0	0	0	0	0	0	0	0
O75367	H2AY_HUMAN	Core histone macro-H2A.1, Histone macroH2A1, mH2A1 (Histone H2A.y, H2A/y) (Medulloblastoma antigen MU-MB-50.205)	MACROH2A1 H2AFY	MACROH2A1	O75367	5;2;3;0;0	0	0	0	0	0	0	0	0	0	0	0	0	0	121880000	75994000	95502000	129190000	81588000	212500000	104810000	61114000	158620000	5025500	18812000	12049000	0	0	0	0	0	0	0	0	0	0	0	0
O75368	SH3L1_HUMAN	SH3 domain-binding glutamic acid-rich-like protein	SH3BGRL	SH3BGRL	O75368	7	0	0	0	0	0	0	0	0	0	0	0	0	0	232590000	92285000	135420000	10349000	12033000	61328000	13407000	10367000	11993000	91410000	103540000	109790000	10381000	6945100	0	0	39213000	61085000	33475000	78157000	20728000	0	0	0
O75369	FLNB_HUMAN	Filamin-B, FLN-B (ABP-278) (ABP-280 homolog) (Actin-binding-like protein) (Beta-filamin) (Filamin homolog 1, Fh1) (Filamin-3) (Thyroid autoantigen) (Truncated actin-binding protein, Truncated ABP)	FLNB FLN1L FLN3 TABP TAP	FLNB	O75369	127;119;7;5;2	56806000	30016000	38464000	82099000	18593000	30613000	24326000	27165000	23312000	19445000	28916000	21957000	32059000	10319000000	8873200000	11972000000	12782000000	15697000000	14141000000	2832700000	1617100000	2297100000	307360000	295040000	333130000	887520000	523980000	98548000	360330000	583210000	591980000	611750000	1177500000	581980000	318240000	251360000	163930000
O75379	VAMP4_HUMAN	Vesicle-associated membrane protein 4, VAMP-4	VAMP4	VAMP4	O75379	1	0	0	0	0	0	0	0	0	0	0	0	0	0	0	0	0	0	0	0	0	0	0	9219400	9801900	8694800	0	0	0	0	0	0	0	0	0	0	0	0
O75386	TULP3_HUMAN	Tubby-related protein 3 (Tubby-like protein 3)	TULP3 TUBL3	TULP3	O75386	8;4;3;2	0	0	0	0	0	1363300	0	0	0	0	0	0	0	49031000	30482000	43718000	0	3054700	0	13202000	7241100	11291000	2707500	1591900	0	0	0	0	0	0	0	0	0	0	0	0	0
O75387	LAT3_HUMAN	Large neutral amino acids transporter small subunit 3 (L-type amino acid transporter 3) (Prostate cancer overexpressed gene 1 protein) (Solute carrier family 43 member 1)	SLC43A1 LAT3 PB39 POV1	SLC43A1	O75387	5;3;1;1;1	0	0	0	0	0	0	0	0	0	0	0	0	0	0	0	18386000	0	0	0	137900000	64928000	90922000	6555600	7264700	7580600	0	49083000	0	14735000	0	0	12793000	0	14928000	9964600	18766000	14209000
O75390	CISY_HUMAN	Citrate synthase, mitochondrial, EC 2.3.3.1 (Citrate (Si)-synthase)	CS	CS	O75390	15;15;13;6;5;5;5;5;4;4;4;4;4;4;2;2;2;2;2;1;1;1	0	0	0	0	0	0	0	0	0	0	0	0	0	105380000	90396000	103740000	559440000	548510000	514790000	51934000	29450000	42440000	42453000	38282000	59188000	270290000	23733000	8217600	9294700	37094000	44542000	17669000	449180000	22956000	23694000	0	0
O75396	SC22B_HUMAN	Vesicle-trafficking protein SEC22b (ER-Golgi SNARE of 24 kDa, ERS-24, ERS24) (SEC22 vesicle-trafficking protein homolog B) (SEC22 vesicle-trafficking protein-like 1)	SEC22B SEC22L1	SEC22B	O75396	9;3	0	0	0	0	0	0	0	0	0	0	0	0	0	12517000	0	10162000	47726000	211720000	89757000	4679200	4049100	8063500	62127000	57368000	81533000	14039000	0	0	0	0	0	0	21356000	0	0	0	0
O75410	TACC1_HUMAN	Transforming acidic coiled-coil-containing protein 1 (Gastric cancer antigen Ga55) (Taxin-1)	TACC1 KIAA1103	TACC1	O75410	9;9;9;8;6;5;5;5;1;1;1;1;1;1;1;1;1;1	0	0	0	0	0	0	0	0	0	0	0	0	0	0	0	0	0	0	0	60547000	62969000	71808000	0	0	0	0	0	0	0	0	0	0	0	0	0	0	0
O75436	VP26A_HUMAN	Vacuolar protein sorting-associated protein 26A (Vesicle protein sorting 26A, hVPS26)	VPS26A VPS26	VPS26A	O75436	14;10;1	0	0	0	0	0	0	0	0	0	0	0	0	0	401800000	339320000	685260000	725820000	751760000	960690000	177600000	80631000	193140000	317920000	334470000	301840000	0	0	0	0	0	0	0	0	0	0	0	0
O75439	MPPB_HUMAN	Mitochondrial-processing peptidase subunit beta, EC 3.4.24.64 (Beta-MPP) (P-52)	PMPCB MPPB	PMPCB	O75439	11;10;4;1;1	0	0	0	0	0	0	0	0	0	0	0	0	0	0	1952800	1694900	110100000	132680000	108170000	0	0	0	0	0	0	0	0	0	0	0	0	0	0	0	0	0	0
O75477	ERLN1_HUMAN	Erlin-1 (Endoplasmic reticulum lipid raft-associated protein 1) (Protein KE04) (Stomatin-prohibitin-flotillin-HflC/K domain-containing protein 1, SPFH domain-containing protein 1)	ERLIN1 C10orf69 KE04 KEO4 SPFH1	ERLIN1	O75477	1;0	0	0	0	0	0	0	0	0	0	0	0	0	0	0	0	0	12975000	0	10622000	0	0	0	4569500	3628500	5032300	0	0	0	0	0	0	0	0	0	0	0	0
O75487	GPC4_HUMAN	Glypican-4 (K-glypican) [Cleaved into: Secreted glypican-4 ]	GPC4 UNQ474/PRO937	GPC4	O75487	15;0	0	0	0	0	0	0	0	0	0	0	0	0	0	533160000	499590000	594330000	0	0	0	5858100	0	2205500	3890700	4127200	3836800	0	0	0	0	0	0	0	0	0	0	0	0
O75489	NDUS3_HUMAN	NADH dehydrogenase [ubiquinone] iron-sulfur protein 3, mitochondrial, EC 7.1.1.2 (Complex I-30kD, CI-30kD) (NADH-ubiquinone oxidoreductase 30 kDa subunit)	NDUFS3	NDUFS3	O75489	3;1	0	0	0	0	0	0	0	0	0	0	0	0	0	0	0	0	5221100	9065300	2804400	0	0	0	0	0	0	8833900	0	0	0	0	0	0	11323000	0	0	0	0
O75509	TNR21_HUMAN	Tumor necrosis factor receptor superfamily member 21 (Death receptor 6) (CD antigen CD358)	TNFRSF21 DR6 UNQ437/PRO868	TNFRSF21	O75509	4	0	0	0	0	0	0	0	0	0	0	0	0	0	0	0	0	0	0	0	0	0	0	37807000	24596000	39512000	0	0	0	0	0	0	0	0	0	0	0	0
O75531	BAF_HUMAN	Barrier-to-autointegration factor (Breakpoint cluster region protein 1) [Cleaved into: Barrier-to-autointegration factor, N-terminally processed ]	BANF1 BAF BCRG1	BANF1	O75531	3	0	0	0	0	0	0	0	0	0	0	0	0	0	82957000	8861700	107200000	59839000	68097000	77495000	8880600	14797000	29093000	46079000	31794000	46495000	0	0	0	0	0	0	0	0	0	0	0	0
O75533	SF3B1_HUMAN	Splicing factor 3B subunit 1 (Pre-mRNA-splicing factor SF3b 155 kDa subunit, SF3b155) (Spliceosome-associated protein 155, SAP 155)	SF3B1 SAP155	SF3B1	O75533	16;2	0	0	0	4571400	0	0	0	0	0	0	0	0	0	52001000	38586000	70775000	111290000	128240000	133490000	61496000	16627000	32760000	24320000	33508000	35404000	0	0	0	0	0	0	0	0	0	0	0	0
O75534	CSDE1_HUMAN	Cold shock domain-containing protein E1 (N-ras upstream gene protein) (Protein UNR)	CSDE1 D1S155E KIAA0885 NRU UNR	CSDE1	O75534	22;17;5;3;1;1	0	0	0	0	0	0	0	0	0	0	0	0	0	51185000	33672000	38651000	264970000	206880000	255330000	18976000	43286000	60447000	57053000	58138000	102120000	0	0	0	0	0	0	0	0	0	0	0	0
O75558	STX11_HUMAN	Syntaxin-11	STX11	STX11	O75558	9	0	0	0	0	0	0	0	0	0	0	0	0	0	0	0	0	0	2229600	5474400	0	0	0	22321000	36424000	25414000	172670000	57052000	10238000	21810000	91133000	69337000	87222000	209940000	80799000	36887000	19284000	7930000
O75563	SKAP2_HUMAN	Src kinase-associated phosphoprotein 2 (Pyk2/RAFTK-associated protein) (Retinoic acid-induced protein 70) (SKAP55 homolog, SKAP-55HOM, SKAP-HOM) (Src family-associated phosphoprotein 2) (Src kinase-associated phosphoprotein 55-related protein) (Src-associated adapter protein with PH and SH3 domains)	SKAP2 PRAP RA70 SAPS SCAP2 SKAP55R	SKAP2	O75563	5	0	0	0	0	0	0	0	0	0	0	0	0	0	0	0	0	0	0	0	0	0	0	0	0	0	19330000	31272000	0	7830400	40497000	17524000	41225000	87284000	40426000	10221000	0	2920800
O75608	LYPA1_HUMAN	Acyl-protein thioesterase 1, APT-1, hAPT1, EC 3.1.2.- (Lysophospholipase 1) (Lysophospholipase I, LPL-I, LysoPLA I) (Palmitoyl-protein hydrolase, EC 3.1.2.22)	LYPLA1 APT1 LPL1	LYPLA1	O75608	9;8;7;6;3;1	0	0	0	0	0	0	0	0	0	0	0	0	0	159620000	141240000	196050000	322520000	603810000	589360000	457600000	256670000	327860000	18352000	17223000	10550000	0	0	0	4935100	0	0	0	0	0	5913300	5099500	0
O75629	CREG1_HUMAN	Protein CREG1 (Cellular repressor of E1A-stimulated genes 1)	CREG1 CREG UNQ727/PRO1409	CREG1	O75629	1;1	969280	0	0	0	0	0	0	0	0	0	0	0	0	0	0	0	0	13036000	21037000	0	0	8059500	5910000	10324000	9934400	0	0	0	0	0	0	0	0	0	0	0	0
O75636	FCN3_HUMAN	Ficolin-3 (Collagen/fibrinogen domain-containing lectin 3 p35) (Collagen/fibrinogen domain-containing protein 3) (Hakata antigen)	FCN3 FCNH HAKA1	FCN3	O75636	13	611090000	1448900000	1593600000	1813100000	785040000	86809000	3761500	15664000	128410000	31882000	0	34931000	19321000	9741000	0	5061000	0	0	0	0	0	5670800	0	0	0	8970800000	8941100000	10019000000	10484000000	7836100000	10372000000	11004000000	10834000000	13275000000	11699000000	11027000000	9526200000
O75643	U520_HUMAN	U5 small nuclear ribonucleoprotein 200 kDa helicase, EC 3.6.4.13 (Activating signal cointegrator 1 complex subunit 3-like 1) (BRR2 homolog) (U5 snRNP-specific 200 kDa protein, U5-200KD)	SNRNP200 ASCC3L1 HELIC2 KIAA0788	SNRNP200	O75643	15;9	0	0	0	0	0	0	0	0	0	0	0	0	0	1687000	0	1621700	28033000	49092000	171250000	0	1794400	8188600	18770000	14647000	32979000	0	0	0	0	0	0	0	0	0	0	0	0
O75663	TIPRL_HUMAN	TIP41-like protein (Putative MAPK-activating protein PM10) (Type 2A-interacting protein, TIP)	TIPRL	TIPRL	O75663	11	0	0	0	0	0	0	0	0	0	0	0	0	0	56271000	35798000	56410000	45543000	42854000	46594000	23021000	20856000	27088000	60036000	128010000	158880000	0	0	0	0	0	0	0	0	0	0	0	0
O75689	ADAP1_HUMAN	Arf-GAP with dual PH domain-containing protein 1 (Centaurin-alpha-1, Cnt-a1) (Putative MAPK-activating protein PM25)	ADAP1 CENTA1	ADAP1	O75689	10;8;7;7;6;4;4;4;1;1;1;1;1;1	0	0	0	0	0	0	0	0	0	0	0	0	0	80575000	70125000	110960000	0	5835200	0	7101300	7439100	18577000	0	17071000	0	0	0	0	0	0	0	0	0	0	0	0	0
O75695	XRP2_HUMAN	Protein XRP2	RP2	RP2	O75695	13	0	0	0	0	0	0	2387400	0	0	0	0	0	0	1999700000	742940000	1520400000	356780000	311770000	357500000	236190000	242330000	232500000	305980000	212960000	291680000	18344000	12536000	0	5043400	22233000	28080000	16550000	27642000	13550000	2840600	0	0
O75712	CXB3_HUMAN	Gap junction beta-3 protein (Connexin-31, Cx31)	GJB3 CX31	GJB3	O75712	2	0	0	0	0	0	0	0	0	0	0	0	0	0	0	0	0	23494000	35143000	11779000	23079000	15607000	14695000	0	0	0	0	0	0	0	0	0	0	0	0	0	0	0
O75716	STK16_HUMAN	Serine/threonine-protein kinase 16, EC 2.7.11.1 (Myristoylated and palmitoylated serine/threonine-protein kinase, MPSK) (Protein kinase PKL12) (TGF-beta-stimulated factor 1, TSF-1) (Tyrosine-protein kinase STK16, EC 2.7.10.2) (hPSK)	STK16 MPSK1 PKL12 TSF1	STK16	O75716	4;3;3;1	0	0	0	0	0	0	0	0	0	0	0	0	0	11824000	0	20472000	7983700	9713900	10030000	0	7692300	0	6361600	11106000	16486000	0	0	0	0	0	0	0	0	0	0	0	0
O75746	CMC1_HUMAN	Calcium-binding mitochondrial carrier protein Aralar1 (Mitochondrial aspartate glutamate carrier 1) (Solute carrier family 25 member 12)	SLC25A12 ARALAR1	SLC25A12	O75746	3;1;1;1	0	0	0	0	0	0	0	0	0	0	0	0	0	0	0	0	12362000	9217200	0	0	0	0	0	0	0	0	0	0	0	0	0	0	0	0	0	0	0
O75751	S22A3_HUMAN	Solute carrier family 22 member 3 (Extraneuronal monoamine transporter, EMT) (Organic cation transporter 3)	SLC22A3 EMTH OCT3	SLC22A3	O75751	3	0	0	0	0	0	0	0	0	0	0	0	0	0	38071000	0	43385000	0	0	0	74032000	48013000	54634000	0	0	0	0	0	0	0	0	0	0	0	0	0	0	0
O75781	PALM_HUMAN	Paralemmin-1 (Paralemmin)	PALM KIAA0270	PALM	O75781	2	0	0	0	0	0	0	0	0	0	0	0	0	0	13623000	13753000	6563100	0	0	0	0	0	0	0	0	0	0	0	0	0	0	0	0	0	0	0	0	0
O75787	RENR_HUMAN	Renin receptor (ATPase H(+)-transporting lysosomal accessory protein 2) (ATPase H(+)-transporting lysosomal-interacting protein 2) (ER-localized type I transmembrane adapter) (Embryonic liver differentiation factor 10) (N14F) (Renin/prorenin receptor) (Vacuolar ATP synthase membrane sector-associated protein M8-9, ATP6M8-9, V-ATPase M8.9 subunit) [Cleaved into: Renin receptor N-terminal fragment;…	ATP6AP2 ATP6IP2 CAPER ELDF10 HT028 MSTP009 PSEC0072	ATP6AP2	O75787	1;1;1;1;1;1;1;1;1;1;1;0;0;0;1;1;1;0;0	0	0	0	0	0	0	0	0	0	0	0	0	0	0	0	0	99982000	159150000	99256000	0	0	0	0	0	0	0	0	0	0	0	0	0	0	0	0	0	0
O75792	RNH2A_HUMAN	Ribonuclease H2 subunit A, RNase H2 subunit A, EC 3.1.26.4 (Aicardi-Goutieres syndrome 4 protein, AGS4) (RNase H(35)) (Ribonuclease HI large subunit, RNase HI large subunit) (Ribonuclease HI subunit A)	RNASEH2A RNASEHI RNHIA	RNASEH2A	O75792	1	0	0	0	0	0	0	0	0	0	0	0	0	0	0	5107000	0	0	0	0	0	0	0	0	0	0	0	0	0	0	0	0	0	0	0	0	0	0
O75794	CD123_HUMAN	Cell division cycle protein 123 homolog, Protein D123 (HT-1080) (PZ32)	CDC123 C10orf7 D123	CDC123	O75794	2;1;1;1;1	0	0	0	0	0	0	0	0	0	0	0	0	0	0	0	2547200	0	0	0	0	4290800	0	0	0	0	0	0	0	0	0	0	0	0	0	0	0	0
O75808	CAN15_HUMAN	Calpain-15, EC 3.4.22.- (Small optic lobes homolog)	CAPN15 SOLH	CAPN15	O75808	2;1;1	0	0	0	0	0	0	0	0	0	0	0	0	0	0	0	0	0	0	0	0	11635000	6057400	0	0	166170	0	0	0	0	0	0	0	0	0	0	0	0
O75815	BCAR3_HUMAN	Breast cancer anti-estrogen resistance protein 3 (Novel SH2-containing protein 2) (SH2 domain-containing protein 3B)	BCAR3 NSP2 SH2D3B UNQ271/PRO308	BCAR3	O75815	15	1832100	0	0	0	0	0	0	0	0	0	0	0	0	0	0	0	178550000	218360000	161750000	0	0	0	9546200	29968000	9239900	0	0	0	0	0	0	0	0	0	0	0	0
O75821	EIF3G_HUMAN	Eukaryotic translation initiation factor 3 subunit G, eIF3g (Eukaryotic translation initiation factor 3 RNA-binding subunit, eIF-3 RNA-binding subunit) (Eukaryotic translation initiation factor 3 subunit 4) (eIF-3-delta) (eIF3 p42) (eIF3 p44)	EIF3G EIF3S4	EIF3G	O75821	4;3;2;2;1	0	0	0	0	0	0	0	0	0	0	0	0	0	51730000	0	13369000	117010000	142140000	154390000	49940000	33539000	24808000	20540000	13361000	11769000	0	0	0	0	0	0	0	0	0	0	0	0
O75822	EIF3J_HUMAN	Eukaryotic translation initiation factor 3 subunit J, eIF3j (Eukaryotic translation initiation factor 3 subunit 1) (eIF-3-alpha) (eIF3 p35)	EIF3J EIF3S1 PRO0391	EIF3J	O75822	6;2;1	0	0	0	0	0	0	0	0	0	0	0	0	0	13995000	9340500	8103300	9059600	9460200	10384000	54349000	50832000	58930000	9180900	2799400	5992000	0	0	0	0	0	0	0	0	0	0	0	0
O75828	CBR3_HUMAN	Carbonyl reductase [NADPH] 3, EC 1.1.1.184 (NADPH-dependent carbonyl reductase 3) (Quinone reductase CBR3, EC 1.6.5.10) (Short chain dehydrogenase/reductase family 21C member 2)	CBR3 SDR21C2	CBR3	O75828	6	0	0	0	0	0	0	0	0	0	0	0	0	0	0	0	0	120660000	140030000	145280000	0	0	0	68341000	58221000	75008000	0	0	0	0	0	0	0	0	0	0	0	0
O75843	AP1G2_HUMAN	AP-1 complex subunit gamma-like 2 (Gamma2-adaptin, G2ad)	AP1G2	AP1G2	O75843	10;5;2;1;1;1	17049000	0	2671300	0	0	0	0	0	0	0	0	0	0	22632000	23140000	0	0	0	0	2734500	6441100	14013000	60008000	54186000	60812000	11825000	6728800	7114700	7653300	6248300	0	10145000	7154400	7626100	8325000	6735600	0
O75844	FACE1_HUMAN	CAAX prenyl protease 1 homolog, EC 3.4.24.84 (Farnesylated proteins-converting enzyme 1, FACE-1) (Prenyl protein-specific endoprotease 1) (Zinc metalloproteinase Ste24 homolog)	ZMPSTE24 FACE1 STE24	ZMPSTE24	O75844	9;4;1;1	0	0	0	0	0	0	0	0	0	0	0	0	0	0	0	2070800	42293000	48431000	84311000	0	1923500	0	75010000	79370000	103930000	23575000	0	0	0	0	0	0	0	0	0	0	0
O75874	IDHC_HUMAN	Isocitrate dehydrogenase [NADP] cytoplasmic, IDH, IDH1, EC 1.1.1.42 (Cytosolic NADP-isocitrate dehydrogenase) (IDPc) (NADP(+)-specific ICDH) (Oxalosuccinate decarboxylase)	IDH1 PICD	IDH1	O75874	17;6;4;4	0	0	0	0	0	0	0	0	0	0	0	0	0	737740000	598340000	1031500000	1475000000	1726700000	1464000000	1132200000	844240000	1199600000	422030000	306640000	428250000	2648900	19999000	0	0	26586000	1928800	5736100	46434000	11102000	0	0	6784200
O75882	ATRN_HUMAN	Attractin (DPPT-L) (Mahogany homolog)	ATRN KIAA0548 MGCA	ATRN	O75882	18	179100000	320160000	289060000	309170000	157350000	320570000	285290000	290250000	263100000	285460000	108680000	261410000	46188000	28734000	21684000	49644000	4181800	27137000	16998000	14707000	9595500	27208000	116010000	113060000	178360000	10259000	48207000	9799700	22663000	28941000	20491000	18021000	18526000	15299000	20412000	12024000	14996000
O75884	RBBP9_HUMAN	Serine hydrolase RBBP9, EC 3.-.-.- (B5T-overexpressed gene protein, Protein BOG) (Retinoblastoma-binding protein 10, RBBP-10) (Retinoblastoma-binding protein 9, RBBP-9)	RBBP9 BOG RBBP10	RBBP9	O75884	7	0	0	0	0	0	0	0	0	0	0	0	0	0	14054000	28865000	17662000	7975400	34529000	9643600	10555000	70751000	45539000	28652000	18913000	42172000	0	0	0	0	0	0	0	0	0	0	0	0
O75886	STAM2_HUMAN	Signal transducing adapter molecule 2, STAM-2 (Hrs-binding protein)	STAM2 HBP	STAM2	O75886	9	0	0	0	0	0	0	0	0	0	0	0	0	0	0	0	0	33321000	28199000	62322000	10485000	14901000	30653000	89374000	97889000	111870000	0	0	0	0	0	0	0	0	0	0	0	0
O75915	PRAF3_HUMAN	PRA1 family protein 3 (ADP-ribosylation factor-like protein 6-interacting protein 5, ARL-6-interacting protein 5, Aip-5) (Cytoskeleton-related vitamin A-responsive protein) (Dermal papilla-derived protein 11) (GTRAP3-18) (Glutamate transporter EAAC1-interacting protein) (JM5) (Prenylated Rab acceptor protein 2) (Protein JWa) (Putative MAPK-activating protein PM27)	ARL6IP5 DERP11 JWA PRA2 PRAF3 HSPC127	ARL6IP5	O75915	4;2;2;2	1568700	0	0	0	0	0	0	0	0	0	0	0	0	8518000	2969700	4764300	38602000	40025000	41938000	13037000	7467900	13496000	26712000	25737000	35563000	222140000	22023000	12254000	15158000	22529000	29529000	20289000	356990000	21218000	15175000	10225000	7975900
O75923	DYSF_HUMAN	Dysferlin (Dystrophy-associated fer-1-like protein) (Fer-1-like protein 1)	DYSF FER1L1	DYSF	O75923	52	0	0	0	0	0	0	0	0	0	0	0	0	0	0	0	0	0	0	0	0	5405100	1163900	516560000	525990000	577540000	0	0	0	0	0	0	0	4664800	0	0	0	0
O75937	DNJC8_HUMAN	DnaJ homolog subfamily C member 8 (Splicing protein spf31)	DNAJC8 SPF31 HSPC315 HSPC331	DNAJC8	O75937	2	0	0	0	0	0	0	0	0	0	0	0	0	0	0	0	0	0	0	0	8217700	0	0	0	4635700	6928800	0	0	0	0	0	0	0	0	0	0	0	0
O75947	ATP5H_HUMAN	ATP synthase subunit d, mitochondrial, ATPase subunit d (ATP synthase peripheral stalk subunit d)	ATP5PD ATP5H My032	ATP5PD	O75947	6;4	0	0	0	0	0	0	0	0	0	0	0	0	0	0	0	0	13647000	29010000	17217000	0	0	0	0	0	0	24718000	0	0	0	0	0	0	94133000	0	0	0	0
O75955	FLOT1_HUMAN	Flotillin-1	FLOT1	FLOT1	O75955	26;21;16;14;13;13;11;11;11;10;10;9;6;6;6;5;3;3;2	18082000	0	0	0	0	0	0	0	0	0	0	0	0	1696500000	1520800000	1724000000	3430600000	3766700000	3597400000	924050000	612270000	651160000	435440000	443970000	601210000	502500000	384080000	267260000	280060000	471270000	456510000	452450000	631160000	288460000	263830000	369100000	209200000
O75962	TRIO_HUMAN	Triple functional domain protein, EC 2.7.11.1 (PTPRF-interacting protein)	TRIO	TRIO	O75962	27;22;21;12;5;4;0;0	0	0	0	0	0	0	0	0	0	0	0	0	0	109300000	53677000	78640000	108550000	106500000	68542000	12605000	15160000	25390000	39558000	37724000	55826000	0	0	0	0	0	0	0	0	0	0	0	0
O75976	CBPD_HUMAN	Carboxypeptidase D, EC 3.4.17.22 (Metallocarboxypeptidase D) (gp180)	CPD	CPD	O75976	26;5;1	0	0	0	0	0	0	0	0	0	0	0	0	0	0	0	0	34597000	23651000	51998000	273720000	172430000	291850000	217530000	210900000	268180000	0	0	0	0	0	0	0	0	0	0	0	0
O76003	GLRX3_HUMAN	Glutaredoxin-3 (PKC-interacting cousin of thioredoxin, PICOT) (PKC-theta-interacting protein, PKCq-interacting protein) (Thioredoxin-like protein 2)	GLRX3 PICOT TXNL2 HUSSY-22	GLRX3	O76003	19	0	0	0	0	0	0	0	0	0	0	0	0	0	362400000	316050000	523820000	157420000	187450000	210440000	86940000	115660000	99975000	49928000	42208000	50894000	0	0	0	0	0	0	0	0	0	0	0	0
O76027	ANXA9_HUMAN	Annexin A9 (Annexin XXXI) (Annexin-31) (Annexin-9) (Pemphaxin)	ANXA9 ANX31	ANXA9	O76027	4	0	0	0	0	0	0	0	0	0	0	0	0	0	3419400	0	3201700	7850900	15030000	5944300	0	0	0	0	0	0	0	0	0	0	0	0	0	0	0	0	0	0
O76041	NEBL_HUMAN	Nebulette (Actin-binding Z-disk protein)	NEBL C10orf113 LNEBL	NEBL	O76041	4;1	0	0	0	0	0	0	0	0	0	0	0	0	0	95722000	74859000	127580000	0	0	0	21955000	13404000	6719500	0	0	0	0	0	0	0	0	0	0	0	0	0	0	0
O76054	S14L2_HUMAN	SEC14-like protein 2 (Alpha-tocopherol-associated protein, TAP, hTAP) (Squalene transfer protein) (Supernatant protein factor, SPF)	SEC14L2 C22orf6 KIAA1186 KIAA1658	SEC14L2	O76054	6;5;3;2;1;1;1	0	0	0	0	0	0	0	0	0	0	0	0	0	22273000	7966300	20369000	32720000	16494000	29520000	8108700	0	9983700	19134000	12636000	36224000	0	0	0	0	0	0	0	0	0	0	0	0
O76071	CIAO1_HUMAN	Probable cytosolic iron-sulfur protein assembly protein CIAO1 (WD repeat-containing protein 39)	CIAO1 CIA1 WDR39	CIAO1	O76071	9	0	0	0	0	0	0	0	0	0	0	0	0	0	28578000	0	24417000	117580000	115830000	152280000	24495000	19926000	0	25409000	17036000	30893000	0	0	0	0	0	0	0	0	0	0	0	0
O76094	SRP72_HUMAN	Signal recognition particle subunit SRP72, SRP72 (Signal recognition particle 72 kDa protein)	SRP72	SRP72	O76094	14;9;6	0	0	0	0	0	0	0	0	0	0	0	0	0	8583500	10325000	14483000	251960000	324200000	277070000	0	4801600	12647000	52765000	49581000	81736000	0	0	0	0	0	0	0	0	0	0	0	0
O94760	DDAH1_HUMAN	N(G),N(G)-dimethylarginine dimethylaminohydrolase 1, DDAH-1, Dimethylarginine dimethylaminohydrolase 1, EC 3.5.3.18 (DDAHI) (Dimethylargininase-1)	DDAH1 DDAH	DDAH1	O94760	15;12	0	0	0	0	0	0	0	0	0	0	0	0	0	560830000	577370000	716160000	97762000	151060000	99479000	2489900000	1650500000	2352600000	62751000	47435000	122690000	0	0	0	0	0	0	2398300	0	2681500	0	0	0
O94766	B3GA3_HUMAN	Galactosylgalactosylxylosylprotein 3-beta-glucuronosyltransferase 3, EC 2.4.1.135 (Beta-1,3-glucuronyltransferase 3) (Glucuronosyltransferase I, GlcAT-I) (UDP-GlcUA:Gal beta-1,3-Gal-R glucuronyltransferase, GlcUAT-I)	B3GAT3	B3GAT3	O94766	3;3;2	0	0	0	0	0	0	0	0	0	0	0	0	0	0	0	0	16710000	19492000	12602000	0	0	0	0	0	0	0	0	0	0	0	0	0	0	0	0	0	0
O94804	STK10_HUMAN	Serine/threonine-protein kinase 10, EC 2.7.11.1 (Lymphocyte-oriented kinase)	STK10 LOK	STK10	O94804	22;4	0	0	0	0	0	0	0	0	0	0	0	0	0	757210000	615370000	735970000	232460000	171800000	173250000	65265000	45886000	102830000	319730000	305200000	468590000	0	0	0	0	0	0	0	0	0	0	0	0
O94806	KPCD3_HUMAN	Serine/threonine-protein kinase D3, EC 2.7.11.13 (Protein kinase C nu type) (Protein kinase EPK2) (nPKC-nu)	PRKD3 EPK2 PRKCN	PRKD3	O94806	6;1;1;0;0	0	0	0	0	0	8057000	0	0	0	0	0	0	0	16833000	45416000	24317000	0	0	0	0	0	0	14964000	15270000	12183000	0	13650000	19649000	0	11559000	0	0	25700000	0	10776000	0	0
O94808	GFPT2_HUMAN	Glutamine--fructose-6-phosphate aminotransferase [isomerizing] 2, EC 2.6.1.16 (D-fructose-6-phosphate amidotransferase 2) (Glutamine:fructose-6-phosphate amidotransferase 2, GFAT 2, GFAT2) (Hexosephosphate aminotransferase 2)	GFPT2	GFPT2	O94808	22;6	0	0	0	0	0	0	0	0	0	0	0	0	0	0	0	0	0	0	0	0	0	0	1034500000	939640000	1269800000	0	0	0	0	0	0	0	0	0	0	13834000	0
O94826	TOM70_HUMAN	Mitochondrial import receptor subunit TOM70 (Mitochondrial precursor proteins import receptor) (Translocase of outer membrane 70 kDa subunit) (Translocase of outer mitochondrial membrane protein 70)	TOMM70 KIAA0719 TOM70 TOMM70A	TOMM70	O94826	7	0	0	0	0	0	0	0	0	0	0	0	0	0	0	0	0	103360000	109900000	85845000	0	0	0	0	0	0	0	0	0	0	0	0	0	0	0	0	0	0
O94829	IPO13_HUMAN	Importin-13, Imp13 (Karyopherin-13, Kap13) (Ran-binding protein 13, RanBP13)	IPO13 KIAA0724 RANBP13	IPO13	O94829	2;1	0	0	0	0	0	0	0	0	0	0	0	0	0	0	0	0	4862500	8896000	0	0	0	12807000	0	0	0	0	0	0	0	0	0	0	0	0	0	0	0
O94832	MYO1D_HUMAN	Unconventional myosin-Id	MYO1D KIAA0727	MYO1D	O94832	63;59;59;22;0;1	4048200	0	0	0	0	0	0	0	0	0	0	0	0	8251200000	6646300000	8249600000	3356700000	4234600000	3944300000	7308900000	4900000000	6504100000	3569700	5573000	4964600	24025000	0	0	0	0	0	3641000	5727800	0	0	0	0
O94855	SC24D_HUMAN	Protein transport protein Sec24D (SEC24-related protein D)	SEC24D KIAA0755	SEC24D	O94855	7;6;6	0	0	0	0	0	0	0	0	0	0	0	0	0	0	0	0	28223000	27254000	32217000	0	1278700	3432800	25079000	16374000	12763000	0	0	0	0	0	0	0	0	0	0	0	0
O94874	UFL1_HUMAN	E3 UFM1-protein ligase 1, EC 2.3.2.- (E3 UFM1-protein transferase 1) (Multiple alpha-helix protein located at ER) (Novel LZAP-binding protein) (Regulator of C53/LZAP and DDRGK1)	UFL1 KIAA0776 MAXER NLBP RCAD	UFL1	O94874	11	13406000	0	25152000	0	0	0	0	0	0	0	0	0	0	0	0	0	24927000	54432000	47714000	0	0	0	0	0	0	15361000	17502000	0	0	18589000	22484000	22565000	20734000	13058000	10885000	11009000	0
O94875	SRBS2_HUMAN	Sorbin and SH3 domain-containing protein 2 (Arg-binding protein 2, ArgBP2) (Arg/Abl-interacting protein 2) (Sorbin)	SORBS2 ARGBP2 KIAA0777	SORBS2	O94875	9;7;5;2;1	0	0	0	0	0	0	0	0	0	0	0	0	0	103500000	103090000	131010000	0	0	0	0	0	0	0	0	0	0	0	0	0	0	0	0	0	0	0	0	0
O94886	CSCL1_HUMAN	CSC1-like protein 1 (Transmembrane protein 63A)	TMEM63A KIAA0489 KIAA0792	TMEM63A	O94886	5;1;1	0	0	0	0	0	0	0	0	0	0	0	0	0	0	0	0	0	0	0	9424500	11247000	24760000	32105000	17613000	41416000	13833000	0	0	0	0	0	6258500	49310000	0	0	0	0
O94887	FARP2_HUMAN	FERM, ARHGEF and pleckstrin domain-containing protein 2 (FERM domain-including RhoGEF, FIR) (FERM, RhoGEF and pleckstrin domain-containing protein 2) (Pleckstrin homology domain-containing family C member 3, PH domain-containing family C member 3)	FARP2 KIAA0793 PLEKHC3	FARP2	O94887	24;4;3;3;2;1	0	0	0	0	0	0	0	0	0	0	0	0	0	268460000	136730000	388210000	59093000	52793000	90538000	729720000	518420000	823580000	20592000	20525000	10077000	0	0	0	0	0	0	0	0	0	0	3558900	0
O94903	PLPHP_HUMAN	Pyridoxal phosphate homeostasis protein, PLP homeostasis protein (Proline synthase co-transcribed bacterial homolog protein) (Pyridoxal phosphate-binding protein)	PLPBP PROSC	PLPBP	O94903	6;4;4;2;2	0	0	0	0	0	0	0	0	0	0	0	0	0	44544000	49756000	56539000	48980000	88775000	59049000	0	0	6416000	0	7074100	0	0	0	0	0	0	0	0	0	0	0	0	0
O94905	ERLN2_HUMAN	Erlin-2 (Endoplasmic reticulum lipid raft-associated protein 2) (Stomatin-prohibitin-flotillin-HflC/K domain-containing protein 2, SPFH domain-containing protein 2)	ERLIN2 C8orf2 SPFH2 UNQ2441/PRO5003/PRO9924	ERLIN2	O94905	4;4;3	0	0	0	0	0	0	0	0	0	0	0	0	0	0	0	0	44740000	49091000	69212000	0	0	0	6354500	15634000	26407000	4870800	0	0	0	0	0	0	17828000	0	0	0	0
O94915	FRYL_HUMAN	Protein furry homolog-like (ALL1-fused gene from chromosome 4p12 protein)	FRYL AF4P12 KIAA0826	FRYL	O94915	31;21;20;13;10;10;10;1	0	0	0	0	0	0	0	0	0	0	0	0	0	2299200	0	0	170560000	257090000	203130000	10441000	14880000	17783000	53328000	43806000	67478000	0	0	0	0	0	0	0	0	0	0	0	0
O94919	ENDD1_HUMAN	Endonuclease domain-containing 1 protein, EC 3.1.30.-	ENDOD1 KIAA0830	ENDOD1	O94919	5	0	0	0	0	0	0	0	0	0	0	0	0	0	0	0	0	16033000	11585000	22245000	0	0	0	0	0	0	101680000	20825000	0	0	0	5162100	0	300320000	9392200	4682600	0	0
O94955	RHBT3_HUMAN	Rho-related BTB domain-containing protein 3, EC 3.6.1.-	RHOBTB3 KIAA0878	RHOBTB3	O94955	15;6;4;3;3;3;2;1	0	0	0	0	0	0	0	0	0	0	0	0	0	17099000	7055200	11206000	0	0	0	55828000	44921000	63119000	113920000	106130000	138490000	2190200	0	0	0	0	0	0	0	0	0	0	0
O94973	AP2A2_HUMAN	AP-2 complex subunit alpha-2 (100 kDa coated vesicle protein C) (Adaptor protein complex AP-2 subunit alpha-2) (Adaptor-related protein complex 2 subunit alpha-2) (Alpha-adaptin C) (Alpha2-adaptin) (Clathrin assembly protein complex 2 alpha-C large chain) (Huntingtin yeast partner J) (Huntingtin-interacting protein 9, HIP-9) (Huntingtin-interacting protein J) (Plasma membrane adaptor HA2/AP2 adap…	AP2A2 ADTAB CLAPA2 HIP9 HYPJ KIAA0899	AP2A2	O94973	26;26;17;8;8;8;5;4;4;4;3;3;3;0;1	10071000	0	0	0	0	0	0	0	0	0	0	0	0	289540000	208550000	263980000	280400000	253840000	371190000	709050000	364000000	562350000	226250000	212160000	297970000	0	0	0	0	0	0	0	0	0	0	0	0
O94979	SC31A_HUMAN	Protein transport protein Sec31A (ABP125) (ABP130) (SEC31-like protein 1) (SEC31-related protein A) (Web1-like protein)	SEC31A KIAA0905 SEC31L1 HSPC275 HSPC334	SEC31A	O94979	22;22;18;17;10;6;5;4;4;2;2;2;1	0	0	0	0	0	0	0	0	0	0	0	0	0	9753000	4763900	11835000	426520000	552370000	372680000	95124000	57744000	79573000	87641000	106380000	144590000	0	0	0	0	0	0	0	0	0	0	0	0
O95049	ZO3_HUMAN	Tight junction protein ZO-3 (Tight junction protein 3) (Zona occludens protein 3) (Zonula occludens protein 3)	TJP3 ZO3	TJP3	O95049	11;1	0	0	0	0	0	0	0	0	0	0	0	0	0	0	0	0	0	0	0	73713000	29216000	56741000	0	0	0	0	0	0	0	0	0	0	0	0	0	0	0
O95067	CCNB2_HUMAN	G2/mitotic-specific cyclin-B2	CCNB2	CCNB2	O95067	2;2;1	0	0	0	0	0	0	0	0	0	0	0	0	0	20498000	0	0	0	0	0	0	3915000	7400800	0	0	0	0	0	0	0	0	0	0	0	0	0	0	0
O95084	PRS23_HUMAN	Serine protease 23, EC 3.4.21.- (Putative secreted protein Zsig13)	PRSS23 ZSIG13 UNQ270/PRO307	PRSS23	O95084	7	0	0	0	0	0	0	0	0	0	0	0	0	0	0	0	0	27992000	32761000	34268000	0	5544300	3283100	268730000	182590000	261780000	0	0	0	0	0	0	0	0	0	0	0	0
O95154	ARK73_HUMAN	Aflatoxin B1 aldehyde reductase member 3, EC 1.-.-.- (AFB1 aldehyde reductase 2, AFB1-AR 2)	AKR7A3 AFAR2	AKR7A3	O95154	8	0	0	0	0	0	0	0	0	0	0	0	0	0	0	0	0	26087000	0	0	378150000	311440000	370110000	11285000	0	6193600	3678900	0	0	0	0	4708400	0	0	0	0	0	0
O95164	UBL3_HUMAN	Ubiquitin-like protein 3 (Membrane-anchored ubiquitin-fold protein, HsMUB, MUB) (Protein HCG-1)	UBL3 PNSC1	UBL3	O95164	5	0	0	0	0	0	0	0	0	0	0	0	0	0	7831900	0	17884000	0	0	0	27415000	26129000	31661000	13708000	24400000	19742000	0	0	0	0	0	0	0	0	0	0	0	0
O95183	VAMP5_HUMAN	Vesicle-associated membrane protein 5, VAMP-5 (Myobrevin)	VAMP5 HSPC191	VAMP5	O95183	2	0	0	0	0	0	0	0	0	0	0	0	0	0	102820000	92834000	94429000	0	0	0	0	0	0	0	0	0	0	0	0	0	0	0	0	0	0	0	0	0
O95197	RTN3_HUMAN	Reticulon-3 (Homolog of ASY protein, HAP) (Neuroendocrine-specific protein-like 2, NSP-like protein 2) (Neuroendocrine-specific protein-like II, NSP-like protein II, NSPLII)	RTN3 ASYIP NSPL2	RTN3	O95197	3;1	4151000	0	0	0	0	0	0	0	0	0	0	0	0	0	0	0	331740000	360880000	336450000	61473000	36103000	38386000	108550000	137180000	127020000	80691000	10926000	3968200	0	0	9328200	0	42656000	0	0	0	0
O95202	LETM1_HUMAN	Mitochondrial proton/calcium exchanger protein (Leucine zipper-EF-hand-containing transmembrane protein 1)	LETM1	LETM1	O95202	3	0	0	0	0	0	0	0	0	0	0	0	0	0	0	0	0	0	7675200	7229500	0	0	0	0	0	0	0	0	0	0	0	0	0	0	0	0	0	0
O95219	SNX4_HUMAN	Sorting nexin-4	SNX4	SNX4	O95219	9;3	0	0	0	0	0	0	0	0	0	0	0	0	0	3471300	0	3881200	79406000	78473000	117920000	4408000	0	7915000	8763500	20031000	25289000	0	0	0	0	0	0	0	0	0	0	0	0
O95235	KI20A_HUMAN	Kinesin-like protein KIF20A (GG10_2) (Mitotic kinesin-like protein 2, MKlp2) (Rab6-interacting kinesin-like protein) (Rabkinesin-6)	KIF20A MKLP2 RAB6KIFL	KIF20A	O95235	4;1;1	0	0	0	0	0	0	0	0	0	0	0	0	0	0	0	0	0	0	0	0	2890900	7347600	19599000	13323000	6048300	0	0	0	0	0	0	0	0	0	0	0	0
O95248	MTMR5_HUMAN	Myotubularin-related protein 5 (Inactive phosphatidylinositol 3-phosphatase 5) (SET-binding factor 1, Sbf1)	SBF1 MTMR5	SBF1	O95248	44;8	359220000	478980000	573280000	685320000	392520000	681960000	617890000	754480000	504180000	466380000	542880000	610550000	215590000	1072600000	828270000	1183400000	114550000	183360000	156310000	4349000	1907800	2143400	100950000	66077000	93816000	0	0	0	0	0	0	0	0	0	0	0	0
O95292	VAPB_HUMAN	Vesicle-associated membrane protein-associated protein B/C, VAMP-B/VAMP-C, VAMP-associated protein B/C, VAP-B/VAP-C	VAPB UNQ484/PRO983	VAPB	O95292	4;2	0	0	0	0	0	0	0	0	0	0	0	0	0	5174600	0	0	19574000	32040000	19542000	7119800	0	5620600	6678400	0	0	0	0	0	0	0	0	0	0	0	0	0	0
O95297	MPZL1_HUMAN	Myelin protein zero-like protein 1 (Protein zero-related)	MPZL1 PZR UNQ849/PRO1787	MPZL1	O95297	4	0	0	0	0	0	0	0	0	0	0	0	0	0	332220000	285730000	489090000	249060000	342880000	271990000	157440000	327680000	399510000	179410000	169470000	265360000	0	0	0	0	0	0	0	0	0	0	0	0
O95336	6PGL_HUMAN	6-phosphogluconolactonase, 6PGL, EC 3.1.1.31	PGLS	PGLS	O95336	12;9;6;6	0	0	0	0	0	0	0	0	0	0	0	0	0	144890000	93679000	151590000	157590000	302150000	231920000	21905000	12354000	23812000	85240000	68512000	68428000	0	0	0	0	0	0	0	0	0	0	0	0
O95340	PAPS2_HUMAN	Bifunctional 3'-phosphoadenosine 5'-phosphosulfate synthase 2, PAPS synthase 2, PAPSS 2 (Sulfurylase kinase 2, SK 2, SK2) [Includes: Sulfate adenylyltransferase, EC 2.7.7.4 (ATP-sulfurylase) (Sulfate adenylate transferase, SAT); Adenylyl-sulfate kinase, EC 2.7.1.25 (3'-phosphoadenosine-5'-phosphosulfate synthase) (APS kinase) (Adenosine-5'-phosphosulfate 3'-phosphotransferase) (Adenylylsulfate 3'…	PAPSS2 ATPSK2	PAPSS2	O95340	3	0	0	0	0	0	0	0	0	0	0	0	0	0	0	0	0	0	0	0	10928000	10909000	32901000	22068000	20484000	30582000	0	0	0	0	0	0	0	0	0	0	0	0
O95347	SMC2_HUMAN	Structural maintenance of chromosomes protein 2, SMC protein 2, SMC-2 (Chromosome-associated protein E, hCAP-E) (XCAP-E homolog)	SMC2 CAPE SMC2L1 PRO0324	SMC2	O95347	16;2;1	0	0	0	0	0	0	0	0	0	0	0	0	0	0	7468600	1651000	59464000	56744000	47002000	12943000	25207000	25174000	32101000	36831000	48735000	0	0	0	0	0	0	0	0	0	0	0	0
O95352	ATG7_HUMAN	Ubiquitin-like modifier-activating enzyme ATG7 (ATG12-activating enzyme E1 ATG7) (Autophagy-related protein 7, APG7-like, hAGP7) (Ubiquitin-activating enzyme E1-like protein)	ATG7 APG7L	ATG7	O95352	9;2;2;2;1;1;1;1;1;1	0	0	0	0	0	0	0	0	0	0	0	0	0	3273800	3048800	5326800	41177000	30024000	56526000	4568900	5637600	11524000	5355100	5546900	5781800	0	0	0	0	0	0	0	0	0	0	0	0
O95361	TRI16_HUMAN	Tripartite motif-containing protein 16, EC 2.3.2.27 (E3 ubiquitin-protein ligase TRIM16) (Estrogen-responsive B box protein)	TRIM16 EBBP	TRIM16	O95361	11;10;9;7;6;2;2;1	0	0	0	0	0	0	0	0	0	0	0	0	0	0	0	0	56634000	151570000	43424000	0	0	0	0	3309800	2164800	0	0	0	0	0	0	0	0	0	0	0	0
O95372	LYPA2_HUMAN	Acyl-protein thioesterase 2, APT-2, EC 3.1.2.- (Lysophospholipase II, LPL-II, LysoPLA II) (Palmitoyl-protein hydrolase, EC 3.1.2.22)	LYPLA2 APT2	LYPLA2	O95372	5;3;3;3;3;3;2	0	0	0	0	0	0	0	0	0	0	0	0	0	133620000	48806000	149430000	70880000	266240000	187070000	87485000	18091000	28501000	0	5573000	15074000	0	0	0	0	0	0	0	0	0	0	0	0
O95373	IPO7_HUMAN	Importin-7, Imp7 (Ran-binding protein 7, RanBP7)	IPO7 RANBP7	IPO7	O95373	29;3;1	0	0	0	0	0	0	0	0	0	0	0	0	0	459710000	356080000	494960000	728860000	898330000	860340000	235930000	146920000	189200000	244830000	231340000	277250000	0	0	0	0	0	0	0	0	0	0	0	0
O95376	ARI2_HUMAN	E3 ubiquitin-protein ligase ARIH2, ARI-2, Protein ariadne-2 homolog, EC 2.3.2.31 (RING-type E3 ubiquitin transferase ARIH2) (Triad1 protein)	ARIH2 ARI2 TRIAD1 HT005	ARIH2	O95376	3	0	0	0	0	0	0	0	0	0	0	0	0	0	6932000	9019800	14031000	13844000	14513000	21768000	6329500	3438700	5477500	5616800	4862700	5910600	0	0	0	0	0	0	0	0	0	0	0	0
O95379	TFIP8_HUMAN	Tumor necrosis factor alpha-induced protein 8, TNF alpha-induced protein 8 (Head and neck tumor and metastasis-related protein) (MDC-3.13) (NF-kappa-B-inducible DED-containing protein, NDED) (SCC-S2) (TNF-induced protein GG2-1)	TNFAIP8	TNFAIP8	O95379	3;3	0	0	0	0	0	0	0	0	0	0	0	0	0	16086000	13347000	19152000	49838000	69547000	75281000	0	0	0	1294200	7720400	17984000	0	0	0	0	0	0	0	0	0	0	0	0
O95394	AGM1_HUMAN	Phosphoacetylglucosamine mutase, PAGM, EC 5.4.2.3 (Acetylglucosamine phosphomutase) (N-acetylglucosamine-phosphate mutase) (Phosphoglucomutase-3, PGM 3)	PGM3 AGM1	PGM3	O95394	18;18;16;13;13;13;12;12;11;7;7;6;4;3;3;2	0	0	0	0	0	0	0	0	0	0	0	0	0	44995000	58273000	65218000	286710000	313910000	380670000	19170000	16172000	16357000	119610000	134460000	257800000	0	0	0	0	0	0	0	0	0	0	0	0
O95433	AHSA1_HUMAN	Activator of 90 kDa heat shock protein ATPase homolog 1, AHA1 (p38)	AHSA1 C14orf3 HSPC322	AHSA1	O95433	16;9;8;6;4;3	0	0	0	0	0	0	0	0	0	0	0	0	0	203040000	144180000	290560000	442640000	434070000	678190000	173730000	167660000	319780000	129650000	187230000	221660000	0	0	0	0	0	0	0	0	0	0	0	0
O95445	APOM_HUMAN	Apolipoprotein M, Apo-M, ApoM (Protein G3a)	APOM G3A NG20 HSPC336	APOM	O95445	3;2	37006000	36239000	39342000	19848000	28371000	61725000	11386000	15006000	22774000	44259000	44910000	30889000	9243300	0	0	0	0	0	0	0	0	0	0	0	0	0	62214000	30940000	32947000	66387000	0	0	51241000	44991000	37130000	0	0
O95456	PSMG1_HUMAN	Proteasome assembly chaperone 1, PAC-1 (Chromosome 21 leucine-rich protein, C21-LRP) (Down syndrome critical region protein 2)	PSMG1 C21LRP DSCR2 PAC1	PSMG1	O95456	6;1	0	0	0	0	0	0	0	0	0	0	0	0	0	31273000	27996000	50136000	66315000	59873000	79422000	8775500	25069000	26003000	18215000	19705000	17592000	0	0	0	0	0	0	0	0	0	0	0	0
O95466	FMNL1_HUMAN	Formin-like protein 1 (CLL-associated antigen KW-13) (Leukocyte formin)	FMNL1 C17orf1 C17orf1B FMNL FRL1	FMNL1	O95466	9;0;2;0;0	0	0	0	0	0	0	0	0	0	0	0	0	0	594750000	533670000	728100000	54652000	73549000	50847000	0	0	0	532920000	511000000	674790000	10589000	3632700	0	0	0	0	0	0	0	0	0	0
O95479	G6PE_HUMAN	GDH/6PGL endoplasmic bifunctional protein [Includes: Hexose-6-phosphate dehydrogenase (Glucose 1-dehydrogenase, GDH, EC 1.1.1.47) (Glucose-6-phosphate dehydrogenase, EC 1.1.1.363); 6-phosphogluconolactonase, 6PGL, EC 3.1.1.31 ]	H6PD GDH	H6PD	O95479	3	0	0	0	0	0	0	0	0	0	0	0	0	0	0	12520000	12305000	0	10457000	4294200	0	0	0	0	0	0	0	0	0	0	0	0	0	0	0	0	0	0
O95486	SC24A_HUMAN	Protein transport protein Sec24A (SEC24-related protein A)	SEC24A	SEC24A	O95486	8	0	0	0	0	0	0	0	0	0	0	0	0	0	0	0	6681400	67223000	41189000	68377000	0	15796000	1681200	22804000	18794000	23385000	0	0	0	0	0	0	0	0	0	0	0	0
O95487	SC24B_HUMAN	Protein transport protein Sec24B (SEC24-related protein B)	SEC24B	SEC24B	O95487	7	0	0	0	0	0	0	0	0	0	0	0	0	0	0	0	0	24759000	26467000	21800000	0	0	0	0	0	0	0	0	0	0	0	0	0	0	0	0	0	0
O95571	ETHE1_HUMAN	Persulfide dioxygenase ETHE1, mitochondrial, EC 1.13.11.18 (Ethylmalonic encephalopathy protein 1) (Hepatoma subtracted clone one protein) (Sulfur dioxygenase ETHE1)	ETHE1 HSCO	ETHE1	O95571	8;7;3;1	0	0	0	0	0	0	0	0	0	0	0	0	0	0	0	0	124200000	118310000	113090000	0	0	0	0	0	0	0	0	0	0	0	0	0	3490100	0	0	0	0
O95613	PCNT_HUMAN	Pericentrin (Kendrin) (Pericentrin-B)	PCNT KIAA0402 PCNT2	PCNT	O95613	2	0	0	0	0	0	4490100	6620800	15343000	0	1520400	3069300	2165900	4450800	0	17088000	0	0	0	0	0	0	0	0	0	0	0	0	0	0	0	0	0	0	0	0	0	0
O95630	STABP_HUMAN	STAM-binding protein, EC 3.4.19.- (Associated molecule with the SH3 domain of STAM) (Endosome-associated ubiquitin isopeptidase)	STAMBP AMSH	STAMBP	O95630	8;5;2;1;1	0	0	0	0	0	0	0	0	0	0	0	0	0	82252000	54118000	99360000	70790000	75717000	83505000	305800000	175120000	240650000	71103000	76719000	54392000	0	0	0	0	0	0	0	0	0	0	0	0
O95671	ASML_HUMAN	Probable bifunctional dTTP/UTP pyrophosphatase/methyltransferase protein [Includes: dTTP/UTP pyrophosphatase, dTTPase/UTPase, EC 3.6.1.9 (Nucleoside triphosphate pyrophosphatase) (Nucleotide pyrophosphatase, Nucleotide PPase); N-acetylserotonin O-methyltransferase-like protein, ASMTL, EC 2.1.1.- ]	ASMTL	ASMTL	O95671	12	0	0	0	0	0	0	0	0	0	0	0	0	0	12506000	8921200	20841000	38522000	92236000	79053000	41034000	6993400	20206000	5079800	5242600	7328200	0	0	0	0	0	0	0	0	0	0	0	0
O95674	CDS2_HUMAN	Phosphatidate cytidylyltransferase 2, EC 2.7.7.41 (CDP-DAG synthase 2) (CDP-DG synthase 2) (CDP-diacylglycerol synthase 2, CDS 2) (CDP-diglyceride pyrophosphorylase 2) (CDP-diglyceride synthase 2) (CTP:phosphatidate cytidylyltransferase 2)	CDS2	CDS2	O95674	3	0	0	0	0	0	0	0	0	0	0	0	0	0	0	0	0	0	5750200	6837400	0	0	0	0	0	0	71929000	0	0	1253200	0	3909800	2787900	45921000	0	0	0	0
O95678	K2C75_HUMAN	Keratin, type II cytoskeletal 75 (Cytokeratin-75, CK-75) (Keratin-6 hair follicle, hK6hf) (Keratin-75, K75) (Type II keratin-K6hf) (Type-II keratin Kb18)	KRT75 K6HF KB18	KRT75	O95678	2;2	22862000	16389000	41923000	14503000	0	0	0	0	0	0	0	0	0	0	25496000	0	0	115720000	0	0	0	0	0	0	0	0	0	0	0	0	0	0	0	0	0	0	0
O95716	RAB3D_HUMAN	Ras-related protein Rab-3D	RAB3D GOV RAB16	RAB3D	O95716	5;0	0	0	0	0	0	0	0	0	0	0	0	0	0	0	0	0	21060000	32782000	7284500	79047000	60042000	82264000	23823000	21918000	28463000	0	0	0	0	0	0	0	0	0	0	0	0
O95721	SNP29_HUMAN	Synaptosomal-associated protein 29, SNAP-29 (Soluble 29 kDa NSF attachment protein) (Vesicle-membrane fusion protein SNAP-29)	SNAP29	SNAP29	O95721	9;5	0	0	0	0	0	0	0	0	0	0	0	0	0	64400000	24903000	46513000	125290000	69027000	50771000	0	0	0	3971500	4239100	0	0	0	0	0	0	0	0	15493000	0	0	0	0
O95747	OXSR1_HUMAN	Serine/threonine-protein kinase OSR1, EC 2.7.11.1 (Oxidative stress-responsive 1 protein)	OXSR1 KIAA1101 OSR1	OXSR1	O95747	11;7;1	0	0	0	0	0	0	0	0	0	0	0	0	0	103990000	217810000	157160000	145160000	229390000	288460000	188920000	119860000	153820000	379710000	349690000	449910000	6295100	0	0	0	6993600	4456900	7134600	2559000	5416700	0	0	0
O95757	HS74L_HUMAN	Heat shock 70 kDa protein 4L (Heat shock 70-related protein APG-1) (Heat-shock protein family A member 4-like protein, HSPA4-like protein) (Osmotic stress protein 94)	HSPA4L APG1 OSP94	HSPA4L	O95757	13;12;9	0	0	0	0	0	0	0	0	0	0	0	0	0	28902000	28050000	33853000	54788000	46767000	65382000	19799000	11781000	19818000	5673500	10918000	11293000	0	0	0	0	0	0	0	0	0	0	0	0
O95758	PTBP3_HUMAN	Polypyrimidine tract-binding protein 3 (Regulator of differentiation 1, Rod1)	PTBP3 ROD1	PTBP3	O95758	2	0	0	0	0	0	0	0	0	0	0	0	0	0	0	0	0	12889000	25076000	11467000	0	0	0	0	0	0	0	0	0	0	0	0	0	0	0	0	0	0
O95782	AP2A1_HUMAN	AP-2 complex subunit alpha-1 (100 kDa coated vesicle protein A) (Adaptor protein complex AP-2 subunit alpha-1) (Adaptor-related protein complex 2 subunit alpha-1) (Alpha-adaptin A) (Alpha1-adaptin) (Clathrin assembly protein complex 2 alpha-A large chain) (Plasma membrane adaptor HA2/AP2 adaptin alpha A subunit)	AP2A1 ADTAA CLAPA1	AP2A1	O95782	29	12916000	0	0	0	0	0	0	0	0	0	0	0	0	436380000	539850000	575490000	918110000	1070800000	982080000	1121300000	556730000	1004700000	732980000	668240000	859820000	11524000	0	0	0	5994100	6019300	0	23339000	1542300	0	0	0
O95786	DDX58_HUMAN	Antiviral innate immune response receptor RIG-I (ATP-dependent RNA helicase DDX58, EC 3.6.4.13) (DEAD box protein 58) (RIG-I-like receptor 1, RLR-1) (Retinoic acid-inducible gene 1 protein, RIG-1) (Retinoic acid-inducible gene I protein, RIG-I)	DDX58	DDX58	O95786	23;21;20;19;10;3;1	0	0	0	0	0	0	0	0	0	0	0	0	0	0	0	0	279070000	210120000	278150000	0	0	4976400	0	0	0	0	0	0	15530000	0	0	0	0	0	0	0	0
O95807	TM50A_HUMAN	Transmembrane protein 50A (Small membrane protein 1)	TMEM50A SMP1 UNQ386/PRO718	TMEM50A	O95807	2	0	0	0	0	0	0	0	0	0	0	0	0	0	0	0	0	8159300	6396700	0	7912500	0	7814500	12405000	13320000	10947000	0	0	0	0	0	0	0	0	0	0	0	0
O95810	CAVN2_HUMAN	Caveolae-associated protein 2 (Cavin-2) (PS-p68) (Phosphatidylserine-binding protein) (Serum deprivation-response protein)	CAVIN2 SDPR	CAVIN2	O95810	8	8967000	3371300	6476400	7060500	5718100	0	0	0	0	0	0	0	0	0	0	0	0	0	0	0	0	0	4025200	1717200	4700300	1165700000	844310000	257260000	298450000	903060000	624620000	663880000	1511700000	559650000	341190000	319740000	290900000
O95816	BAG2_HUMAN	BAG family molecular chaperone regulator 2, BAG-2 (Bcl-2-associated athanogene 2)	BAG2	BAG2	O95816	8	0	0	0	0	0	0	0	0	0	0	0	0	0	61808000	39192000	49316000	0	47040000	38949000	69484000	34114000	42371000	52512000	40284000	52714000	1899000	0	0	0	0	0	0	0	0	0	0	0
O95817	BAG3_HUMAN	BAG family molecular chaperone regulator 3, BAG-3 (Bcl-2-associated athanogene 3) (Bcl-2-binding protein Bis) (Docking protein CAIR-1)	BAG3 BIS	BAG3	O95817	8;5	0	0	0	0	0	0	0	0	0	0	0	0	0	663780	841450	0	28252000	37111000	19548000	0	838060	738820	1874500	8614700	3712700	0	0	0	0	0	0	0	0	0	0	0	0
O95819	M4K4_HUMAN	Mitogen-activated protein kinase kinase kinase kinase 4, EC 2.7.11.1 (HPK/GCK-like kinase HGK) (MAPK/ERK kinase kinase kinase 4, MEK kinase kinase 4, MEKKK 4) (Nck-interacting kinase)	MAP4K4 HGK KIAA0687 NIK	MAP4K4	O95819	0;0;0;0;0;0;0;0;0;0;0	0	0	0	0	0	0	0	0	0	0	0	0	0	487580000	385830000	482850000	168570000	291120000	346460000	45233000	35941000	62074000	199320000	199160000	249900000	0	0	0	0	0	0	0	0	0	0	0	0
O95825	QORL1_HUMAN	Quinone oxidoreductase-like protein 1, EC 1.-.-.- (Protein 4P11) (Quinone oxidoreductase homolog 1, QOH-1) (Zeta-crystallin homolog)	CRYZL1 4P11	CRYZL1	O95825	2;1;1;1;1;1;1;1;1	0	0	0	0	0	0	0	0	0	0	0	0	0	0	0	0	0	0	0	0	0	0	10697000	21921000	15008000	0	3534500	0	0	0	0	0	0	0	0	0	0
O95832	CLD1_HUMAN	Claudin-1 (Senescence-associated epithelial membrane protein)	CLDN1 CLD1 SEMP1 UNQ481/PRO944	CLDN1	O95832	9	0	0	0	0	0	0	0	0	0	0	0	0	0	611660000	246550000	571100000	186540000	327500000	300730000	35968000	17283000	16770000	4709800	6149000	4773100	0	0	0	0	0	0	0	0	0	0	0	0
O95833	CLIC3_HUMAN	Chloride intracellular channel protein 3	CLIC3	CLIC3	O95833	11	0	0	0	0	0	0	0	0	0	0	0	0	0	185700000	183270000	151050000	76506000	147280000	87833000	0	0	0	0	0	0	0	0	0	0	0	0	0	0	0	0	0	0
O95834	EMAL2_HUMAN	Echinoderm microtubule-associated protein-like 2, EMAP-2, HuEMAP-2	EML2 EMAP2 EMAPL2	EML2	O95834	14;12;9;9;5;5;3;2;1;1;1;1;0;0;0	0	0	0	0	0	0	1903300	0	0	0	928130	544520	1256400	66591000	49759000	110250000	242140000	342550000	355890000	49573000	33045000	64200000	68647000	46554000	88392000	0	0	0	0	0	0	0	0	0	0	0	0
O95835	LATS1_HUMAN	Serine/threonine-protein kinase LATS1, EC 2.7.11.1 (Large tumor suppressor homolog 1) (WARTS protein kinase, h-warts)	LATS1 WARTS	LATS1	O95835	4	0	0	0	0	0	0	0	0	0	0	0	0	0	32154000	9692700	10637000	0	7259100	0	0	0	0	0	0	0	0	0	0	0	0	0	0	0	0	0	0	0
O95837	GNA14_HUMAN	Guanine nucleotide-binding protein subunit alpha-14, G alpha-14, G-protein subunit alpha-14	GNA14	GNA14	O95837	4	0	0	0	0	0	0	0	0	0	0	0	0	0	0	0	0	0	0	0	21126000	15041000	28231000	0	0	0	0	0	0	0	0	0	0	0	0	0	0	0
O95857	TSN13_HUMAN	Tetraspanin-13, Tspan-13 (Tetraspan NET-6) (Transmembrane 4 superfamily member 13)	TSPAN13 NET6 TM4SF13 UNQ260/PRO296	TSPAN13	O95857	1	0	0	0	0	0	0	0	0	0	0	0	0	0	0	0	0	9201500	0	0	22687000	11288000	15434000	6538800	0	0	0	0	0	0	0	0	0	0	0	0	0	0
O95861	BPNT1_HUMAN	3'(2'),5'-bisphosphate nucleotidase 1, EC 3.1.3.7 (Bisphosphate 3'-nucleotidase 1) (PAP-inositol 1,4-phosphatase, PIP)	BPNT1	BPNT1	O95861	10;8;4;4;3;1	0	0	0	0	0	0	0	0	0	0	0	0	0	95279000	71441000	104090000	36562000	50031000	36271000	91980000	86182000	101970000	218940000	191330000	293800000	0	0	0	0	0	0	0	0	0	0	0	0
O95864	FADS2_HUMAN	Acyl-CoA 6-desaturase, EC 1.14.19.3 (Delta(6) fatty acid desaturase, D6D, Delta(6) desaturase, Delta-6 desaturase) (Fatty acid desaturase 2)	FADS2	FADS2	O95864	3	0	0	0	0	0	0	0	0	0	0	0	0	0	0	0	0	0	0	0	0	0	0	16427000	11965000	23875000	0	0	0	0	0	0	0	0	0	0	0	0
O95865	DDAH2_HUMAN	N(G),N(G)-dimethylarginine dimethylaminohydrolase 2, DDAH-2, Dimethylarginine dimethylaminohydrolase 2, EC 3.5.3.18 (DDAHII) (Dimethylargininase-2) (Protein G6a) (S-phase protein)	DDAH2 DDAH G6A NG30	DDAH2	O95865	13;8;8;8;6	0	0	0	0	0	0	0	0	0	0	0	0	0	1484800000	1371700000	2041000000	6529700	5012800	23053000	424180000	251360000	357020000	14005000	17993000	35387000	0	0	0	0	0	0	0	0	0	0	0	0
O95866	G6B_HUMAN	Megakaryocyte and platelet inhibitory receptor G6b (Protein G6b)	MPIG6B C6orf25 G6B G6B-B	MPIG6B	O95866	3;2;1;1;0	0	0	0	0	0	0	0	0	0	0	0	0	0	0	0	0	0	0	0	0	0	0	0	0	0	290940000	211390000	82107000	100830000	122300000	347490000	301250000	1205300000	179140000	153230000	194160000	137340000
O95870	ABHGA_HUMAN	Phosphatidylserine lipase ABHD16A, EC 3.1.-.- (Alpha/beta hydrolase domain-containing protein 16A, Abhydrolase domain-containing protein 16A) (HLA-B-associated transcript 5, hBAT5) (Monoacylglycerol lipase ABHD16A, EC 3.1.1.23) (Protein G5)	ABHD16A BAT5 G5 NG26 PP199	ABHD16A	O95870	7;7;4;1	0	0	0	0	0	0	0	0	0	0	0	0	0	0	0	0	0	0	0	0	0	0	2061500	2513600	0	65548000	0	0	0	1523900	0	0	108140000	0	0	0	0
O95881	TXD12_HUMAN	Thioredoxin domain-containing protein 12, EC 1.8.4.2 (Endoplasmic reticulum resident protein 18, ER protein 18, ERp18) (Endoplasmic reticulum resident protein 19, ER protein 19, ERp19) (Thioredoxin-like protein p19) (hTLP19)	TXNDC12 TLP19 UNQ713/PRO1376	TXNDC12	O95881	2	0	0	0	0	0	0	0	0	0	0	0	0	0	3974100	7001700	9652700	14039000	20276000	6531800	0	0	0	0	0	0	0	0	0	0	0	0	0	0	0	0	0	0
O95989	NUDT3_HUMAN	Diphosphoinositol polyphosphate phosphohydrolase 1, DIPP-1, EC 3.6.1.52 (Diadenosine 5',5'''-P1,P6-hexaphosphate hydrolase 1, EC 3.6.1.-) (Nucleoside diphosphate-linked moiety X motif 3, Nudix motif 3)	NUDT3 DIPP DIPP1	NUDT3	O95989	1	0	0	0	0	0	0	0	0	0	0	0	0	0	10778000	11724000	9679200	0	0	0	0	0	0	0	0	0	0	0	0	0	0	0	0	0	0	0	0	0
O95994	AGR2_HUMAN	Anterior gradient protein 2 homolog, AG-2, hAG-2 (HPC8) (Secreted cement gland protein XAG-2 homolog)	AGR2 AG2 UNQ515/PRO1030	AGR2	O95994	6;4;4;2	0	0	0	0	0	0	0	0	0	0	0	0	0	0	0	0	0	0	0	469840000	286970000	460060000	0	0	4528000	0	0	0	0	0	0	0	0	0	0	0	0
O96008	TOM40_HUMAN	Mitochondrial import receptor subunit TOM40 homolog (Protein Haymaker) (Translocase of outer membrane 40 kDa subunit homolog) (p38.5)	TOMM40 C19orf1 PEREC1 TOM40	TOMM40	O96008	8;4;4	0	0	0	0	0	0	0	0	0	0	0	0	0	0	0	0	64647000	45545000	81758000	0	0	0	7986000	14406000	18207000	0	0	0	0	0	0	0	0	0	0	0	0
O96013	PAK4_HUMAN	Serine/threonine-protein kinase PAK 4, EC 2.7.11.1 (p21-activated kinase 4, PAK-4)	PAK4 KIAA1142	PAK4	O96013	14;4;4;3;2	0	0	0	0	0	0	0	0	0	0	0	0	0	314980000	243480000	387260000	162830000	207370000	251880000	58524000	51568000	57053000	80488000	69455000	101250000	466290	0	0	0	0	0	0	0	0	0	0	0
O96018	APBA3_HUMAN	Amyloid-beta A4 precursor protein-binding family A member 3 (Adapter protein X11gamma) (Neuron-specific X11L2 protein) (Neuronal Munc18-1-interacting protein 3, Mint-3)	APBA3 MINT3 X11L2	APBA3	O96018	3	0	0	0	0	0	0	0	0	0	0	0	0	0	0	0	0	0	0	0	0	0	0	21307000	13441000	11509000	0	0	0	0	0	0	0	0	0	0	0	0
O96019	ACL6A_HUMAN	Actin-like protein 6A (53 kDa BRG1-associated factor A) (Actin-related protein Baf53a) (ArpNbeta) (BRG1-associated factor 53A, BAF53A) (INO80 complex subunit K)	ACTL6A BAF53 BAF53A INO80K	ACTL6A	O96019	11;8;2	0	0	0	0	0	0	0	0	0	0	0	0	0	103740000	49048000	137520000	225110000	326830000	310100000	66468000	34796000	76417000	43113000	43197000	67828000	0	0	0	0	0	0	0	0	0	0	0	0
P00338	LDHA_HUMAN	L-lactate dehydrogenase A chain, LDH-A, EC 1.1.1.27 (Cell proliferation-inducing gene 19 protein) (LDH muscle subunit, LDH-M) (Renal carcinoma antigen NY-REN-59)	LDHA PIG19	LDHA	P00338	23;13;11;10;9;9;7;5;5;5;4;0;0;0;0;0;0;0	12741000	0	2490100	6113600	5375400	3050700	4850400	2087000	4114000	3772800	2165700	4395700	4781600	12054000000	12744000000	14042000000	12674000000	14466000000	15465000000	5012000000	4055500000	4733000000	11124000000	10845000000	12901000000	229250000	231860000	70040000	123550000	423590000	397660000	472610000	675080000	375210000	177360000	151760000	106550000
P00352	AL1A1_HUMAN	Aldehyde dehydrogenase 1A1, EC 1.2.1.19, EC 1.2.1.28, EC 1.2.1.3, EC 1.2.1.36 (3-deoxyglucosone dehydrogenase) (ALDH-E1) (ALHDII) (Aldehyde dehydrogenase family 1 member A1) (Aldehyde dehydrogenase, cytosolic) (Retinal dehydrogenase 1, RALDH 1, RalDH1)	ALDH1A1 ALDC ALDH1 PUMB1	ALDH1A1	P00352	27;9;9;8	0	0	0	0	0	0	0	0	0	0	0	0	0	0	0	0	0	0	0	5512600000	4451000000	6636300000	6965800	4391900	1898700	0	0	0	0	0	0	0	0	0	0	0	0
P00367	DHE3_HUMAN	Glutamate dehydrogenase 1, mitochondrial, GDH 1, EC 1.4.1.3	GLUD1 GLUD	GLUD1	P00367	19;12	0	0	0	0	0	0	0	0	0	0	0	0	0	0	3218400	9902300	349490000	412080000	398340000	9995400	7623800	10886000	4860800	0	4898000	35945000	0	0	0	0	0	0	57845000	0	0	0	0
P00374	DYR_HUMAN	Dihydrofolate reductase, EC 1.5.1.3	DHFR	DHFR	P00374	3;1;1;1	0	0	0	0	0	0	0	0	0	0	0	0	0	13444000	7914300	16433000	0	0	0	0	9957700	20621000	6254500	5920800	8492300	0	0	0	0	0	0	0	0	0	0	0	0
P00387	NB5R3_HUMAN	NADH-cytochrome b5 reductase 3, B5R, Cytochrome b5 reductase, EC 1.6.2.2 (Diaphorase-1) [Cleaved into: NADH-cytochrome b5 reductase 3 membrane-bound form; NADH-cytochrome b5 reductase 3 soluble form ]	CYB5R3 DIA1	CYB5R3	P00387	15;9	0	0	0	0	0	0	0	0	0	0	0	0	0	33402000	4584000	29094000	426430000	491060000	595900000	0	29638000	33778000	186180000	182970000	185340000	503490000	65137000	3691500	21461000	98434000	151220000	55692000	1215700000	87918000	37970000	35604000	3851500
P00390	GSHR_HUMAN	Glutathione reductase, mitochondrial, GR, GRase, EC 1.8.1.7	GSR GLUR GRD1	GSR	P00390	13;3;2	0	0	0	0	0	0	0	0	0	0	0	0	0	528150000	300110000	473400000	207810000	207100000	310640000	202640000	177330000	215930000	68819000	53898000	94715000	8617400	12902000	0	15024000	36418000	16319000	20727000	29509000	12545000	0	0	0
P00403	COX2_HUMAN	Cytochrome c oxidase subunit 2, EC 7.1.1.9 (Cytochrome c oxidase polypeptide II)	MT-CO2 COII COX2 COXII MTCO2	MT-CO2	P00403	3	0	0	0	0	0	0	0	0	0	0	0	0	0	0	0	0	42826000	47233000	40152000	0	0	0	0	1364300	1390700	87732000	2962000	2365600	4030100	4455000	18949000	6712300	148310000	6517300	4007400	0	0
P00441	SODC_HUMAN	Superoxide dismutase [Cu-Zn], EC 1.15.1.1 (Superoxide dismutase 1, hSod1)	SOD1	SOD1	P00441	4;3	0	0	0	0	0	0	0	0	0	0	0	0	0	493870000	72887000	659970000	405540000	561990000	500330000	307530000	351810000	563760000	335260000	306670000	610460000	15612000	61844000	0	40868000	132160000	76838000	65662000	74801000	64067000	65168000	23249000	14873000
P00450	CERU_HUMAN	Ceruloplasmin, EC 1.16.3.1 (Ferroxidase)	CP	CP	P00450	52;46;36;7;5;3	8758100000	11180000000	18461000000	19097000000	9535000000	10571000000	9921400000	10066000000	8937600000	8842500000	5171500000	8290100000	3928500000	2241100	0	2226400	0	1680900	3662700	0	0	86704000	3983800	0	0	2042700000	6890800000	3062400000	3485600000	4281900000	3334900000	4840200000	3249500000	4222800000	3039500000	2805500000	3016800000
P00488	F13A_HUMAN	Coagulation factor XIII A chain, Coagulation factor XIIIa, EC 2.3.2.13 (Protein-glutamine gamma-glutamyltransferase A chain) (Transglutaminase A chain)	F13A1 F13A	F13A1	P00488	28;4;4;3;1	1962000000	1377200000	1913700000	2361400000	1766600000	94254000	139910000	103190000	81468000	67934000	8600500	121240000	4703100	0	0	0	0	0	0	0	0	738800	143500000	174150000	205660000	1834300000	1549200000	382200000	1031000000	1949300000	1606300000	1628400000	3069000000	1872100000	1455100000	880320000	1029800000
P00491	PNPH_HUMAN	Purine nucleoside phosphorylase, PNP, EC 2.4.2.1 (Inosine phosphorylase) (Inosine-guanosine phosphorylase)	PNP NP	PNP	P00491	16;11;5;3	3664400	0	0	1789600	0	0	0	0	0	713280	0	0	0	559820000	407090000	626900000	208660000	259180000	229790000	1036700000	618220000	967060000	191450000	157420000	206960000	151630000	96589000	18694000	77101000	165850000	122110000	156760000	252610000	137870000	91330000	34214000	18192000
P00492	HPRT_HUMAN	Hypoxanthine-guanine phosphoribosyltransferase, HGPRT, HGPRTase, EC 2.4.2.8	HPRT1 HPRT	HPRT1	P00492	11	0	0	0	0	0	0	0	0	0	0	0	0	0	1107300000	932870000	1254600000	475220000	487900000	466420000	781080000	452930000	668440000	286920000	272600000	303820000	8846300	0	0	0	7419900	2862100	4749100	9193800	3306000	0	0	0
P00505	AATM_HUMAN	Aspartate aminotransferase, mitochondrial, mAspAT, EC 2.6.1.1, EC 2.6.1.7 (Fatty acid-binding protein, FABP-1) (Glutamate oxaloacetate transaminase 2) (Kynurenine aminotransferase 4) (Kynurenine aminotransferase IV) (Kynurenine--oxoglutarate transaminase 4) (Kynurenine--oxoglutarate transaminase IV) (Plasma membrane-associated fatty acid-binding protein, FABPpm) (Transaminase A)	GOT2 KYAT4	GOT2	P00505	16	0	0	0	0	0	0	0	0	0	0	0	0	0	362400000	268640000	277650000	272240000	417570000	280050000	14475000	12463000	15501000	58107000	47441000	93372000	42810000	0	0	0	0	3006400	0	67591000	0	0	0	0
P00519	ABL1_HUMAN	Tyrosine-protein kinase ABL1, EC 2.7.10.2 (Abelson murine leukemia viral oncogene homolog 1) (Abelson tyrosine-protein kinase 1) (Proto-oncogene c-Abl) (p150)	ABL1 ABL JTK7	ABL1	P00519	1	0	0	0	0	0	0	0	0	0	0	0	0	0	7617000	0	12469000	0	0	0	0	0	0	0	0	0	0	0	0	0	0	0	0	0	0	0	0	0
P00533	EGFR_HUMAN	Epidermal growth factor receptor, EC 2.7.10.1 (Proto-oncogene c-ErbB-1) (Receptor tyrosine-protein kinase erbB-1)	EGFR ERBB ERBB1 HER1	EGFR	P00533	68;65;60;9	0	0	0	0	0	0	0	0	0	0	0	0	0	54084000	0	49391000	67047000000	75346000000	71920000000	1232400000	513570000	651310000	3601800000	3122100000	4649100000	0	0	0	0	0	0	0	0	0	0	0	0
P00558	PGK1_HUMAN	Phosphoglycerate kinase 1, EC 2.7.2.3 (Cell migration-inducing gene 10 protein) (Primer recognition protein 2, PRP 2)	PGK1 PGKA MIG10 OK/SW-cl.110	PGK1	P00558	28;5	14207000	0	0	0	16518000	0	0	0	0	12047000	5941000	12114000	0	18573000000	15492000000	18317000000	15164000000	17825000000	17708000000	3368900000	1618100000	2933700000	7928400000	8321300000	9243200000	757960000	118620000	639190000	330700000	1329900000	672380000	862760000	1385600000	804090000	464260000	618900000	825450000
P00734	THRB_HUMAN	Prothrombin, EC 3.4.21.5 (Coagulation factor II) [Cleaved into: Activation peptide fragment 1; Activation peptide fragment 2; Thrombin light chain; Thrombin heavy chain ]	F2	F2	P00734	37;32;13;8	4859700000	6353000000	7068300000	9848000000	6431400000	5522700000	4980000000	6238300000	5169300000	4672400000	3686700000	4339900000	2342300000	0	0	4322900	0	0	0	2755900	0	157850000	0	0	2783500	211830000	748160000	433580000	638630000	503480000	510630000	606120000	643240000	615050000	1132900000	352770000	438800000
P00738	HPT_HUMAN	Haptoglobin (Zonulin) [Cleaved into: Haptoglobin alpha chain; Haptoglobin beta chain ]	HP	HP	P00738	13;9;9;7;13;7;8;6;4;4;4	23990000000	24677000000	31434000000	36480000000	29943000000	23117000000	31646000000	33539000000	27091000000	27651000000	22745000000	29274000000	14961000000	31643000	10981000	12772000	8055900	0	0	14682000	8218100	1916400000	809300	2758200	0	63267000000	126400000000	108300000000	106190000000	127100000000	101950000000	115360000000	106550000000	108520000000	99511000000	112310000000	102650000000
P00739	HPTR_HUMAN	Haptoglobin-related protein	HPR	HPR	P00739	10;6;4	601490000	706800000	958310000	1150600000	642070000	478810000	399540000	424650000	400670000	364100000	217300000	440200000	162390000	0	0	0	0	0	0	0	0	4779300	0	0	0	7501800000	16163000000	11819000000	15225000000	9346700000	19858000000	15466000000	18401000000	14108000000	14910000000	11837000000	13837000000
P00740	FA9_HUMAN	Coagulation factor IX, EC 3.4.21.22 (Christmas factor) (Plasma thromboplastin component, PTC) [Cleaved into: Coagulation factor IXa light chain; Coagulation factor IXa heavy chain ]	F9	F9	P00740	9	79602000	79751000	119900000	164410000	117810000	113730000	125130000	168930000	113620000	102130000	120820000	101020000	39323000	0	0	0	0	0	0	0	0	0	0	0	0	0	0	0	15632000	0	0	0	0	0	0	0	0
P00742	FA10_HUMAN	Coagulation factor X, EC 3.4.21.6 (Stuart factor) (Stuart-Prower factor) [Cleaved into: Factor X light chain; Factor X heavy chain; Activated factor Xa heavy chain ]	F10	F10	P00742	7	55449000	97706000	61215000	111430000	65965000	157330000	130820000	53708000	93832000	103100000	105240000	109570000	77009000	2573200	0	8611000	0	0	0	0	0	0	0	0	0	0	0	0	11635000	0	0	0	0	0	0	0	0
P00746	CFAD_HUMAN	Complement factor D, EC 3.4.21.46 (Adipsin) (C3 convertase activator) (Properdin factor D)	CFD DF PFD	CFD	P00746	6;6	28834000	43285000	27622000	88264000	65016000	102700000	91910000	108230000	113830000	86709000	79092000	86401000	56627000	0	0	0	0	0	0	0	0	0	0	0	0	0	0	0	0	0	0	0	0	0	0	0	0
P00747	PLMN_HUMAN	Plasminogen, EC 3.4.21.7 [Cleaved into: Plasmin heavy chain A; Activation peptide; Angiostatin; Plasmin heavy chain A, short form; Plasmin light chain B ]	PLG	PLG	P00747	36;5;5;1;1	8462100000	8818700000	10131000000	13957000000	8866900000	6226000000	7260800000	9038100000	6681900000	6022700000	4080700000	6703700000	2484500000	4316700	0	1409800	0	2840800	0	0	9058900	208260000	0	0	0	1961900000	2888900000	1125700000	2529000000	1645800000	1560900000	1911700000	2134500000	1965900000	3134400000	2089300000	1776700000
P00748	FA12_HUMAN	Coagulation factor XII, EC 3.4.21.38 (Hageman factor, HAF) [Cleaved into: Coagulation factor XIIa heavy chain; Beta-factor XIIa part 1; Coagulation factor XIIa light chain (Beta-factor XIIa part 2) ]	F12	F12	P00748	13	224190000	348220000	358360000	490700000	318130000	621730000	467990000	850090000	655250000	531720000	472250000	541190000	389230000	0	0	0	0	0	0	0	0	802230	0	0	0	86314000	140870000	84441000	75779000	118060000	153640000	129500000	101060000	112800000	148850000	139390000	121880000
P00813	ADA_HUMAN	Adenosine deaminase, EC 3.5.4.4 (Adenosine aminohydrolase)	ADA ADA1	ADA	P00813	7;6;4	0	0	0	0	0	0	0	0	0	0	0	0	0	19142000	24398000	28862000	85205000	103590000	65686000	0	1758400	3570600	1908600	2120100	1082000	0	0	0	12068000	12873000	17178000	0	0	13204000	23062000	12654000	27401000
P00846	ATP6_HUMAN	ATP synthase subunit a (F-ATPase protein 6)	MT-ATP6 ATP6 ATPASE6 MTATP6	MT-ATP6	P00846	1	0	0	0	0	0	0	0	0	0	0	0	0	0	0	0	0	16998000	14704000	18270000	0	0	0	0	0	0	10119000	0	0	0	0	1956700	0	20858000	0	0	0	0
P00915	CAH1_HUMAN	Carbonic anhydrase 1, EC 4.2.1.1 (Carbonate dehydratase I) (Carbonic anhydrase B, CAB) (Carbonic anhydrase I, CA-I) (Cyanamide hydratase CA1, EC 4.2.1.69)	CA1	CA1	P00915	9;8;7;6;5;5;4;4;3;3;3;3;2;1	42848000	47173000	40367000	54269000	49392000	7234200	0	2543800	0	0	1624800	2083300	1288800	0	0	0	0	0	0	0	0	0	0	0	0	1389000000	1206500000	1057000000	847000000	2215900000	1586300000	1950400000	1671700000	1497900000	1305300000	729560000	935410000
P00918	CAH2_HUMAN	Carbonic anhydrase 2, EC 4.2.1.1 (Carbonate dehydratase II) (Carbonic anhydrase C, CAC) (Carbonic anhydrase II, CA-II) (Cyanamide hydratase CA2, EC 4.2.1.69)	CA2	CA2	P00918	8;2;2	0	0	0	0	0	0	0	0	0	0	0	0	0	0	0	0	201470000	279810000	394690000	24076000	18774000	17923000	3430700	4343600	3898100	220900000	165150000	112870000	128730000	238770000	176760000	200250000	228730000	124380000	109220000	105650000	110200000
P00966	ASSY_HUMAN	Argininosuccinate synthase, EC 6.3.4.5 (Citrulline--aspartate ligase)	ASS1 ASS	ASS1	P00966	20;11;10	0	0	0	0	0	0	0	0	0	0	0	0	0	177540000	109410000	172900000	2034900000	3307100000	3123800000	67254000	38399000	84279000	595890000	540970000	644680000	4218000	0	0	0	2613800	7961000	4081500	4474800	0	0	0	0
P01008	ANT3_HUMAN	Antithrombin-III, ATIII (Serpin C1)	SERPINC1 AT3 PRO0309	SERPINC1	P01008	28;2	4437700000	4655900000	6728500000	6002200000	4136300000	5883100000	7817500000	9003800000	8859000000	6574200000	6914100000	7297700000	3691300000	23927000	24588000	17408000	0	24419000	0	0	0	126990000	74907000	47068000	44869000	680370000	1015100000	548730000	612670000	778530000	570580000	862370000	838210000	714270000	1307800000	541620000	625530000
P01009	A1AT_HUMAN	Alpha-1-antitrypsin (Alpha-1 protease inhibitor) (Alpha-1-antiproteinase) (Serpin A1) [Cleaved into: Short peptide from AAT, SPAAT ]	SERPINA1 AAT PI PRO0684 PRO2209	SERPINA1	P01009	4;0;0;0;0;0	17526000000	24436000000	20704000000	22678000000	19529000000	27005000000	27380000000	29349000000	28305000000	25015000000	27076000000	23662000000	18003000000	48906000	22082000	20714000	915700	6634900	0	5597000	2910000	1463200000	8347500	11615000	9868300	3971300000	6955200000	2803700000	3479300000	4261600000	5159100000	4353400000	3920200000	4143700000	6619700000	3631900000	3991700000
P01011	AACT_HUMAN	Alpha-1-antichymotrypsin, ACT (Cell growth-inhibiting gene 24/25 protein) (Serpin A3) [Cleaved into: Alpha-1-antichymotrypsin His-Pro-less ]	SERPINA3 AACT GIG24 GIG25	SERPINA3	P01011	26;18;12;3	3401000000	5707400000	4461100000	4799900000	5074200000	5297700000	6213200000	5625600000	5541100000	5077000000	4127000000	4195600000	5129400000	0	1140000	1543900	0	1845400	0	0	0	109750000	0	0	4182900	138450000	500950000	262140000	313770000	332220000	292860000	404210000	342420000	281550000	566900000	194400000	220650000
P01023	A2MG_HUMAN	Alpha-2-macroglobulin, Alpha-2-M (C3 and PZP-like alpha-2-macroglobulin domain-containing protein 5)	A2M CPAMD5 FWP007	A2M	P01023	129;11;9;1	98467000000	123800000000	167440000000	178050000000	105240000000	16439000000	5742600000	3774600000	49283000000	4613000000	1233200000	12663000000	17686000000	66700000	373450000	380160000	1398900	123120000	12830000	460940000	974850000	2747200000	452720000	209090000	94189000	487060000000	517490000000	558450000000	475400000000	538730000000	552190000000	554830000000	522580000000	525340000000	529880000000	634510000000	551480000000
P01024	CO3_HUMAN	Complement C3 (C3 and PZP-like alpha-2-macroglobulin domain-containing protein 1) [Cleaved into: Complement C3 beta chain; C3-beta-c, C3bc; Complement C3 alpha chain; C3a anaphylatoxin; Acylation stimulating protein, ASP (C3adesArg); Complement C3b alpha' chain; Complement C3c alpha' chain fragment 1; Complement C3dg fragment; Complement C3g fragment; Complement C3d fragment; Complement C3f fragm…	C3 CPAMD1	C3	P01024	123;16;5;2;3	56466000000	62978000000	86642000000	97336000000	57373000000	62281000000	64188000000	61165000000	56370000000	57092000000	21629000000	63331000000	23230000000	23849000	19876000	8770100	107240000	215940000	251960000	6615800	8763100	3342900000	66107000	64395000	63716000	19598000000	56630000000	27932000000	39539000000	42518000000	32661000000	43281000000	34325000000	46093000000	34860000000	30448000000	29022000000
P01031	CO5_HUMAN	Complement C5 (C3 and PZP-like alpha-2-macroglobulin domain-containing protein 4) [Cleaved into: Complement C5 beta chain; Complement C5 alpha chain; C5a anaphylatoxin; Complement C5 alpha' chain ]	C5 CPAMD4	C5	P01031	56;4	3268300000	4087900000	5413600000	6323000000	3567100000	3062700000	2830100000	2758400000	2382700000	2325100000	714230000	3461000000	552090000	0	0	0	0	1296200	0	0	1047000	32409000	5255700	0	0	982270000	3220600000	1491100000	1742700000	2135100000	1686700000	2629100000	1523900000	2820700000	1633300000	1700400000	1630600000
P01034	CYTC_HUMAN	Cystatin-C (Cystatin-3) (Gamma-trace) (Neuroendocrine basic polypeptide) (Post-gamma-globulin)	CST3	CST3	P01034	2	14427000	13494000	17133000	17431000	19885000	0	25645000	23261000	26489000	8412700	13404000	24410000	10447000	0	0	0	20523000	27715000	0	25075000	0	0	12632000	0	0	0	0	0	0	0	0	0	0	0	0	0	0
P01042	KNG1_HUMAN	Kininogen-1 (Alpha-2-thiol proteinase inhibitor) (Fitzgerald factor) (High molecular weight kininogen, HMWK) (Williams-Fitzgerald-Flaujeac factor) [Cleaved into: Kininogen-1 heavy chain; T-kinin (Ile-Ser-Bradykinin); Bradykinin (Kallidin I); Lysyl-bradykinin (Kallidin II); Kininogen-1 light chain; Low molecular weight growth-promoting factor ]	KNG1 BDK KNG	KNG1	P01042	23;1;1;1	2871100000	3909200000	4128800000	4934100000	3539200000	2703000000	2934500000	3764600000	3192300000	3265200000	3253700000	2806500000	2558300000	0	0	0	0	0	0	0	1861500	29822000	0	0	0	374800000	1298000000	698340000	858700000	911000000	682660000	686630000	956950000	746500000	773880000	452430000	571830000
P01111	RASN_HUMAN	GTPase NRas, EC 3.6.5.2 (Transforming protein N-Ras)	NRAS HRAS1	NRAS	P01111	2	0	0	0	0	0	0	0	0	0	0	0	0	0	57159000	148860000	66139000	267720000	346990000	367170000	139930000	52539000	54200000	149740000	117730000	124830000	0	0	0	0	0	0	0	12849000	0	0	0	0
P01112	RASH_HUMAN	GTPase HRas, EC 3.6.5.2 (H-Ras-1) (Ha-Ras) (Transforming protein p21) (c-H-ras) (p21ras) [Cleaved into: GTPase HRas, N-terminally processed ]	HRAS HRAS1	HRAS	P01112	3	2729800	0	0	0	0	0	0	0	0	0	0	0	0	2040700000	1704900000	3011500000	1696800000	2094800000	2102400000	957260000	828020000	1385600000	1260100000	1078000000	1421100000	12940000	13574000	7600600	21036000	19322000	29542000	32816000	26989000	12199000	9474800	11071000	0
P01116	RASK_HUMAN	GTPase KRas, EC 3.6.5.2 (K-Ras 2) (Ki-Ras) (c-K-ras) (c-Ki-ras) [Cleaved into: GTPase KRas, N-terminally processed ]	KRAS KRAS2 RASK2	KRAS	P01116	5;0;0	0	0	0	0	0	0	0	0	0	0	0	0	0	699680000	1206500000	1435000000	172690000	278060000	235500000	459970000	243440000	423380000	152400000	138930000	131650000	0	0	0	0	0	0	12578000	14403000	0	0	0	0
P01130	LDLR_HUMAN	Low-density lipoprotein receptor, LDL receptor	LDLR	LDLR	P01130	18;18;15;7;4	0	0	0	0	0	0	0	0	0	0	0	0	0	156370000	68971000	89466000	167880000	198770000	191750000	0	3270800	6421700	702460000	562600000	1123000000	0	0	0	0	0	0	0	0	4409900	0	0	0
P01583	IL1A_HUMAN	Interleukin-1 alpha, IL-1 alpha (Hematopoietin-1)	IL1A IL1F1	IL1A	P01583	2	0	0	0	0	0	0	0	0	0	0	0	0	0	0	183420000	0	4133900	0	0	0	0	0	0	0	0	0	0	0	0	0	0	0	0	0	0	0	0
P01584	IL1B_HUMAN	Interleukin-1 beta, IL-1 beta (Catabolin)	IL1B IL1F2	IL1B	P01584	4;1	0	0	0	0	0	0	0	0	0	0	0	0	0	0	0	0	0	0	0	0	0	0	58783000	72543000	88214000	0	0	0	0	0	0	0	0	0	0	0	0
P01591	IGJ_HUMAN	Immunoglobulin J chain (Joining chain of multimeric IgA and IgM)	JCHAIN IGCJ IGJ	JCHAIN	P01591	8;7;6;3	440880000	342710000	558520000	861110000	282370000	263940000	292260000	108360000	424580000	333770000	13904000	416490000	108560000	0	1425700	0	0	0	0	2617400	0	6758300	0	0	0	9509900000	28917000000	34260000000	29299000000	30128000000	36165000000	32234000000	34172000000	29931000000	27241000000	29693000000	23390000000
P01599	KV117_HUMAN	Immunoglobulin kappa variable 1-17 (Ig kappa chain V-I region Gal) (Ig kappa chain V-I region WEA)	IGKV1-17	IGKV1-17	P01599	2	187490000	162560000	145010000	96781000	72710000	64573000	67854000	72916000	163850000	220660000	92865000	60689000	57282000	0	0	0	0	0	0	0	0	0	0	0	0	1149600000	2163500000	2333500000	6749100000	6543200000	7152600000	2658300000	2790300000	8311700000	5464200000	2565400000	6198700000
P01601	KVD16_HUMAN	Immunoglobulin kappa variable 1D-16 (Ig kappa chain V-I region HK146) (Ig kappa chain V-I region HK189)	IGKV1D-16	IGKV1D-16	P01601	2	12729000	16548000	20040000	24767000	14135000	18301000	25778000	28321000	17336000	20222000	25026000	22396000	10659000	0	0	0	0	0	0	0	0	0	0	0	0	404620000	299140000	267220000	181530000	427650000	354540000	256550000	269830000	226450000	241150000	328060000	281520000
P01602	KV105_HUMAN	Immunoglobulin kappa variable 1-5 (Ig kappa chain V-I region CAR) (Ig kappa chain V-I region EU) (Ig kappa chain V-I region HK102) (Ig kappa chain V-I region Kue)	IGKV1-5	IGKV1-5	P01602	4	64839000	41628000	134080000	96713000	40320000	19603000	18765000	7275700	49750000	47944000	20718000	47997000	9211300	0	0	0	0	0	0	0	1198300	594260	0	2554600	0	1469400000	1635800000	1184500000	866990000	1503800000	1378900000	1370400000	1182200000	971360000	1286500000	922930000	1473500000
P01611	KVD12_HUMAN	Immunoglobulin kappa variable 1D-12 (Ig kappa chain V-I region Wes)	IGKV1D-12	IGKV1D-12	P01611	2;2	14611000	9786400	26939000	27476000	8669200	3913100	9558800	1215600	15764000	10859000	4812300	11795000	4366500	0	2736300	0	0	0	0	0	0	11530000	0	0	0	471410000	323250000	390620000	267400000	429040000	460550000	407670000	382910000	290940000	390400000	422670000	381450000
P01619	KV320_HUMAN	Immunoglobulin kappa variable 3-20 (Ig kappa chain V-III region B6) (Ig kappa chain V-III region GOL) (Ig kappa chain V-III region HAH) (Ig kappa chain V-III region HIC) (Ig kappa chain V-III region IARC/BL41) (Ig kappa chain V-III region NG9) (Ig kappa chain V-III region SIE) (Ig kappa chain V-III region Ti) (Ig kappa chain V-III region WOL)	IGKV3-20	IGKV3-20	P01619	3	1464200000	1818400000	2797100000	1181700000	1812300000	1299200000	2806800000	963800000	2310700000	1804700000	382140000	2105800000	787020000	0	0	0	0	0	0	7366800	1195400	70146000	0	0	0	4050500000	9938800000	11288000000	13941000000	15149000000	14792000000	13709000000	11646000000	13998000000	12090000000	12399000000	12883000000
P01624	KV315_HUMAN	Immunoglobulin kappa variable 3-15 (Ig kappa chain V-III region CLL) (Ig kappa chain V-III region POM)	IGKV3-15	IGKV3-15	P01624	0	606490000	535130000	1147400000	873490000	441410000	738580000	715700000	755440000	736890000	711300000	480260000	749770000	333860000	0	0	0	0	0	0	7377100	0	28118000	0	0	0	2738700000	3807500000	3060000000	2860700000	3510300000	3136800000	3211600000	3279800000	3550600000	3397500000	3392600000	3513100000
P01699	LV144_HUMAN	Immunoglobulin lambda variable 1-44 (Ig lambda chain V-I region MEM) (Ig lambda chain V-I region VOR)	IGLV1-44	IGLV1-44	P01699	1	13588000	0	18220000	17734000	11451000	12726000	10254000	13323000	0	14329000	5484400	13499000	3921500	0	0	0	0	0	0	0	0	0	0	0	0	93561000	69364000	93375000	61894000	100320000	109350000	85467000	103130000	53739000	72606000	57865000	56867000
P01700	LV147_HUMAN	Immunoglobulin lambda variable 1-47 (Ig lambda chain V-I region HA) (Ig lambda chain V-I region WAH)	IGLV1-47	IGLV1-47	P01700	2	334700000	388180000	580590000	652410000	367830000	255670000	295070000	242090000	245800000	227270000	141900000	251540000	79643000	0	0	0	0	0	0	0	0	19482000	0	0	0	9921200000	3387000000	8916400000	7496600000	5419800000	9782700000	6758200000	7104200000	5324400000	5869600000	7559700000	7457300000
P01701	LV151_HUMAN	Immunoglobulin lambda variable 1-51 (Ig lambda chain V-I region BL2) (Ig lambda chain V-I region EPS) (Ig lambda chain V-I region NEW) (Ig lambda chain V-I region NIG-64)	IGLV1-51	IGLV1-51	P01701	3	26647000	107230000	83092000	63149000	40761000	15827000	29007000	28738000	19248000	15734000	25612000	24289000	6331900	0	0	0	0	0	0	0	0	0	0	0	0	950270000	2639000000	3432900000	2999100000	4072000000	4158000000	3304300000	3501800000	3239400000	2534300000	3200900000	3338800000
P01703	LV140_HUMAN	Immunoglobulin lambda variable 1-40 (Ig lambda chain V-I region NEWM)	IGLV1-40	IGLV1-40	P01703	2	72379000	83911000	41912000	102100000	30053000	164600000	138670000	132090000	145380000	145760000	78852000	142430000	60709000	0	0	0	0	0	0	0	0	0	0	0	0	593320000	642550000	451650000	702640000	541000000	408040000	382780000	404380000	596300000	391300000	344780000	370890000
P01704	LV214_HUMAN	Immunoglobulin lambda variable 2-14 (Ig lambda chain V-II region NIG-84) (Ig lambda chain V-II region TOG) (Ig lambda chain V-II region VIL)	IGLV2-14	IGLV2-14	P01704	1	2700200	0	0	0	0	0	0	0	0	0	0	0	0	0	0	0	0	0	0	0	0	0	0	0	0	2513700000	4219400000	3877100000	4910800000	6354600000	4720600000	7660500000	6380900000	1257300000	1048500000	1086000000	4799700000
P01706	LV211_HUMAN	Immunoglobulin lambda variable 2-11 (Ig gamma lambda chain V-II region DOT) (Ig lambda chain V-II region BOH) (Ig lambda chain V-II region BUR) (Ig lambda chain V-II region NIG-58) (Ig lambda chain V-II region TRO) (Ig lambda chain V-II region WIN)	IGLV2-11	IGLV2-11	P01706	2	24590000	20224000	35411000	26336000	20922000	37621000	37432000	31023000	32961000	30182000	18239000	35921000	18738000	0	0	0	0	0	0	0	0	0	0	0	0	190580000	150060000	175830000	873770000	210910000	203800000	971450000	1264200000	164770000	157490000	118570000	109640000
P01709	LV208_HUMAN	Immunoglobulin lambda variable 2-8 (Ig lambda chain V-II region BO) (Ig lambda chain V-II region MGC)	IGLV2-8	IGLV2-8	P01709	1	160000000	0	0	0	0	0	38256000	0	0	0	0	42884000	0	0	0	0	0	0	0	0	0	0	0	0	0	1205400000	978870000	1750900000	1217900000	1159400000	1210200000	989110000	1032200000	1078600000	1007700000	1058400000	1098200000
P01714	LV319_HUMAN	Immunoglobulin lambda variable 3-19 (Ig lambda chain V-III region SH)	IGLV3-19	IGLV3-19	P01714	3	3721800	35805000	68521000	37628000	27368000	12615000	0	13073000	13888000	18646000	8146900	15054000	0	4351200	4287000	6788500	0	0	0	0	0	0	0	0	0	37575000	30220000	27492000	26346000	11417000	35232000	14985000	34916000	41974000	45097000	19111000	30868000
P01715	LV301_HUMAN	Immunoglobulin lambda variable 3-1 (Ig lambda chain V-IV region Bau) (Ig lambda chain V-IV region MOL) (Ig lambda chain V-IV region X)	IGLV3-1	IGLV3-1	P01715	2	0	0	0	0	0	0	0	0	0	0	0	0	0	0	0	0	0	0	0	0	0	0	0	0	0	0	26799000	0	0	28200000	18955000	23397000	23707000	18074000	32964000	9353900	22914000
P01717	LV325_HUMAN	Immunoglobulin lambda variable 3-25 (Ig lambda chain V-IV region Hil)	IGLV3-25	IGLV3-25	P01717	2	36112000	59462000	68472000	91523000	6571000	17549000	15472000	7750000	22415000	21821000	7253200	18641000	3340000	0	0	0	0	0	0	0	0	0	0	0	0	0	0	0	0	0	0	0	0	0	0	0	0
P01718	LV327_HUMAN	Immunoglobulin lambda variable 3-27 (Ig lambda chain V-IV region Kern)	IGLV3-27	IGLV3-27	P01718	1	4187200	0	4438700	8287300	2471800	0	14900000	0	0	42716000	0	14957000	0	0	0	0	0	0	0	0	0	0	0	0	0	19204000	25721000	13099000	11106000	18148000	14495000	18214000	18949000	0	0	0	12736000
P01721	LV657_HUMAN	Immunoglobulin lambda variable 6-57 (Ig lambda chain V-VI region AR) (Ig lambda chain V-VI region EB4) (Ig lambda chain V-VI region NIG-48) (Ig lambda chain V-VI region SUT) (Ig lambda chain V-VI region WLT)	IGLV6-57	IGLV6-57	P01721	2	149480000	125320000	172830000	120780000	88871000	23968000	30421000	26378000	31599000	39231000	11616000	39616000	0	0	0	0	0	0	0	0	0	0	0	0	0	899690000	490270000	445040000	565790000	427060000	569820000	555090000	605590000	831970000	793610000	506080000	418110000
P01730	CD4_HUMAN	T-cell surface glycoprotein CD4 (T-cell surface antigen T4/Leu-3) (CD antigen CD4)	CD4	CD4	P01730	12;3	0	0	0	0	0	0	0	0	0	0	0	0	0	253910000	115290000	251700000	0	0	0	0	0	0	0	0	0	0	0	0	0	0	0	0	0	0	0	0	0
P01742	HV169_HUMAN	Immunoglobulin heavy variable 1-69 (Ig heavy chain V-I region EU) (Ig heavy chain V-I region SIE) (Ig heavy chain V-I region WOL)	IGHV1-69	IGHV1-69	P01742	1	18110000	0	6026400	27193000	0	18550000	7405500	13091000	5001600	0	8513000	0	0	0	0	0	0	0	0	0	0	0	0	0	0	67788000	48540000	3825800	48595000	78904000	87875000	82411000	22390000	50831000	71240000	65064000	74701000
P01743	HV146_HUMAN	Immunoglobulin heavy variable 1-46 (Ig heavy chain V-I region DOT) (Ig heavy chain V-I region HG3) (Ig heavy chain V-I region Mot)	IGHV1-46	IGHV1-46	P01743	2	53435000	46212000	46964000	42412000	31127000	41129000	68333000	42495000	184350000	456700000	45758000	49285000	198020000	0	0	0	0	0	0	0	0	11297000	0	0	0	366520000	1060500000	1378800000	455000000	390540000	1862000000	2007100000	1750400000	1399600000	1476900000	1499800000	1007900000
P01762	HV311_HUMAN	Immunoglobulin heavy variable 3-11 (Ig heavy chain V-III region TRO)	IGHV3-11	IGHV3-11	P01762	2	0	2209300	0	6979400	0	3082500	2229400	0	4076000	2664100	1520800	3331800	0	0	0	0	0	0	0	0	0	0	0	0	0	30693000	23378000	63581000	28087000	50518000	59880000	67813000	66389000	39808000	39427000	23611000	15726000
P01764	HV323_HUMAN	Immunoglobulin heavy variable 3-23 (Ig heavy chain V-III region LAY) (Ig heavy chain V-III region POM) (Ig heavy chain V-III region TEI) (Ig heavy chain V-III region TIL) (Ig heavy chain V-III region TUR) (Ig heavy chain V-III region VH26) (Ig heavy chain V-III region WAS) (Ig heavy chain V-III region ZAP)	IGHV3-23	IGHV3-23	P01764	2	9719600	0	25978000	29143000	8999800	7756400	9932400	6327500	10170000	0	5330200	4535300	5210100	0	0	0	0	0	0	0	0	0	0	0	0	247570000	198080000	184510000	161010000	358860000	275610000	275920000	251590000	220440000	216810000	207520000	146880000
P01766	HV313_HUMAN	Immunoglobulin heavy variable 3-13 (Ig heavy chain V-III region BRO)	IGHV3-13	IGHV3-13	P01766	2	3715100	0	0	23204000	9916500	0	6595500	0	4402700	4343400	0	7950700	0	0	0	0	0	0	0	0	1632700	0	0	0	0	101540000	156340000	83545000	119020000	102940000	127610000	106040000	111870000	113060000	193710000	184300000	109510000
P01767	HV353_HUMAN	Immunoglobulin heavy variable 3-53 (Ig heavy chain V-III region BUT)	IGHV3-53	IGHV3-53	P01767	2;1	2524800	0	0	14037000	0	0	0	0	0	0	0	0	0	0	0	0	0	0	0	0	0	0	0	3184300	0	95183000	50863000	63533000	54629000	83625000	96399000	92708000	91405000	60372000	73761000	75922000	59004000
P01772	HV333_HUMAN	Immunoglobulin heavy variable 3-33 (Ig heavy chain V-III region HIL) (Ig heavy chain V-III region KOL)	IGHV3-33	IGHV3-33	P01772	1	2023200000	2217700000	4176300000	248400000	1533100000	106180000	134470000	1738700000	63529000	1924800000	106620000	1921300000	1261200000	0	0	0	0	0	0	25204000	0	48798000	0	0	0	8540600000	12217000000	14687000000	6609900000	9041500000	17540000000	15267000000	13872000000	15008000000	11567000000	14592000000	11246000000
P01780	HV307_HUMAN	Immunoglobulin heavy variable 3-7 (Ig heavy chain V-III region GAL) (Ig heavy chain V-III region GAR) (Ig heavy chain V-III region JON)	IGHV3-7	IGHV3-7	P01780	3	699750000	814040000	678460000	1018400000	553470000	572610000	1339600000	779700000	542850000	604320000	740970000	574380000	223850000	0	0	0	0	0	0	0	0	12891000	0	3942900	10184000	7026600000	5342100000	6443000000	3821300000	5841800000	5635100000	5494600000	5847700000	4317500000	3899300000	4711100000	4930900000
P01814	HV270_HUMAN	Immunoglobulin heavy variable 2-70 (Ig heavy chain V-II region COR) (Ig heavy chain V-II region DAW) (Ig heavy chain V-II region OU) (Ig heavy chain V-II region SESS)	IGHV2-70	IGHV2-70	P01814	1	0	0	0	0	0	0	0	0	0	0	0	0	0	0	0	0	0	0	0	0	0	0	0	0	0	0	0	0	0	0	0	0	0	0	0	0	0
P01817	HV205_HUMAN	Immunoglobulin heavy variable 2-5 (Ig heavy chain V-II region HE) (Ig heavy chain V-II region MCE)	IGHV2-5	IGHV2-5	P01817	3	4581100	0	29329000	6865800	0	0	0	2715600	36955000	35184000	16607000	28907000	11084000	0	0	0	0	0	0	14796000	10451000	5440700	0	0	0	154270000	231100000	232410000	127710000	365520000	306890000	217840000	161460000	245520000	266920000	217500000	268430000
P01824	HV439_HUMAN	Immunoglobulin heavy variable 4-39 (Ig heavy chain V-II region WAH)	IGHV4-39	IGHV4-39	P01824	1	0	0	0	0	0	0	0	0	0	0	0	0	0	0	0	0	0	0	0	0	0	0	0	0	0	0	0	0	6945900	5174900	0	0	0	0	6264000	4846000	0
P01825	HV459_HUMAN	Immunoglobulin heavy variable 4-59 (Ig heavy chain V-II region NEWM)	IGHV4-59	IGHV4-59	P01825	1;1	458240000	384890000	430320000	528450000	432370000	421650000	398650000	536130000	339850000	312190000	202680000	420550000	286810000	0	0	0	0	0	0	0	0	43060000	1022800	992190	0	3209300000	2920200000	2201900000	3309800000	2153800000	3459600000	2191800000	2269700000	3004800000	3567300000	3171300000	2754300000
P01833	PIGR_HUMAN	Polymeric immunoglobulin receptor, PIgR, Poly-Ig receptor (Hepatocellular carcinoma-associated protein TB6) [Cleaved into: Secretory component ]	PIGR	PIGR	P01833	19	22424000	28514000	82192000	69369000	24097000	0	0	0	2844000	0	0	4617400	0	24091000	28463000	21389000	0	10475000	0	0	0	7960000	0	0	0	2078600000	1179000000	2406600000	3367500000	1623300000	1513100000	1387800000	1338600000	1289300000	1233000000	1168600000	1145700000
P01834	IGKC_HUMAN	Immunoglobulin kappa constant (Ig kappa chain C region) (Ig kappa chain C region AG) (Ig kappa chain C region CUM) (Ig kappa chain C region EU) (Ig kappa chain C region OU) (Ig kappa chain C region ROY) (Ig kappa chain C region TI)	IGKC	IGKC	P01834	12;9	27540000000	32187000000	37177000000	39111000000	33830000000	39670000000	37285000000	38036000000	38498000000	35230000000	28769000000	33427000000	16159000000	111150000	100060000	66376000	22323000	4555900	11454000	166500000	80854000	2013400000	30674000	6039700	8800100	46769000000	46227000000	54641000000	47298000000	63145000000	54484000000	48197000000	61722000000	40044000000	43897000000	57639000000	48320000000
P01859	IGHG2_HUMAN	Immunoglobulin heavy constant gamma 2 (Ig gamma-2 chain C region) (Ig gamma-2 chain C region DOT) (Ig gamma-2 chain C region TIL) (Ig gamma-2 chain C region ZIE)	IGHG2	IGHG2	P01859	10;10	23424000000	24939000000	28639000000	31585000000	24144000000	29423000000	29994000000	30480000000	30681000000	29748000000	19000000000	28490000000	13331000000	19952000	21228000	6696700	0	0	4308100	44748000	8030100	1004800000	0	0	0	7673900000	16397000000	9215000000	11182000000	13420000000	10866000000	19192000000	16652000000	11991000000	10830000000	10729000000	7636200000
P01861	IGHG4_HUMAN	Immunoglobulin heavy constant gamma 4 (Ig gamma-4 chain C region)	IGHG4	IGHG4	P01861	7;7	2689400000	3612300000	5523000000	7174400000	2708600000	6684100000	7204600000	7180100000	6840900000	6701000000	3833800000	5129400000	2578300000	5387200	1546800	0	0	0	0	4066200	0	74375000	0	0	0	1246900000	3260400000	1803500000	1813100000	3032500000	1775900000	3275500000	2036100000	1905900000	2042300000	1287500000	1817800000
P01871	IGHM_HUMAN	Immunoglobulin heavy constant mu (Ig mu chain C region) (Ig mu chain C region BOT) (Ig mu chain C region GAL) (Ig mu chain C region OU)	IGHM	IGHM	P01871	45	13560000000	17881000000	18262000000	21652000000	13398000000	1962000000	830680000	581560000	8193200000	769110000	252080000	1848400000	3524900000	6085900	13722000	10755000	1291400	6661300	0	57161000	81819000	274420000	12541000	20239000	10076000	191700000000	213230000000	242650000000	254890000000	262380000000	263300000000	271330000000	277330000000	247620000000	250170000000	253930000000	233630000000
P01876	IGHA1_HUMAN	Immunoglobulin heavy constant alpha 1 (Ig alpha-1 chain C region) (Ig alpha-1 chain C region BUR) (Ig alpha-1 chain C region TRO)	IGHA1	IGHA1	P01876	7;7	19830000000	22670000000	31467000000	25555000000	18960000000	38158000000	27445000000	42339000000	40722000000	39943000000	24061000000	27283000000	14897000000	130080000	26525000	11555000	0	2197300	0	41680000	8965400	1708800000	24378000	17459000	114460000	20518000000	42415000000	25998000000	34614000000	33741000000	38871000000	41410000000	37218000000	30287000000	31869000000	36184000000	30454000000
P01877	IGHA2_HUMAN	Immunoglobulin heavy constant alpha 2 (Ig alpha-2 chain C region) (Ig alpha-2 chain C region BUT) (Ig alpha-2 chain C region LAN)	IGHA2	IGHA2	P01877	2;2	10040000	0	0	0	0	0	0	6593500	0	0	0	0	28799000	0	0	0	0	0	0	0	0	0	0	0	0	0	0	0	0	0	0	0	0	15315000	0	0	0
P01880	IGHD_HUMAN	Immunoglobulin heavy constant delta (Ig delta chain C region) (Ig delta chain C region NIG-65) (Ig delta chain C region WAH)	IGHD	IGHD	P01880	3;3	12294000	9289600	11187000	10552000	8169000	16017000	20758000	9355500	7996900	12338000	4966000	8341600	4359700	0	0	0	0	0	0	0	0	0	0	0	0	18971000	55705000	33066000	27541000	60290000	39340000	15864000	37999000	16925000	16041000	13568000	22640000
P01889	HLAB_HUMAN	HLA class I histocompatibility antigen, B alpha chain (Human leukocyte antigen B, HLA-B)	HLA-B HLAB	HLA-B	P01889	3;3;0;0;0	9428400	0	10327000	134530000	9518800	3826500	4884900	0	0	10222000	0	3298200	1698700	599350000	496190000	611980000	9329100000	13288000000	12062000000	521840000	225200000	336350000	3214500000	3067400000	4358500000	1421500000	368430000	177800000	201770000	560060000	430580000	430140000	908310000	374580000	232780000	251270000	165850000
P02008	HBAZ_HUMAN	Hemoglobin subunit zeta (HBAZ) (Hemoglobin zeta chain) (Zeta-globin)	HBZ HBZ2	HBZ	P02008	5;1	0	0	0	0	0	0	0	0	0	0	0	0	0	0	0	0	0	0	0	0	1217100	1165900	0	0	0	75599000	54165000	34852000	44543000	61649000	85381000	63046000	79922000	83988000	74883000	36897000	48809000
P02042	HBD_HUMAN	Hemoglobin subunit delta (Delta-globin) (Hemoglobin delta chain)	HBD	HBD	P02042	7;5;4;1;0	2196200	0	0	0	0	0	0	0	0	0	0	0	0	0	0	0	0	0	0	0	0	0	2353300	2576900	3152100	1780700000	1833600000	703960000	988470000	2223200000	2153900000	1627300000	1283800000	1497700000	1171100000	785890000	1131700000
P02533	K1C14_HUMAN	Keratin, type I cytoskeletal 14 (Cytokeratin-14, CK-14) (Keratin-14, K14)	KRT14	KRT14	P02533	8;8;2;0	2024600000	197290000	449970000	497320000	1189100000	1136800000	1275000000	849690000	948440000	1528500000	751070000	873710000	692870000	724790000	1328500000	795070000	1333000000	1719200000	1462500000	2782900000	1014400000	1678300000	466310000	586820000	405250000	912570000	275720000	1014600000	1948000000	1065500000	1042800000	1021300000	380640000	232350000	3691200000	1343800000	1430900000
P02545	LMNA_HUMAN	Prelamin-A/C [Cleaved into: Lamin-A/C (70 kDa lamin) (Renal carcinoma antigen NY-REN-32) ]	LMNA LMN1	LMNA	P02545	25;25;18;17;17;13;9;4;4;1	4157400	0	0	0	5633900	7674200	10013000	0	6351400	7336200	0	6892200	9205700	9945700	32606000	42381000	262750000	398170000	298340000	130090000	106180000	102670000	396900000	363050000	334090000	0	0	0	0	0	0	0	0	0	0	0	0
P02549	SPTA1_HUMAN	Spectrin alpha chain, erythrocytic 1 (Erythroid alpha-spectrin)	SPTA1 SPTA	SPTA1	P02549	85	42927000	15213000	17041000	34167000	21448000	0	0	0	0	0	0	0	0	0	0	0	0	0	0	0	5557000	3669700	17296000	16292000	66324000	2802400000	501390000	186730000	211580000	599110000	765980000	524080000	4120700000	485120000	156930000	844050000	274810000
P02647	APOA1_HUMAN	Apolipoprotein A-I, Apo-AI, ApoA-I (Apolipoprotein A1) [Cleaved into: Proapolipoprotein A-I, ProapoA-I; Truncated apolipoprotein A-I (Apolipoprotein A-I(1-242)) ]	APOA1	APOA1	P02647	38;30	35481000000	26349000000	39458000000	43579000000	35765000000	42723000000	42359000000	51940000000	37278000000	46535000000	45048000000	33638000000	30120000000	47472000	37302000	22457000	1880300	6738100	13478000	71594000	17041000	613090000	27416000	16856000	11353000	29993000000	43388000000	45269000000	38811000000	61649000000	58458000000	38476000000	48588000000	44121000000	44259000000	39635000000	40587000000
P02649	APOE_HUMAN	Apolipoprotein E, Apo-E	APOE	APOE	P02649	17;10;9;9;3	867140000	1108400000	824220000	1592900000	1022000000	795100000	1206900000	1281900000	1713400000	959390000	1330500000	979090000	1725600000	8127400	17313000	2475500	0	0	0	0	0	80605000	0	0	2993600	519270000	390250000	281520000	496550000	661150000	394090000	542280000	802180000	388640000	624670000	523370000	564030000
P02656	APOC3_HUMAN	Apolipoprotein C-III, Apo-CIII, ApoC-III (Apolipoprotein C3)	APOC3	APOC3	P02656	3;3	32118000	26487000	35493000	84710000	45866000	31794000	36874000	25163000	57677000	46394000	82819000	23859000	29374000	0	0	0	0	0	0	0	0	0	0	0	0	66950000	185850000	81004000	79141000	178300000	162130000	210730000	175670000	109470000	180320000	87464000	121700000
P02671	FIBA_HUMAN	Fibrinogen alpha chain [Cleaved into: Fibrinopeptide A; Fibrinogen alpha chain ]	FGA	FGA	P02671	55;21;2	93295000000	98381000000	74656000000	83120000000	82784000000	10768000000	20433000000	16059000000	15741000000	17932000000	8700700000	25310000000	7341200000	35654000	37603000	41860000	1736900	8664000	0	40536000	29948000	1868900000	33936000	28449000	26470000	23076000000	100500000000	56041000000	73777000000	80046000000	57423000000	66411000000	69553000000	60181000000	78166000000	72996000000	65894000000
P02675	FIBB_HUMAN	Fibrinogen beta chain [Cleaved into: Fibrinopeptide B; Fibrinogen beta chain ]	FGB	FGB	P02675	47;29	108500000000	125550000000	122320000000	151040000000	141100000000	24377000000	37257000000	30349000000	22401000000	28268000000	12996000000	41976000000	8188400000	23848000	40284000	18357000	0	0	0	25995000	10287000	2201200000	11028000	5171400	0	42855000000	71834000000	44297000000	51819000000	62147000000	50489000000	57084000000	61343000000	48051000000	62017000000	45563000000	45086000000
P02679	FIBG_HUMAN	Fibrinogen gamma chain	FGG PRO2061	FGG	P02679	26;26;25	81704000000	97887000000	87400000000	93711000000	91794000000	18654000000	22521000000	27619000000	18850000000	23566000000	10075000000	29479000000	6196300000	27320000	42053000	18223000	0	4132000	7109500	44080000	13694000	2369100000	13252000	17070000	22320000	25527000000	52572000000	37655000000	42998000000	50882000000	46578000000	52853000000	56773000000	44407000000	44566000000	43760000000	31478000000
P02730	B3AT_HUMAN	Band 3 anion transport protein (Anion exchange protein 1, AE 1, Anion exchanger 1) (Solute carrier family 4 member 1) (CD antigen CD233)	SLC4A1 AE1 DI EPB3	SLC4A1	P02730	34;25	285640000	317060000	318510000	453140000	241070000	0	0	0	0	0	0	0	0	0	0	0	0	0	1844000	0	4994900	0	0	2223900	0	8497600000	5855400000	3565200000	4594500000	5937900000	6684200000	7185500000	13536000000	6008900000	4769200000	4114700000	3435900000
P02743	SAMP_HUMAN	Serum amyloid P-component, SAP (9.5S alpha-1-glycoprotein) [Cleaved into: Serum amyloid P-component(1-203) ]	APCS PTX2	APCS	P02743	10	1316800000	1411700000	2470200000	2764700000	1613700000	1174600000	929380000	770420000	919810000	1014000000	475670000	1181400000	353170000	0	2768300	0	11997000	11588000	0	0	0	0	0	0	0	165010000	1138600000	317930000	623390000	553400000	472160000	601120000	345680000	514700000	466590000	2110600000	558730000
P02745	C1QA_HUMAN	Complement C1q subcomponent subunit A	C1QA	C1QA	P02745	9;5	655350000	960080000	1450800000	1337800000	684710000	34583000	6993000	15269000	98562000	6047900	3488800	29934000	17100000	0	0	0	0	0	0	0	4276400	0	0	726770	0	2121400000	3884200000	2458400000	3406500000	4206000000	4047600000	4239100000	3707400000	3744800000	4319500000	3677100000	2998500000
P02747	C1QC_HUMAN	Complement C1q subcomponent subunit C	C1QC C1QG	C1QC	P02747	7	3839700000	4424500000	4297200000	5752000000	3616500000	139260000	64890000	50639000	352090000	74330000	16558000	134720000	34518000	29026000	27485000	0	0	14961000	0	8046100	0	27152000	0	0	735310	1796100000	7810700000	7639400000	7732200000	10570000000	12649000000	14726000000	13404000000	9990100000	7313700000	9017400000	7534700000
P02748	CO9_HUMAN	Complement component C9 [Cleaved into: Complement component C9a; Complement component C9b ]	C9	C9	P02748	14	558310000	707240000	922030000	1000900000	668680000	696030000	789390000	1064500000	986670000	834890000	809900000	752580000	463810000	6499400	7623800	8829100	0	10122000	0	0	0	30138000	0	0	0	87469000	50189000	88920000	123660000	103090000	94023000	62491000	259710000	111900000	234570000	68378000	80171000
P02749	APOH_HUMAN	Beta-2-glycoprotein 1 (APC inhibitor) (Activated protein C-binding protein) (Anticardiolipin cofactor) (Apolipoprotein H, Apo-H) (Beta-2-glycoprotein I, B2GPI, Beta(2)GPI)	APOH B2G1	APOH	P02749	15;9;9;3	3854800000	5114800000	4240800000	5824800000	4325800000	4245000000	5486700000	6419700000	5514000000	5144300000	6015700000	4747100000	2808100000	0	0	0	0	4614300	0	2754700	0	215910000	1060000	0	0	1472200000	1079000000	529460000	481170000	1454900000	1021700000	1185400000	3746300000	645540000	721260000	478340000	419300000
P02750	A2GL_HUMAN	Leucine-rich alpha-2-glycoprotein, LRG	LRG1 LRG	LRG1	P02750	8	26131000	20949000	37480000	18453000	26023000	54280000	48732000	56705000	38453000	37412000	55547000	28228000	48692000	0	0	0	0	0	0	0	0	0	0	0	0	0	0	0	0	0	0	0	0	0	0	0	0
P02751	FINC_HUMAN	Fibronectin, FN (Cold-insoluble globulin, CIG) [Cleaved into: Anastellin; Ugl-Y1; Ugl-Y2; Ugl-Y3 ]	FN1 FN	FN1	P02751	90;48;10	7701400000	12775000000	10440000000	15841000000	10449000000	3886800000	3575300000	2979100000	2970200000	2566600000	352460000	6042100000	1021000000	0	0	0	0	0	0	0	1146900	173840000	1172800000	1191900000	1745800000	40226000000	67407000000	46244000000	52156000000	77176000000	62734000000	65879000000	61384000000	67866000000	51768000000	57546000000	42727000000
P02760	AMBP_HUMAN	Protein AMBP (Protein HC) [Cleaved into: Alpha-1-microglobulin, EC 1.6.2.- (Alpha-1 microglycoprotein) (Complex-forming glycoprotein heterogeneous in charge); Inter-alpha-trypsin inhibitor light chain, ITI-LC (Bikunin) (EDC1) (HI-30) (Uronic-acid-rich protein); Trypstatin ]	AMBP HCP ITIL	AMBP	P02760	14;8;6	2285500000	2236900000	2826400000	3211500000	2363800000	2065100000	2829200000	2739100000	2397700000	2110200000	1651000000	1995000000	1336100000	0	0	0	0	0	0	0	0	28203000	0	0	0	273620000	481990000	271390000	402730000	483880000	244090000	423870000	467750000	437730000	401570000	230840000	241030000
P02763	A1AG1_HUMAN	Alpha-1-acid glycoprotein 1, AGP 1 (Orosomucoid-1, OMD 1)	ORM1 AGP1	ORM1	P02763	8	877490000	961870000	1047900000	1174600000	733840000	1396900000	1166200000	1290600000	2007900000	1355200000	1495600000	1027500000	905450000	0	0	0	0	0	0	0	0	3699200	1415900	0	0	299880000	705600000	211290000	332870000	272150000	345100000	346920000	506530000	217030000	287710000	209970000	187130000
P02765	FETUA_HUMAN	Alpha-2-HS-glycoprotein (Alpha-2-Z-globulin) (Ba-alpha-2-glycoprotein) (Fetuin-A) [Cleaved into: Alpha-2-HS-glycoprotein chain A; Alpha-2-HS-glycoprotein chain B ]	AHSG FETUA PRO2743	AHSG	P02765	10;10	1711800000	2153400000	2222100000	3087400000	2110100000	3288900000	3899100000	4168100000	4068800000	3193600000	3898700000	2727000000	2143800000	6488500	2876400	2472800	0	0	0	0	0	56751000	0	0	0	272720000	506970000	234540000	266430000	372050000	191620000	207620000	249030000	167720000	290180000	132620000	159990000
P02768	ALBU_HUMAN	Albumin	ALB GIG20 GIG42 PRO0903 PRO1708 PRO2044 PRO2619 PRO2675 UNQ696/PRO1341	ALB	P02768	2;2;2;2;2;2;2;0	273440000000	347330000000	366350000000	376090000000	340450000000	419910000000	389980000000	407800000000	415100000000	366660000000	414530000000	364260000000	348770000000	3410600000	3194200000	2614600000	1077900000	1054900000	1461500000	4367200000	1407100000	84732000000	707330000	634550000	824320000	64377000000	161700000000	84903000000	95564000000	103070000000	99481000000	111850000000	106840000000	91439000000	143480000000	83615000000	92269000000
P02774	VTDB_HUMAN	Vitamin D-binding protein, DBP, VDB (Gc protein-derived macrophage activating factor, Gc-MAF, GcMAF) (Gc-globulin) (Group-specific component, Gc) (Vitamin D-binding protein-macrophage activating factor, DBP-maf)	GC	GC	P02774	20;20;12;6	8789500000	9410700000	10784000000	11859000000	10312000000	11434000000	10416000000	15480000000	16863000000	9698700000	12936000000	12347000000	7746200000	0	3674500	0	0	0	0	0	0	225340000	0	0	0	530320000	990930000	349390000	460420000	705240000	313070000	747650000	949140000	318450000	518180000	226410000	203460000
P02775	CXCL7_HUMAN	Platelet basic protein, PBP (C-X-C motif chemokine 7) (Leukocyte-derived growth factor, LDGF) (Macrophage-derived growth factor, MDGF) (Small-inducible cytokine B7) [Cleaved into: Connective tissue-activating peptide III, CTAP-III (LA-PF4) (Low-affinity platelet factor IV); TC-2; Connective tissue-activating peptide III(1-81), CTAP-III(1-81); Beta-thromboglobulin, Beta-TG; Neutrophil-activating p…	PPBP CTAP3 CXCL7 SCYB7 TGB1 THBGB1	PPBP	P02775	6	57843000	35393000	44951000	28111000	27448000	0	0	0	2818300	0	0	0	5259400	0	0	0	0	0	0	0	0	0	0	0	0	5463100000	4567200000	476910000	471600000	5268800000	3999700000	670970000	5361200000	804160000	687290000	3258700000	3921000000
P02776	PLF4_HUMAN	Platelet factor 4, PF-4 (C-X-C motif chemokine 4) (Iroplact) (Oncostatin-A) [Cleaved into: Platelet factor 4, short form (Endothelial cell growth inhibitor) ]	PF4 CXCL4 SCYB4	PF4	P02776	4;2	41086000	52560000	83340000	90305000	49074000	33916000	21516000	16940000	21683000	20964000	22534000	16133000	14349000	0	0	0	0	0	0	0	0	0	0	0	0	991440000	428420000	310200000	313700000	638570000	758250000	551000000	3308600000	741950000	294920000	254880000	185180000
P02786	TFR1_HUMAN	Transferrin receptor protein 1, TR, TfR, TfR1, Trfr (T9) (p90) (CD antigen CD71) [Cleaved into: Transferrin receptor protein 1, serum form, sTfR ]	TFRC	TFRC	P02786	37;35;5;2	36175000	26729000	19791000	23386000	6620000	4704600	2122200	716190	974520	3571100	0	4706900	0	3158200000	3114000000	3170100000	3457600000	4246200000	4082100000	6130200000	3664900000	5081800000	2808400000	3196600000	3575100000	964980000	839610000	407160000	630810000	968470000	790150000	851090000	961870000	715100000	667660000	806570000	583170000
P02787	TRFE_HUMAN	Serotransferrin, Transferrin (Beta-1 metal-binding globulin) (Siderophilin)	TF PRO1400	TF	P02787	60;11;8;0;0;0	70348000000	84562000000	95463000000	104460000000	88269000000	93081000000	101540000000	99103000000	95955000000	86035000000	90553000000	89975000000	65451000000	181590000	118460000	262260000	189340000	250070000	176180000	220810000	108950000	5264300000	45681000	27560000	22709000	9851600000	25898000000	13163000000	11437000000	16464000000	12367000000	19024000000	16017000000	13195000000	16695000000	11195000000	8328100000
P02790	HEMO_HUMAN	Hemopexin (Beta-1B-glycoprotein)	HPX	HPX	P02790	32;18	10760000000	12985000000	15572000000	18449000000	12406000000	15713000000	13430000000	17167000000	15977000000	13541000000	15180000000	12406000000	12018000000	15244000	5347400	5157100	33380000	32141000	51876000	14094000	4771900	598870000	2246200	4257700	3322800	679350000	1646800000	689550000	726350000	889300000	782190000	961140000	895470000	758190000	1796700000	567690000	675640000
P02792	FRIL_HUMAN	Ferritin light chain, Ferritin L subunit	FTL	FTL	P02792	2	0	0	0	0	0	0	0	0	0	0	0	0	0	0	0	0	0	0	0	0	0	0	0	14647000	11281000	43098000	8444000	23841000	7408800	37970000	39074000	26154000	29379000	26573000	8120600	27951000	27919000
P02795	MT2_HUMAN	Metallothionein-2, MT-2 (Metallothionein-2A) (Metallothionein-II, MT-II)	MT2A CES1 MT2	MT2A	P02795	1;1	0	0	0	0	0	0	0	0	0	0	0	0	0	0	0	0	0	0	0	0	0	0	43696000	34655000	55255000	0	0	0	0	0	0	0	0	0	0	0	0
P03951	FA11_HUMAN	Coagulation factor XI, FXI, EC 3.4.21.27 (Plasma thromboplastin antecedent, PTA) [Cleaved into: Coagulation factor XIa heavy chain; Coagulation factor XIa light chain ]	F11	F11	P03951	11;5;3;1	9674900	29431000	41614000	70409000	29482000	19755000	13920000	52154000	13230000	17175000	4669600	22705000	4496700	0	0	0	0	1539300	0	0	0	2146400	0	0	0	0	129120000	0	8872400	29516000	7582500	22231000	10243000	13353000	16932000	7182800	6308200
P03952	KLKB1_HUMAN	Plasma kallikrein, EC 3.4.21.34 (Fletcher factor) (Kininogenin) (Plasma prekallikrein, PKK) [Cleaved into: Plasma kallikrein heavy chain; Plasma kallikrein light chain ]	KLKB1 KLK3	KLKB1	P03952	22;22;15;4;4	412370000	566630000	546650000	714650000	544930000	431600000	373670000	467840000	363500000	340290000	177840000	381260000	203740000	0	2253600	2429100	0	0	0	0	3707100	27339000	0	1997800	484030	238620000	608380000	326840000	603450000	482480000	530380000	554800000	440630000	487720000	593410000	464350000	406580000
P03956	MMP1_HUMAN	Interstitial collagenase, EC 3.4.24.7 (Fibroblast collagenase) (Matrix metalloproteinase-1, MMP-1) [Cleaved into: 22 kDa interstitial collagenase; 27 kDa interstitial collagenase ]	MMP1 CLG	MMP1	P03956	6	0	0	0	0	0	0	0	0	0	0	0	0	0	0	0	0	0	0	0	0	0	0	40461000	43299000	46106000	0	0	0	0	0	0	0	0	0	0	0	0
P03973	SLPI_HUMAN	Antileukoproteinase, ALP (BLPI) (HUSI-1) (Mucus proteinase inhibitor, MPI) (Protease inhibitor WAP4) (Secretory leukocyte protease inhibitor) (Seminal proteinase inhibitor) (WAP four-disulfide core domain protein 4)	SLPI WAP4 WFDC4	SLPI	P03973	2	0	0	0	0	0	0	0	0	0	0	0	0	0	0	0	0	15267000	19299000	0	0	0	0	8664000	0	11734000	0	0	0	0	0	0	0	0	0	0	0	0
P04003	C4BPA_HUMAN	C4b-binding protein alpha chain, C4bp (Proline-rich protein, PRP)	C4BPA C4BP	C4BPA	P04003	34;2;1;1	5942600000	8341200000	9377300000	10608000000	6800500000	3592800000	4173300000	3047100000	2570400000	2898300000	220830000	3865400000	571320000	0	0	0	0	0	0	0	4901400	119260000	2553000	3125200	3098800	22151000000	31927000000	25353000000	25721000000	36888000000	30399000000	31302000000	30550000000	26053000000	26890000000	23962000000	16486000000
P04004	VTNC_HUMAN	Vitronectin, VN (S-protein) (Serum-spreading factor) (V75) [Cleaved into: Vitronectin V65 subunit; Vitronectin V10 subunit; Somatomedin-B ]	VTN	VTN	P04004	12;2;1	1857000000	1987800000	1974900000	2378500000	2091900000	1247500000	1919100000	2303800000	2138700000	1861600000	1896000000	1686700000	1371700000	116430000	201700000	1072000	0	71867000	0	0	3741500	62910000	0	0	4140100	773970000	1156500000	464250000	400260000	922790000	806540000	827270000	1125000000	851720000	1239600000	620480000	633700000
P04040	CATA_HUMAN	Catalase, EC 1.11.1.6	CAT	CAT	P04040	20	41368000	3565000	20759000	10062000	13585000	12801000	30312000	42902000	5540200	12747000	10479000	11357000	10285000	102700000	124940000	135080000	134820000	113300000	127790000	81058000	38019000	41146000	54471000	35387000	71096000	218430000	165920000	156430000	234010000	483350000	234160000	378090000	422630000	306330000	253750000	224910000	193880000
P04049	RAF1_HUMAN	RAF proto-oncogene serine/threonine-protein kinase, EC 2.7.11.1 (Proto-oncogene c-RAF, cRaf) (Raf-1)	RAF1 RAF	RAF1	P04049	5;4;1	0	0	0	0	0	0	0	0	0	0	0	0	0	29306000	17263000	39012000	0	3426000	3259200	0	0	0	0	2680500	2653200	0	0	0	3851600	0	0	0	0	0	0	0	0
P04062	GLCM_HUMAN	Lysosomal acid glucosylceramidase, Lysosomal acid GCase, EC 3.2.1.45 (Acid beta-glucosidase) (Alglucerase) (Beta-glucocerebrosidase, Beta-GC) (Cholesterol glucosyltransferase, SGTase, EC 2.4.1.-) (Cholesteryl-beta-glucosidase, EC 3.2.1.-) (D-glucosyl-N-acylsphingosine glucohydrolase) (Imiglucerase) (Lysosomal cholesterol glycosyltransferase) (Lysosomal galactosylceramidase, EC 3.2.1.46) (Lysosoma…	GBA GC GLUC	GBA	P04062	12;11;11;10	0	0	0	0	0	0	0	0	0	0	0	0	0	0	0	0	65325000	76157000	61438000	4287000	3675300	5898400	96858000	96163000	120090000	94761000	0	0	77996000	0	0	19438000	0	0	88547000	0	0
P04066	FUCO_HUMAN	Tissue alpha-L-fucosidase, EC 3.2.1.51 (Alpha-L-fucosidase I) (Alpha-L-fucoside fucohydrolase 1, Alpha-L-fucosidase 1)	FUCA1 Nbla10230	FUCA1	P04066	3	0	0	0	0	0	0	0	0	0	0	0	0	0	0	0	0	0	0	0	11100000	9403300	9933300	1243600	1426900	2418600	0	0	0	0	0	0	0	0	0	0	0	0
P04070	PROC_HUMAN	Vitamin K-dependent protein C, EC 3.4.21.69 (Anticoagulant protein C) (Autoprothrombin IIA) (Blood coagulation factor XIV) [Cleaved into: Vitamin K-dependent protein C light chain; Vitamin K-dependent protein C heavy chain; Activation peptide ]	PROC	PROC	P04070	5;5;3;1	19195000	40348000	53105000	37097000	39394000	16266000	43219000	35418000	32976000	32977000	18020000	16531000	6363300	0	0	0	0	0	0	0	0	0	0	0	0	0	0	0	0	0	0	0	0	0	0	0	0
P04075	ALDOA_HUMAN	Fructose-bisphosphate aldolase A, EC 4.1.2.13 (Lung cancer antigen NY-LU-1) (Muscle-type aldolase)	ALDOA ALDA	ALDOA	P04075	21;19;21;12;12;11;11;10;7	18472000	0	12273000	0	6496300	0	3032400	0	0	0	0	5571800	0	5676400000	5280900000	5717200000	8339900000	9388700000	9768900000	8369600000	5676900000	7038100000	6400100000	6713000000	6521200000	804840000	715420000	184550000	342850000	1224200000	813810000	698840000	1233300000	937030000	427080000	339900000	353100000
P04080	CYTB_HUMAN	Cystatin-B (CPI-B) (Liver thiol proteinase inhibitor) (Stefin-B)	CSTB CST6 STFB	CSTB	P04080	5;2;2	0	0	0	0	0	0	0	0	2323500	0	1679600	0	0	542110000	722200000	522600000	1169300000	1467400000	1162700000	206230000	122830000	161200000	1106100000	1166400000	768430000	0	0	0	0	7392300	6412600	5894500	6235600	0	4257800	0	0
P04083	ANXA1_HUMAN	Annexin A1 (Annexin I) (Annexin-1) (Calpactin II) (Calpactin-2) (Chromobindin-9) (Lipocortin I) (Phospholipase A2 inhibitory protein) (p35) [Cleaved into: Annexin Ac2-26 ]	ANXA1 ANX1 LPC1	ANXA1	P04083	25;11;8	1305300	0	0	0	0	0	6257500	0	3606700	15419000	0	1272200	2966200	255620000	271330000	426860000	20134000000	23602000000	22720000000	246150000	201670000	276650000	6530100000	7145000000	8264900000	21084000	21472000	7057100	14467000	23566000	37809000	69070000	33258000	10683000	4841300	16126000	6763400
P04114	APOB_HUMAN	Apolipoprotein B-100, Apo B-100 [Cleaved into: Apolipoprotein B-48, Apo B-48 ]	APOB	APOB	P04114	247;48;6;3	23487000000	32242000000	26409000000	39796000000	35629000000	31278000000	27729000000	34636000000	29313000000	27426000000	32356000000	24362000000	23030000000	92021000	7411500	233070000	83479000	10989000	102920000	0	11067000	1529200000	35329000	35332000	57884000	1903600000	4246400000	1575500000	2933500000	3123000000	1776600000	2718600000	3773800000	2231800000	4938700000	1628800000	1736700000
P04156	PRIO_HUMAN	Major prion protein, PrP (ASCR) (PrP27-30) (PrP33-35C) (CD antigen CD230)	PRNP ALTPRP PRIP PRP	PRNP	P04156	2;2;1	0	0	0	0	0	0	0	0	0	0	0	0	0	68397000	62226000	63218000	213700000	152350000	224710000	90495000	46993000	59298000	129210000	109810000	148350000	23250000	6833600	0	0	11189000	7349700	0	25142000	8908900	8032800	0	0
P04179	SODM_HUMAN	Superoxide dismutase [Mn], mitochondrial, EC 1.15.1.1	SOD2	SOD2	P04179	9;8;8;7;4;3;3	5584100	0	0	0	0	0	0	0	0	0	0	0	0	0	11818000	0	1105100000	1274400000	644180000	0	0	0	608050000	737940000	847990000	1054800000	145120000	180320000	122490000	235370000	274910000	94614000	1633500000	213910000	144550000	108100000	71949000
P04180	LCAT_HUMAN	Phosphatidylcholine-sterol acyltransferase, EC 2.3.1.43 (1-alkyl-2-acetylglycerophosphocholine esterase, EC 3.1.1.47) (Lecithin-cholesterol acyltransferase) (Phospholipid-cholesterol acyltransferase) (Platelet-activating factor acetylhydrolase, PAF acetylhydrolase)	LCAT	LCAT	P04180	6;3;1;1	26983000	41837000	43434000	37202000	46769000	29289000	49209000	44837000	18458000	32671000	39537000	39500000	29976000	0	0	0	0	0	0	0	0	0	0	0	0	0	0	0	0	0	0	0	0	0	0	0	0
P04181	OAT_HUMAN	Ornithine aminotransferase, mitochondrial, EC 2.6.1.13 (Ornithine delta-aminotransferase) (Ornithine--oxo-acid aminotransferase) [Cleaved into: Ornithine aminotransferase, hepatic form; Ornithine aminotransferase, renal form ]	OAT	OAT	P04181	19	0	0	0	0	0	0	0	0	0	0	0	0	0	0	0	0	733600000	897470000	820590000	0	0	0	4063700	6655300	10497000	0	0	0	0	0	0	0	0	0	0	0	0
P04183	KITH_HUMAN	Thymidine kinase, cytosolic, EC 2.7.1.21	TK1	TK1	P04183	9;8;6;6;2	0	0	0	0	0	0	0	0	0	0	0	0	0	137930000	52394000	136310000	150910000	203720000	189060000	24373000	27699000	60634000	5262900	2560500	14711000	0	0	0	0	0	0	0	0	0	0	0	0
P04196	HRG_HUMAN	Histidine-rich glycoprotein (Histidine-proline-rich glycoprotein, HPRG)	HRG	HRG	P04196	18	2409900000	3221000000	3813200000	4632000000	3167500000	3613600000	2946200000	3661900000	3359900000	3010300000	2813700000	2625300000	1519500000	2112000	2733100	5966400	0	0	0	0	0	138980000	0	0	0	2229600000	2345600000	1497500000	1692900000	2584000000	2286900000	2527100000	3612500000	1354200000	2127700000	1780600000	1281500000
P04217	A1BG_HUMAN	Alpha-1B-glycoprotein (Alpha-1-B glycoprotein)	A1BG	A1BG	P04217	14;8	3419900000	3612700000	4150200000	4474300000	2973100000	4984800000	5034000000	5382700000	6247000000	4833600000	4401200000	4627200000	3920100000	0	0	0	0	0	0	19115000	0	15316000	27274000	31131000	19405000	183780000	631450000	357240000	286470000	253310000	314310000	451490000	365690000	188620000	509440000	187370000	346140000
P04259	K2C6B_HUMAN	Keratin, type II cytoskeletal 6B (Cytokeratin-6B, CK-6B) (Keratin-6B, K6B) (Type-II keratin Kb10)	KRT6B K6B KRTL1	KRT6B	P04259	1	0	0	0	0	0	0	0	0	0	19838000	0	0	0	0	0	0	0	0	0	28241000	0	0	0	0	0	0	0	0	24878000	0	0	0	0	0	51970000	0	18332000
P04264	K2C1_HUMAN	Keratin, type II cytoskeletal 1 (67 kDa cytokeratin) (Cytokeratin-1, CK-1) (Hair alpha protein) (Keratin-1, K1) (Type-II keratin Kb1)	KRT1 KRTA	KRT1	P04264	33;32	18478000000	3831800000	8276900000	12518000000	17120000000	23619000000	21490000000	16514000000	9724700000	14433000000	11791000000	20283000000	10128000000	8300600000	10784000000	8862600000	3832300000	5368700000	4219900000	28295000000	9076600000	14322000000	3799000000	13386000000	4028400000	12854000000	3736300000	15930000000	12671000000	9487000000	11545000000	12578000000	5442700000	2466300000	18275000000	12119000000	8240600000
P04275	VWF_HUMAN	von Willebrand factor, vWF [Cleaved into: von Willebrand antigen 2 (von Willebrand antigen II) ]	VWF F8VWF	VWF	P04275	79	57265000	41176000	7751600	57677000	53775000	6787100	2176400	0	1081400	0	0	5582300	5448100	0	0	0	0	0	0	0	95274000	81284000	8174500	5022600	3497300	16223000000	11419000000	13876000000	10709000000	15615000000	14371000000	13958000000	18479000000	14062000000	14160000000	13813000000	11127000000
P04406	G3P_HUMAN	Glyceraldehyde-3-phosphate dehydrogenase, GAPDH, EC 1.2.1.12 (Peptidyl-cysteine S-nitrosylase GAPDH, EC 2.6.99.-)	GAPDH GAPD CDABP0047 OK/SW-cl.12	GAPDH	P04406	22;18;1	176860000	31497000	89430000	77346000	81234000	102590000	98850000	60258000	36333000	78963000	37333000	73109000	32382000	24070000000	16240000000	26001000000	35397000000	48237000000	45473000000	20005000000	10531000000	17930000000	13988000000	16627000000	19107000000	1454000000	1198900000	386210000	458520000	1747000000	1190700000	1494100000	1901500000	1071000000	743790000	412280000	303440000
P04424	ARLY_HUMAN	Argininosuccinate lyase, ASAL, EC 4.3.2.1 (Arginosuccinase)	ASL	ASL	P04424	3;2;2;1	0	0	0	0	0	0	0	0	0	0	0	0	0	9770100	14970000	17031000	0	0	0	4512000	4285900	4702100	0	0	0	0	0	0	0	0	0	0	0	0	0	0	0
P04430	KV116_HUMAN	Immunoglobulin kappa variable 1-16 (Ig kappa chain V-I region BAN)	IGKV1-16	IGKV1-16	P04430	4	0	34833000	87065000	30654000	37701000	67186000	81556000	58558000	14905000	68141000	31650000	75014000	4122800	0	0	0	0	0	0	0	0	0	0	0	0	1047900000	767750000	772340000	568390000	825910000	777900000	929600000	805730000	982940000	608760000	753630000	918040000
P04432	KVD39_HUMAN	Immunoglobulin kappa variable 1D-39 (Ig kappa chain V-I region Daudi)	IGKV1D-39	IGKV1D-39	P04432	3;3	33509000	40327000	52110000	73318000	13830000	14641000	22494000	16307000	12140000	27246000	0	22407000	14349000	0	0	0	0	0	0	0	0	0	0	0	0	370680000	242280000	95686000	707800000	363630000	666580000	536880000	417520000	516340000	632620000	599940000	285320000
P04433	KV311_HUMAN	Immunoglobulin kappa variable 3-11 (Ig kappa chain V-III region VG)	IGKV3-11	IGKV3-11	P04433	4;3	302970000	430250000	701940000	643010000	403700000	547880000	512430000	490800000	422360000	346230000	217890000	415230000	152360000	4512600	7083000	2953000	0	0	0	0	0	0	0	0	0	5247400000	5996100000	5428100000	4708400000	5838900000	5778200000	5241900000	4581200000	5131500000	5210000000	4119600000	5262400000
P04439	HLAA_HUMAN	HLA class I histocompatibility antigen, A alpha chain (Human leukocyte antigen A, HLA-A)	HLA-A HLAA	HLA-A	P04439	11;11;7;7;7;5;5;1;1;1;0;0	16156000	0	0	16240000	16615000	0	0	0	0	0	0	0	0	3304500000	2975100000	3293100000	13678000000	19327000000	16522000000	4920400000	2522000000	3913400000	3656400000	4723100000	6675100000	1290900000	685860000	222320000	431780000	1252800000	751120000	693920000	1910500000	785520000	911380000	238590000	205950000
P04626	ERBB2_HUMAN	Receptor tyrosine-protein kinase erbB-2, EC 2.7.10.1 (Metastatic lymph node gene 19 protein, MLN 19) (Proto-oncogene Neu) (Proto-oncogene c-ErbB-2) (Tyrosine kinase-type cell surface receptor HER2) (p185erbB2) (CD antigen CD340)	ERBB2 HER2 MLN19 NEU NGL	ERBB2	P04626	21;19;18;8;5;2;2	0	0	0	0	0	0	0	0	0	0	0	0	0	135490000	114210000	233840000	199330000	239070000	244510000	299900000	154920000	199310000	7239800	0	3957100	0	0	0	0	0	0	0	0	0	0	0	0
P04632	CPNS1_HUMAN	Calpain small subunit 1, CSS1 (Calcium-activated neutral proteinase small subunit, CANP small subunit) (Calcium-dependent protease small subunit, CDPS) (Calcium-dependent protease small subunit 1) (Calpain regulatory subunit)	CAPNS1 CAPN4 CAPNS	CAPNS1	P04632	5;5;5;4;3;1;1;3;0;2;0	0	0	0	0	0	0	0	0	0	0	0	0	0	272850000	251440000	238860000	229150000	356080000	281480000	189210000	144820000	219500000	314440000	321240000	336240000	75995000	65092000	12472000	28248000	82876000	93894000	71679000	141600000	60348000	19826000	13901000	23426000
P04792	HSPB1_HUMAN	Heat shock protein beta-1, HspB1 (28 kDa heat shock protein) (Estrogen-regulated 24 kDa protein) (Heat shock 27 kDa protein, HSP 27) (Stress-responsive protein 27, SRP27)	HSPB1 HSP27 HSP28	HSPB1	P04792	12;11;11;10;9;9;9;9;9;1	7190600	0	2188900	2405100	0	0	3705300	0	0	0	0	0	0	235470000	114900000	136340000	0	0	0	145040000	193520000	306050000	393760000	409750000	334440000	194400000	99412000	7398700	39909000	102080000	113280000	84593000	237700000	77518000	58352000	43935000	42759000
P04818	TYSY_HUMAN	Thymidylate synthase, TS, TSase, EC 2.1.1.45	TYMS TS OK/SW-cl.29	TYMS	P04818	3	0	0	0	0	0	0	0	0	0	0	0	0	0	31307000	6558300	10766000	0	0	0	0	0	2131600	4800900	3468400	7007100	0	0	0	0	0	0	0	0	0	0	0	0
P04843	RPN1_HUMAN	Dolichyl-diphosphooligosaccharide--protein glycosyltransferase subunit 1 (Dolichyl-diphosphooligosaccharide--protein glycosyltransferase 67 kDa subunit) (Ribophorin I, RPN-I) (Ribophorin-1)	RPN1	RPN1	P04843	24;15;6	0	0	0	0	0	0	0	0	0	0	0	0	0	43810000	9969400	45118000	427120000	660000000	620920000	13303000	26221000	41389000	313670000	321680000	314410000	156770000	6205000	0	0	13921000	8030200	2165800	261450000	0	0	0	0
P04844	RPN2_HUMAN	Dolichyl-diphosphooligosaccharide--protein glycosyltransferase subunit 2 (Dolichyl-diphosphooligosaccharide--protein glycosyltransferase 63 kDa subunit) (RIBIIR) (Ribophorin II, RPN-II) (Ribophorin-2)	RPN2	RPN2	P04844	19;7;7;5;2;2	0	0	0	0	0	0	0	0	0	0	0	0	0	31995000	16050000	25257000	279510000	348430000	350710000	0	10227000	40867000	116310000	117990000	185170000	175890000	1839000	0	2802100	19768000	10926000	1754100	407330000	6137200	0	0	0
P04899	GNAI2_HUMAN	Guanine nucleotide-binding protein G(i) subunit alpha-2 (Adenylate cyclase-inhibiting G alpha protein)	GNAI2 GNAI2B	GNAI2	P04899	13;0;0;0;0;0;0;0;0;0	107020000	0	0	6201700	0	0	0	0	0	0	0	0	0	10220000000	7671800000	11742000000	5890300000	5888100000	5966300000	3614500000	2332000000	3115300000	6633500000	5424600000	6867500000	484890000	499380000	112880000	271320000	543750000	348240000	621660000	1115200000	404580000	361600000	244490000	185450000
P04920	B3A2_HUMAN	Anion exchange protein 2, AE 2, Anion exchanger 2 (Non-erythroid band 3-like protein, BND3L) (Solute carrier family 4 member 2)	SLC4A2 AE2 EPB3L1 HKB3 MPB3L	SLC4A2	P04920	12;8;1;1;1;1	0	0	0	0	0	0	0	0	0	0	0	0	0	0	7157900	5778300	11178000	7783300	14065000	11105000	12426000	19498000	14329000	15294000	35587000	0	0	0	12825000	0	0	0	0	0	0	0	0
P05023	AT1A1_HUMAN	Sodium/potassium-transporting ATPase subunit alpha-1, Na(+)/K(+) ATPase alpha-1 subunit, EC 7.2.2.13 (Sodium pump subunit alpha-1)	ATP1A1	ATP1A1	P05023	36;3;3;3;3;0;3;4;0;0;3;0;0	24785000	0	0	0	0	0	0	0	0	0	0	0	10298000	17284000000	14306000000	17394000000	30721000000	37094000000	37656000000	67490000000	46463000000	57650000000	14249000000	13531000000	15807000000	63494000	79429000	13159000	59257000	74210000	81094000	87840000	195720000	73969000	71785000	27706000	47542000
P05026	AT1B1_HUMAN	Sodium/potassium-transporting ATPase subunit beta-1 (Sodium/potassium-dependent ATPase subunit beta-1)	ATP1B1 ATP1B	ATP1B1	P05026	19;11	0	0	0	0	0	0	0	0	0	0	0	0	0	1128900000	875810000	1352000000	2309800000	2331900000	1859800000	14045000000	9531700000	12475000000	1758400000	1714400000	1605200000	0	0	0	0	0	0	0	0	0	0	0	0
P05089	ARGI1_HUMAN	Arginase-1, EC 3.5.3.1 (Liver-type arginase) (Type I arginase)	ARG1	ARG1	P05089	7;5;4	16195000	0	0	5369900	35605000	13053000	27089000	13715000	5208100	5773900	4910100	8398400	7147100	0	0	0	0	0	0	28760000	1847900	2238100	0	0	0	0	0	0	9650300	0	0	0	0	0	0	0	0
P05090	APOD_HUMAN	Apolipoprotein D, Apo-D, ApoD	APOD	APOD	P05090	8;8;3;1	261050000	310180000	312560000	292500000	271690000	227890000	88199000	286580000	299190000	302250000	306940000	178590000	138940000	1268900	0	0	0	0	0	2724600	0	0	0	0	0	135150000	162160000	179340000	67487000	284700000	233210000	198090000	208860000	172900000	241650000	160370000	202450000
P05106	ITB3_HUMAN	Integrin beta-3 (Platelet membrane glycoprotein IIIa, GPIIIa) (CD antigen CD61)	ITGB3 GP3A	ITGB3	P05106	31;28;16	162400000	94241000	114050000	314090000	155950000	3225200	0	0	0	7206500	0	1106100	0	0	0	0	0	0	0	5075300	0	0	254860000	229250000	354720000	8706900000	3358600000	1458200000	1936300000	5601100000	4091900000	3872400000	11186000000	3695900000	2014600000	1727600000	1542200000
P05109	S10A8_HUMAN	Protein S100-A8 (Calgranulin-A) (Calprotectin L1L subunit) (Cystic fibrosis antigen, CFAG) (Leukocyte L1 complex light chain) (Migration inhibitory factor-related protein 8, MRP-8, p8) (S100 calcium-binding protein A8) (Urinary stone protein band A)	S100A8 CAGA CFAG MRP8	S100A8	P05109	3	2960500	0	6734500	12289000	9179500	12937000	9792800	16151000	7474000	3929200	3761400	0	2129800	0	9920200	6018200	222660000	385690000	259970000	16400000	0	11182000	0	0	4962300	123990000	55218000	56170000	101780000	227540000	323070000	249360000	278020000	159110000	99699000	51997000	89972000
P05120	PAI2_HUMAN	Plasminogen activator inhibitor 2, PAI-2 (Monocyte Arg-serpin) (Placental plasminogen activator inhibitor) (Serpin B2) (Urokinase inhibitor)	SERPINB2 PAI2 PLANH2	SERPINB2	P05120	7;3;3;1;1	0	0	0	0	0	0	0	0	0	0	0	0	0	0	0	0	60321000	49031000	62920000	0	0	0	32844000	45141000	49931000	0	0	0	0	0	0	0	0	0	0	0	0
P05121	PAI1_HUMAN	Plasminogen activator inhibitor 1, PAI, PAI-1 (Endothelial plasminogen activator inhibitor) (Serpin E1)	SERPINE1 PAI1 PLANH1	SERPINE1	P05121	8	0	0	0	0	0	0	0	0	0	0	0	0	0	0	0	0	109600000	62570000	133010000	0	0	0	74601000	74992000	77319000	0	0	0	0	2518300	1659700	0	16927000	0	1023500	0	0
P05141	ADT2_HUMAN	ADP/ATP translocase 2 (ADP,ATP carrier protein 2) (ADP,ATP carrier protein, fibroblast isoform) (Adenine nucleotide translocator 2, ANT 2) (Solute carrier family 25 member 5) [Cleaved into: ADP/ATP translocase 2, N-terminally processed ]	SLC25A5 AAC2 ANT2	SLC25A5	P05141	7;0	0	0	0	0	0	0	0	0	0	0	0	0	0	13327000	0	10681000	802040000	643760000	1106000000	2158400	0	0	108980000	140020000	131610000	239480000	63864000	10739000	0	37623000	66513000	39534000	668560000	48025000	43151000	5661000	0
P05154	IPSP_HUMAN	Plasma serine protease inhibitor (Acrosomal serine protease inhibitor) (Plasminogen activator inhibitor 3, PAI-3, PAI3) (Protein C inhibitor, PCI) (Serpin A5)	SERPINA5 PCI PLANH3 PROCI	SERPINA5	P05154	9;4;4;3;3;2;1;1	110070000	94210000	86908000	130240000	128890000	103670000	121640000	139330000	100010000	108010000	130090000	92143000	52087000	0	7300500	0	0	0	0	0	0	0	0	0	0	19184000	17206000	8906700	13653000	25119000	18175000	18285000	13762000	13277000	24195000	16277000	16334000
P05160	F13B_HUMAN	Coagulation factor XIII B chain (Fibrin-stabilizing factor B subunit) (Protein-glutamine gamma-glutamyltransferase B chain) (Transglutaminase B chain)	F13B	F13B	P05160	31;10;1	2614900000	2149700000	2276800000	2878900000	2637300000	146740000	232420000	257810000	185380000	144610000	87800000	250880000	72730000	0	0	8417900	0	0	0	0	0	0	0	0	0	0	0	0	22966000	0	0	0	0	0	5116200	0	0
P05161	ISG15_HUMAN	Ubiquitin-like protein ISG15 (Interferon-induced 15 kDa protein) (Interferon-induced 17 kDa protein, IP17) (Ubiquitin cross-reactive protein, hUCRP)	ISG15 G1P2 UCRP	ISG15	P05161	8;7;7	0	0	0	0	0	0	0	0	0	0	0	0	0	68871000	126250000	155760000	634600000	574770000	658520000	16442000	0	0	30289000	83963000	87942000	0	0	0	0	0	0	0	0	0	0	0	0
P05187	PPB1_HUMAN	Alkaline phosphatase, placental type, EC 3.1.3.1 (Alkaline phosphatase Regan isozyme) (Placental alkaline phosphatase 1, PLAP-1)	ALPP PLAP	ALPP	P05187	8;6;2	0	0	0	0	0	0	0	0	0	0	0	0	0	9808900	0	0	36500000	82097000	49266000	6586200	3291200	0	25837000	11235000	17412000	0	0	0	0	0	0	0	0	0	0	0	0
P05198	IF2A_HUMAN	Eukaryotic translation initiation factor 2 subunit 1 (Eukaryotic translation initiation factor 2 subunit alpha, eIF-2-alpha, eIF-2A, eIF-2alpha)	EIF2S1 EIF2A	EIF2S1	P05198	21;15;14	2565700	0	0	0	0	0	0	0	0	0	0	0	0	178900000	115220000	251800000	512950000	534300000	614630000	93419000	58028000	49674000	227930000	166440000	276170000	0	0	0	0	0	0	0	3502000	0	0	0	0
P05362	ICAM1_HUMAN	Intercellular adhesion molecule 1, ICAM-1 (Major group rhinovirus receptor) (CD antigen CD54)	ICAM1	ICAM1	P05362	20;10;8	0	0	0	0	0	0	0	0	0	0	0	0	2795100	93498000	84605000	99709000	1503100000	1451600000	1290000000	71086000	35436000	15529000	2318600000	2761500000	2899600000	0	0	0	0	0	0	0	0	0	0	0	0
P05386	RLA1_HUMAN	60S acidic ribosomal protein P1 (Large ribosomal subunit protein P1)	RPLP1 RRP1	RPLP1	P05386	1	0	0	0	0	0	0	0	0	0	0	0	0	0	5767300	0	5873900	22901000	32221000	0	0	0	9349600	8257000	0	0	0	0	0	0	0	0	0	0	0	0	0	0
P05387	RLA2_HUMAN	60S acidic ribosomal protein P2 (Large ribosomal subunit protein P2) (Renal carcinoma antigen NY-REN-44)	RPLP2 D11S2243E RPP2	RPLP2	P05387	4;2	0	0	0	0	0	0	0	0	0	0	0	0	0	6946000	13058000	0	84422000	91230000	67850000	0	17363000	9075700	27904000	21411000	10469000	0	0	0	0	3007900	0	0	0	0	0	0	0
P05388	RLA0_HUMAN	60S acidic ribosomal protein P0 (60S ribosomal protein L10E) (Large ribosomal subunit protein uL10)	RPLP0	RPLP0	P05388	13;12;10;10;9;9;8;8;8;7;6;5;3	0	0	0	0	0	0	0	0	0	0	0	0	0	239660000	164310000	248430000	1342100000	1698400000	1502600000	376060000	241210000	319060000	201100000	188980000	224900000	0	0	0	0	0	0	0	0	0	0	0	0
P05455	LA_HUMAN	Lupus La protein (La autoantigen) (La ribonucleoprotein) (Sjoegren syndrome type B antigen, SS-B)	SSB	SSB	P05455	15;7;5;4	0	0	0	0	0	0	0	0	0	0	0	0	0	11459000	5761600	26886000	130800000	135350000	190030000	10531000	38014000	39857000	39278000	51199000	49912000	0	0	0	0	0	0	0	0	0	0	0	0
P05543	THBG_HUMAN	Thyroxine-binding globulin (Serpin A7) (T4-binding globulin)	SERPINA7 TBG	SERPINA7	P05543	12;3	192600000	249520000	241520000	302160000	216560000	527460000	492790000	698760000	643470000	417460000	463690000	459920000	299750000	0	0	0	0	4514400	0	0	0	0	0	0	0	0	0	0	0	0	0	0	0	0	0	0	0
P05546	HEP2_HUMAN	Heparin cofactor 2 (Heparin cofactor II, HC-II) (Protease inhibitor leuserpin-2, HLS2) (Serpin D1)	SERPIND1 HCF2	SERPIND1	P05546	17;2	901010000	751870000	890430000	859370000	754960000	551890000	954740000	819600000	1052800000	877120000	861570000	956010000	391970000	0	0	0	0	0	10819000	0	0	28864000	0	0	0	72938000	162730000	91177000	205880000	141670000	87332000	142280000	192650000	257090000	397590000	40246000	98924000
P05771	KPCB_HUMAN	Protein kinase C beta type, PKC-B, PKC-beta, EC 2.7.11.13	PRKCB PKCB PRKCB1	PRKCB	P05771	5;3	0	0	0	0	0	0	0	0	0	0	0	0	0	0	0	0	0	0	0	0	0	0	0	0	0	15243000	4671800	0	0	13010000	16242000	12567000	47001000	9844900	3591700	5024900	0
P05783	K1C18_HUMAN	Keratin, type I cytoskeletal 18 (Cell proliferation-inducing gene 46 protein) (Cytokeratin-18, CK-18) (Keratin-18, K18)	KRT18 CYK18 PIG46	KRT18	P05783	18;16;1	26086000	20484000	21053000	15140000	15693000	12318000	15715000	16107000	17154000	128860000	14352000	28490000	12146000	368720000	422890000	1036000000	2346800000	3135300000	2642600000	1606300000	798460000	1438900000	38520000	29886000	26548000	0	0	0	52499000	0	0	0	0	0	0	0	0
P05787	K2C8_HUMAN	Keratin, type II cytoskeletal 8 (Cytokeratin-8, CK-8) (Keratin-8, K8) (Type-II keratin Kb8)	KRT8 CYK8	KRT8	P05787	25;25;14;12;11;11;3;2	3100800	10180000	11290000	1879700	20842000	64811000	53428000	31165000	27404000	47682000	10485000	47861000	4039700	1124800000	1091800000	964610000	4209500000	5696800000	4477400000	2549400000	1536500000	1899200000	104130000	98444000	90072000	80108000	0	0	46244000	31077000	0	46075000	0	0	179150000	13139000	31234000
P05976	MYL1_HUMAN	Myosin light chain 1/3, skeletal muscle isoform, MLC1/MLC3, MLC1F/MLC3F (Myosin light chain alkali 1/2, Myosin light chain A1/A2)	MYL1	MYL1	P05976	2;2	0	0	0	0	0	0	0	0	0	0	0	0	0	123820000	0	0	6473200	16061000	0	53554000	29226000	25861000	51822000	68217000	69932000	22273000	0	0	0	13020000	16906000	0	169000000	0	0	0	0
P06213	INSR_HUMAN	Insulin receptor, IR, EC 2.7.10.1 (CD antigen CD220) [Cleaved into: Insulin receptor subunit alpha; Insulin receptor subunit beta ]	INSR	INSR	P06213	28;5;1	0	0	0	2058600	0	0	0	0	0	0	0	0	0	345710000	297110000	424500000	0	0	0	306370000	412160000	553020000	108880000	122990000	166850000	0	0	0	0	0	0	0	2594600	0	0	0	0
P06239	LCK_HUMAN	Tyrosine-protein kinase Lck, EC 2.7.10.2 (Leukocyte C-terminal Src kinase, LSK) (Lymphocyte cell-specific protein-tyrosine kinase) (Protein YT16) (Proto-oncogene Lck) (T cell-specific protein-tyrosine kinase) (p56-LCK)	LCK	LCK	P06239	18;16;11;9;4;3	0	0	0	0	0	0	0	0	0	0	0	0	0	5202900000	2800700000	3387100000	0	3375200	0	403310000	143520000	188780000	0	0	0	0	0	0	0	0	0	0	0	0	0	0	0
P06241	FYN_HUMAN	Tyrosine-protein kinase Fyn, EC 2.7.10.2 (Proto-oncogene Syn) (Proto-oncogene c-Fyn) (Src-like kinase, SLK) (p59-Fyn)	FYN	FYN	P06241	15;5;5;5;4;3;3;3;2;2;2;2;1;1	0	0	0	0	0	0	0	0	0	0	0	0	0	1564200000	1253200000	2208400000	72111000	44026000	48354000	75076000	85645000	67400000	194840000	126390000	77063000	0	0	0	0	0	0	10582000	0	0	0	0	0
P06276	CHLE_HUMAN	Cholinesterase, EC 3.1.1.8 (Acylcholine acylhydrolase) (Butyrylcholine esterase) (Choline esterase II) (Pseudocholinesterase)	BCHE CHE1	BCHE	P06276	13;11;10;3;1	56332000	59218000	128310000	83240000	40615000	50339000	40998000	30138000	38127000	48699000	2978000	59950000	12237000	0	0	0	0	0	0	0	4410000	8382500	0	0	4489100	175010000	411800000	298360000	279360000	313640000	227330000	313270000	193100000	368700000	151930000	280590000	200310000
P06310	KV230_HUMAN	Immunoglobulin kappa variable 2-30 (Ig kappa chain V-II region RPMI 6410)	IGKV2-30	IGKV2-30	P06310	1	0	26836000	14506000	36819000	40277000	16894000	22177000	17562000	20499000	14225000	29569000	30679000	49871000	0	0	0	0	0	0	0	0	0	0	0	0	0	22609000	29206000	0	67432000	72254000	0	0	0	0	88697000	50098000
P06312	KV401_HUMAN	Immunoglobulin kappa variable 4-1 (Ig kappa chain V-IV region B17) (Ig kappa chain V-IV region JI) (Ig kappa chain V-IV region Len) (Ig kappa chain V-IV region STH)	IGKV4-1	IGKV4-1	P06312	5	437880000	685170000	370860000	1112400000	456500000	182590000	675960000	129380000	856650000	938710000	317810000	1096600000	305960000	0	0	0	0	0	0	0	722410	0	0	0	0	13545000000	9802100000	12795000000	11827000000	12444000000	12329000000	11891000000	11901000000	12102000000	11332000000	11699000000	11967000000
P06331	HV434_HUMAN	Immunoglobulin heavy variable 4-34 (Ig heavy chain V-II region ARH-77)	IGHV4-34	IGHV4-34	P06331	1	0	0	0	72219000	42368000	0	0	0	0	0	0	0	0	0	0	0	0	0	0	0	0	0	0	0	0	185430000	133370000	162300000	131380000	173080000	136100000	125600000	142290000	106510000	135440000	138800000	152580000
P06396	GELS_HUMAN	Gelsolin (AGEL) (Actin-depolymerizing factor, ADF) (Brevin)	GSN	GSN	P06396	21;19;19;9;0	2650800000	2910200000	3662200000	3564400000	2278400000	1666200000	2078700000	2218900000	1883200000	1787800000	1574300000	2156700000	1015000000	890460000	617260000	789040000	582830000	703980000	719450000	103880000	67530000	236640000	178850000	242300000	331520000	3104400000	2224700000	1015900000	1434000000	2704100000	2314500000	2484100000	7760900000	2136000000	1491700000	1125700000	845340000
P06493	CDK1_HUMAN	Cyclin-dependent kinase 1, CDK1, EC 2.7.11.22, EC 2.7.11.23 (Cell division control protein 2 homolog) (Cell division protein kinase 1) (p34 protein kinase)	CDK1 CDC2 CDC28A CDKN1 P34CDC2	CDK1	P06493	16;15;10;9	0	0	0	0	0	0	0	0	0	0	0	0	0	570910000	409760000	731000000	306840000	360550000	322960000	310290000	161700000	251050000	274650000	295820000	328350000	0	0	0	0	0	0	0	0	0	0	0	0
P06576	ATPB_HUMAN	ATP synthase subunit beta, mitochondrial, EC 7.1.2.2 (ATP synthase F1 subunit beta)	ATP5F1B ATP5B ATPMB ATPSB	ATP5F1B	P06576	23;20;13;8;7	18729000	5391800	0	0	3277300	0	1895600	0	0	0	0	0	0	0	0	6914200	1768400000	2461100000	2218800000	7901700	27083000	41999000	230200000	213230000	247190000	1708300000	163380000	59753000	96213000	181680000	255800000	120330000	2175500000	194830000	139990000	75417000	59110000
P06702	S10A9_HUMAN	Protein S100-A9 (Calgranulin-B) (Calprotectin L1H subunit) (Leukocyte L1 complex heavy chain) (Migration inhibitory factor-related protein 14, MRP-14, p14) (S100 calcium-binding protein A9)	S100A9 CAGB CFAG MRP14	S100A9	P06702	4	18968000	0	11120000	26040000	40400000	21429000	10701000	11727000	0	25007000	0	19363000	0	0	0	6959200	148110000	398500000	205360000	35545000	0	22622000	0	0	0	74138000	468590000	85900000	94410000	631010000	759660000	669780000	822530000	561210000	389460000	320490000	440480000
P06703	S10A6_HUMAN	Protein S100-A6 (Calcyclin) (Growth factor-inducible protein 2A9) (MLN 4) (Prolactin receptor-associated protein, PRA) (S100 calcium-binding protein A6)	S100A6 CACY	S100A6	P06703	2;1	0	0	0	0	0	0	0	0	0	0	0	0	0	0	332560000	71047000	196670000	0	196850000	9185700	0	0	106110000	7173800	0	0	0	0	0	0	0	0	0	0	0	0	0
P06727	APOA4_HUMAN	Apolipoprotein A-IV, Apo-AIV, ApoA-IV (Apolipoprotein A4)	APOA4	APOA4	P06727	35;2	5627600000	5430500000	6098200000	7560700000	7515200000	4112300000	4561600000	4938700000	3370000000	3334700000	3936300000	2575900000	3134800000	0	14249000	4518400	0	7464100	0	0	0	70100000	0	0	0	341560000	982620000	569800000	565020000	714710000	550960000	390480000	839260000	448600000	1221800000	576660000	650280000
P06733	ENOA_HUMAN	Alpha-enolase, EC 4.2.1.11 (2-phospho-D-glycerate hydro-lyase) (C-myc promoter-binding protein) (Enolase 1) (MBP-1) (MPB-1) (Non-neural enolase, NNE) (Phosphopyruvate hydratase) (Plasminogen-binding protein)	ENO1 ENO1L1 MBPB1 MPB1	ENO1	P06733	27;26;10;8;7;4;3;3;1	47278000	9676300	8557600	31681000	16824000	17082000	22878000	9948500	11400000	23236000	11339000	13952000	8895400	18309000000	14608000000	15875000000	11195000000	13789000000	10570000000	12366000000	7567200000	11466000000	16305000000	15807000000	19016000000	167460000	494090000	118410000	342310000	726490000	565280000	650350000	907010000	444280000	281320000	269520000	118190000
P06737	PYGL_HUMAN	Glycogen phosphorylase, liver form, EC 2.4.1.1	PYGL	PYGL	P06737	26;23	0	0	0	0	0	0	0	0	0	0	0	0	0	891630000	796050000	952970000	862910000	1064300000	989080000	0	0	5858400	224450000	233200000	231530000	0	0	0	0	0	0	0	5233200	0	0	0	0
P06748	NPM_HUMAN	Nucleophosmin, NPM (Nucleolar phosphoprotein B23) (Nucleolar protein NO38) (Numatrin)	NPM1 NPM	NPM1	P06748	8;8;8;7;7;7;6;5;5;3;3;1	11991000	0	0	0	0	0	0	0	0	0	0	4601000	0	18671000	30482000	43073000	341550000	625560000	383100000	69656000	37675000	97273000	281720000	187120000	256500000	0	0	0	0	0	0	0	0	0	0	0	0
P06756	ITAV_HUMAN	Integrin alpha-V (Vitronectin receptor) (Vitronectin receptor subunit alpha) (CD antigen CD51) [Cleaved into: Integrin alpha-V heavy chain; Integrin alpha-V light chain ]	ITGAV MSK8 VNRA VTNR	ITGAV	P06756	43;3	0	0	0	0	0	0	0	0	0	0	0	0	0	1507500000	1389300000	1898200000	1014200000	1100400000	1211700000	996510000	654690000	685780000	2175900000	2318900000	3187600000	0	0	0	4510600	0	8835400	0	12248000	7572700	0	0	0
P07093	GDN_HUMAN	Glia-derived nexin, GDN (Peptidase inhibitor 7, PI-7) (Protease nexin 1, PN-1) (Protease nexin I) (Serpin E2)	SERPINE2 PI7 PN1	SERPINE2	P07093	10;4;1	0	0	0	0	0	0	0	0	0	0	0	0	0	59979000	97376000	141500000	0	0	0	46383000	37826000	73168000	38590000	33086000	94030000	13893000	1247500	0	0	0	0	0	7240100	0	0	0	0
P07099	HYEP_HUMAN	Epoxide hydrolase 1, EC 3.3.2.9 (Epoxide hydratase) (Microsomal epoxide hydrolase, mEH)	EPHX1 EPHX EPOX	EPHX1	P07099	7;1	0	0	0	0	0	0	0	0	0	0	0	0	0	0	0	3920300	20208000	11420000	10296000	2396300	2534600	4040700	61813000	52661000	88878000	0	0	0	0	0	0	0	0	0	0	0	0
P07108	ACBP_HUMAN	Acyl-CoA-binding protein, ACBP (Diazepam-binding inhibitor, DBI) (Endozepine, EP)	DBI	DBI	P07108	4;4;4	0	0	0	0	0	0	0	0	0	0	0	0	0	81271000	82316000	43083000	38629000	18916000	22679000	28679000	12899000	33565000	30625000	27796000	22307000	0	0	0	0	0	0	0	0	0	0	0	0
P07148	FABPL_HUMAN	Fatty acid-binding protein, liver (Fatty acid-binding protein 1) (Liver-type fatty acid-binding protein, L-FABP)	FABP1 FABPL	FABP1	P07148	5;3	0	0	0	0	0	0	0	0	0	0	0	0	0	0	0	0	0	0	0	604310000	358500000	605840000	0	0	0	0	0	0	0	0	0	0	0	0	0	0	0
P07195	LDHB_HUMAN	L-lactate dehydrogenase B chain, LDH-B, EC 1.1.1.27 (LDH heart subunit, LDH-H) (Renal carcinoma antigen NY-REN-46)	LDHB	LDHB	P07195	15;15;12;10;10;9	19252000	0	10829000	0	856550	0	24975000	7647400	10032000	12921000	0	14197000	9748500	4581700000	3977200000	5136200000	3124000000	2709600000	2913400000	73458000	0	0	2144700000	2108600000	2152600000	481830000	289140000	82057000	270600000	441240000	433280000	501760000	623700000	368480000	331510000	175820000	174120000
P07203	GPX1_HUMAN	Glutathione peroxidase 1, GPx-1, GSHPx-1, EC 1.11.1.9 (Cellular glutathione peroxidase)	GPX1	GPX1	P07203	11;9;2;2	0	0	0	0	0	0	0	0	0	0	0	0	0	6551100	4264300	8285200	74794000	98415000	80979000	0	0	13399000	0	5995800	0	145760000	64148000	7713600	26879000	68850000	63289000	68998000	267180000	84396000	22829000	14314000	11884000
P07204	TRBM_HUMAN	Thrombomodulin, TM (Fetomodulin) (CD antigen CD141)	THBD THRM	THBD	P07204	4	0	0	0	0	0	0	0	0	0	0	0	0	0	0	0	0	40032000	60143000	70626000	0	0	0	4196400	0	16289000	0	0	0	0	0	0	0	0	0	0	0	0
P07305	H10_HUMAN	Histone H1.0 (Histone H1') (Histone H1(0)) [Cleaved into: Histone H1.0, N-terminally processed ]	H1-0 H1F0 H1FV	H1-0	P07305	2	0	0	0	0	0	0	0	0	0	0	0	0	0	27819000	33403000	40004000	0	0	0	18024000	17071000	19526000	0	0	0	0	0	0	0	0	0	0	0	0	0	0	0
P07311	ACYP1_HUMAN	Acylphosphatase-1, EC 3.6.1.7 (Acylphosphatase, erythrocyte isozyme) (Acylphosphatase, organ-common type isozyme) (Acylphosphate phosphohydrolase 1)	ACYP1 ACYPE	ACYP1	P07311	5;4;2;2	0	0	0	0	0	0	0	0	0	0	0	0	0	132800000	28616000	99774000	32133000	16793000	40369000	24468000	26072000	32699000	18924000	7901100	0	0	0	0	0	0	0	0	0	0	0	0	0
P07355	ANXA2_HUMAN	Annexin A2 (Annexin II) (Annexin-2) (Calpactin I heavy chain) (Calpactin-1 heavy chain) (Chromobindin-8) (Lipocortin II) (Placental anticoagulant protein IV, PAP-IV) (Protein I) (p36)	ANXA2 ANX2 ANX2L4 CAL1H LPC2D	ANXA2	P07355	12;11;12;12;12;5;8;12;12;4;12;12;12;12;12;12;10;9;7;5	68703000	20745000	2410600	21452000	42921000	50179000	61022000	29830000	10700000	75034000	23584000	76365000	39814000	33928000000	32215000000	35666000000	40076000000	44643000000	43405000000	31302000000	17192000000	23971000000	39881000000	41326000000	43826000000	52788000	31508000	26883000	25036000	65358000	33080000	70494000	52215000	29467000	40206000	34179000	21025000
P07357	CO8A_HUMAN	Complement component C8 alpha chain (Complement component 8 subunit alpha)	C8A	C8A	P07357	15	653320000	885800000	1098100000	1165300000	636340000	450820000	457950000	499280000	317980000	391440000	110630000	498600000	100880000	0	0	0	0	0	0	0	0	0	2073500	0	0	91285000	388540000	269380000	520000000	587320000	356830000	423940000	388960000	545290000	334790000	328600000	279800000
P07358	CO8B_HUMAN	Complement component C8 beta chain (Complement component 8 subunit beta)	C8B	C8B	P07358	23;22;22	1004100000	1324700000	1668200000	1628800000	982900000	532100000	667430000	558660000	417400000	517720000	148520000	654960000	220930000	0	12471000	0	0	44655000	0	0	0	0	3840800	1017300	33191000	207750000	827370000	400800000	800420000	590290000	463320000	712060000	574190000	1024700000	755420000	588540000	604210000
P07360	CO8G_HUMAN	Complement component C8 gamma chain	C8G	C8G	P07360	10;1	345620000	384620000	579940000	905930000	581130000	265560000	233980000	260150000	237320000	254650000	74880000	329500000	94741000	0	0	0	0	0	0	0	0	0	0	0	0	173880000	572200000	258040000	474060000	321910000	202390000	297660000	257540000	438760000	313200000	217210000	225120000
P07384	CAN1_HUMAN	Calpain-1 catalytic subunit, EC 3.4.22.52 (Calcium-activated neutral proteinase 1, CANP 1) (Calpain mu-type) (Calpain-1 large subunit) (Cell proliferation-inducing gene 30 protein) (Micromolar-calpain, muCANP)	CAPN1 CANPL1 PIG30	CAPN1	P07384	37;7;6;6;5;5;5;5;5;5;3	0	0	0	3670700	5426500	0	0	0	0	0	0	0	0	1046000000	570200000	995770000	858110000	1200100000	1564500000	435890000	439200000	676340000	355520000	371080000	427640000	218060000	161510000	28262000	95023000	290420000	203560000	251330000	423580000	220170000	87752000	54384000	51065000
P07437	TBB5_HUMAN	Tubulin beta chain (Tubulin beta-5 chain)	TUBB TUBB5 OK/SW-cl.56	TUBB	P07437	5;5;3	9626400	0	0	0	0	0	0	0	0	0	0	0	0	2396600000	1405800000	2688900000	4448400000	5059200000	4737100000	651300000	474770000	716160000	1782700000	2011400000	2355800000	757930000	243110000	39945000	76398000	404040000	281760000	244930000	1056300000	317420000	98837000	52733000	51212000
P07602	SAP_HUMAN	Prosaposin (Proactivator polypeptide) [Cleaved into: Saposin-A (Protein A); Saposin-B-Val; Saposin-B (Cerebroside sulfate activator, CSAct) (Dispersin) (Sphingolipid activator protein 1, SAP-1) (Sulfatide/GM1 activator); Saposin-C (A1 activator) (Co-beta-glucosidase) (Glucosylceramidase activator) (Sphingolipid activator protein 2, SAP-2); Saposin-D (Component C) (Protein C) ]	PSAP GLBA SAP1	PSAP	P07602	6;6;3;2	0	0	0	0	0	0	0	0	0	0	0	0	0	0	0	0	105050000	96541000	20975000	0	0	0	0	0	0	0	0	0	0	0	0	0	0	0	0	0	0
P07686	HEXB_HUMAN	Beta-hexosaminidase subunit beta, EC 3.2.1.52 (Beta-N-acetylhexosaminidase subunit beta, Hexosaminidase subunit B) (Cervical cancer proto-oncogene 7 protein, HCC-7) (N-acetyl-beta-glucosaminidase subunit beta) [Cleaved into: Beta-hexosaminidase subunit beta chain B; Beta-hexosaminidase subunit beta chain A ]	HEXB HCC7	HEXB	P07686	15;13;8;8;1	0	0	0	0	0	0	0	0	0	0	0	0	0	30313000	34557000	48828000	120140000	147090000	138720000	518670000	293370000	427340000	94114000	79507000	78786000	0	0	0	0	0	0	0	0	0	0	0	0
P07737	PROF1_HUMAN	Profilin-1 (Epididymis tissue protein Li 184a) (Profilin I)	PFN1	PFN1	P07737	12;7;5;4	62924000	17927000	56994000	56783000	69300000	44938000	33711000	7856600	36119000	14511000	43377000	32834000	11570000	13722000000	10139000000	12761000000	5686400000	6663100000	6354600000	6294700000	4997600000	4854200000	5339300000	4142900000	6562800000	197610000	430630000	44890000	364700000	1106700000	623320000	740090000	891700000	863900000	615550000	113400000	72869000
P07741	APT_HUMAN	Adenine phosphoribosyltransferase, APRT, EC 2.4.2.7	APRT	APRT	P07741	10;7;7;7;4	0	0	0	0	0	0	0	0	0	0	0	0	0	304020000	230660000	264620000	697490000	882780000	810610000	415070000	309090000	502590000	196580000	186920000	167440000	0	0	0	0	0	0	0	0	3495500	0	0	0
P07814	SYEP_HUMAN	Bifunctional glutamate/proline--tRNA ligase (Bifunctional aminoacyl-tRNA synthetase) (Cell proliferation-inducing gene 32 protein) (Glutamatyl-prolyl-tRNA synthetase) [Includes: Glutamate--tRNA ligase, EC 6.1.1.17 (Glutamyl-tRNA synthetase, GluRS); Proline--tRNA ligase, EC 6.1.1.15 (Prolyl-tRNA synthetase) ]	EPRS1 EPRS GLNS PARS QARS QPRS PIG32	EPRS1	P07814	54;35;5	0	0	0	0	0	0	0	0	0	0	0	0	0	183600000	165260000	266910000	1224200000	1646100000	1356100000	499040000	286820000	422210000	215160000	279700000	462290000	0	0	0	0	0	0	0	0	0	0	0	0
P07900	HS90A_HUMAN	Heat shock protein HSP 90-alpha, EC 3.6.4.10 (Heat shock 86 kDa, HSP 86, HSP86) (Lipopolysaccharide-associated protein 2, LAP-2, LPS-associated protein 2) (Renal carcinoma antigen NY-REN-38)	HSP90AA1 HSP90A HSPC1 HSPCA	HSP90AA1	P07900	32;7;2;3;0	19513000	0	2681300	0	0	2434500	6794300	1331000	1170100	8841700	7679000	10845000	2303400	10564000000	9060600000	12113000000	14990000000	17404000000	15970000000	13125000000	9963800000	13827000000	7228500000	6974000000	6934600000	57029000	214050000	26652000	113640000	262580000	237450000	241030000	462920000	231150000	110260000	69888000	101730000
P07902	GALT_HUMAN	Galactose-1-phosphate uridylyltransferase, Gal-1-P uridylyltransferase, EC 2.7.7.12 (UDP-glucose--hexose-1-phosphate uridylyltransferase)	GALT	GALT	P07902	2	0	0	0	0	0	0	0	0	0	0	0	0	0	0	0	0	2640900	0	0	0	0	0	1830500	2062900	777150	0	0	0	14210000	0	0	0	0	0	0	0	0
P07947	YES_HUMAN	Tyrosine-protein kinase Yes, EC 2.7.10.2 (Proto-oncogene c-Yes) (p61-Yes)	YES1 YES	YES1	P07947	11;11	0	0	0	0	0	0	0	0	0	0	0	0	0	512010000	382340000	684360000	991590000	876090000	1143400000	495620000	463370000	426440000	176070000	173620000	284560000	0	7899300	0	0	0	6802200	3791500	16820000	0	0	0	0
P07948	LYN_HUMAN	Tyrosine-protein kinase Lyn, EC 2.7.10.2 (Lck/Yes-related novel protein tyrosine kinase) (V-yes-1 Yamaguchi sarcoma viral related oncogene homolog) (p53Lyn) (p56Lyn)	LYN JTK8	LYN	P07948	32;13	0	0	0	0	0	0	0	0	0	0	0	0	0	917700000	653620000	1010000000	2245900000	2287100000	2729200000	5875800000	4229400000	5954100000	147370000	135610000	208950000	212030000	117470000	6287700	54352000	159110000	130440000	101300000	275190000	123630000	26580000	21269000	19037000
P07954	FUMH_HUMAN	Fumarate hydratase, mitochondrial, Fumarase, HsFH, EC 4.2.1.2	FH	FH	P07954	11	0	0	0	0	0	0	0	0	0	0	0	0	0	44190000	42777000	50434000	82366000	106080000	93427000	92905000	50647000	101090000	84762000	64915000	47962000	55613000	4542900	0	0	6875200	8228900	5768600	72994000	5988200	4524000	0	0
P07996	TSP1_HUMAN	Thrombospondin-1 (Glycoprotein G)	THBS1 TSP TSP1	THBS1	P07996	37;23;5	311260000	78220000	177270000	153800000	121240000	10244000	10453000	5396000	3956100	743550	0	5247500	0	0	0	0	13729000	8665200	7846500	0	4421700	12563000	150390000	92125000	129750000	8581200000	2060600000	584070000	1095700000	2557000000	3031900000	1957100000	16914000000	1965600000	1444000000	1052900000	690350000
P07998	RNAS1_HUMAN	Ribonuclease pancreatic, EC 4.6.1.18 (HP-RNase) (RIB-1) (RNase UpI-1) (Ribonuclease 1, RNase 1) (Ribonuclease A, RNase A)	RNASE1 RIB1 RNS1	RNASE1	P07998	2;1	3639900	9338200	4651000	10931000	9729300	18074000	7180800	20487000	18697000	19565000	15426000	6231900	8108400	0	0	0	0	0	0	0	0	0	0	0	0	0	0	0	0	0	0	0	0	0	0	0	0
P08034	CXB1_HUMAN	Gap junction beta-1 protein (Connexin-32, Cx32) (GAP junction 28 kDa liver protein)	GJB1 CX32	GJB1	P08034	5;2;2	0	0	0	0	0	0	0	0	0	0	0	0	0	28280000	15765000	19310000	0	0	0	34232000	37800000	47194000	0	0	0	0	0	0	0	0	0	0	0	0	0	0	0
P08069	IGF1R_HUMAN	Insulin-like growth factor 1 receptor, EC 2.7.10.1 (Insulin-like growth factor I receptor, IGF-I receptor) (CD antigen CD221) [Cleaved into: Insulin-like growth factor 1 receptor alpha chain; Insulin-like growth factor 1 receptor beta chain ]	IGF1R	IGF1R	P08069	33;31;7;4;2	0	0	0	0	0	0	0	0	0	0	0	0	0	651870000	745390000	693680000	485510000	456820000	551240000	367030000	211550000	270260000	247720000	232410000	336050000	0	0	0	0	0	0	0	0	0	0	0	0
P08133	ANXA6_HUMAN	Annexin A6 (67 kDa calelectrin) (Annexin VI) (Annexin-6) (Calphobindin-II, CPB-II) (Chromobindin-20) (Lipocortin VI) (Protein III) (p68) (p70)	ANXA6 ANX6	ANXA6	P08133	16;2;8;7;4;1;1;0;0	472430	0	0	0	0	0	0	0	6452300	0	0	864280	0	1154100000	634840000	1033500000	0	0	0	650880000	652640000	989850000	16446000000	15565000000	18688000000	74469000	55488000	34018000	111710000	120000000	131130000	174610000	137960000	82294000	56690000	50515000	58277000
P08138	TNR16_HUMAN	Tumor necrosis factor receptor superfamily member 16 (Gp80-LNGFR) (Low affinity neurotrophin receptor p75NTR) (Low-affinity nerve growth factor receptor, NGF receptor) (p75 ICD) (CD antigen CD271)	NGFR TNFRSF16	NGFR	P08138	1	0	0	0	0	0	0	0	0	0	0	0	0	0	12790000	16051000	25120000	0	0	0	0	0	0	0	0	0	0	0	0	0	0	0	0	0	0	0	0	0
P08183	MDR1_HUMAN	ATP-dependent translocase ABCB1 (ATP-binding cassette sub-family B member 1) (Multidrug resistance protein 1, EC 7.6.2.2) (P-glycoprotein 1) (Phospholipid transporter ABCB1, EC 7.6.2.1) (CD antigen CD243)	ABCB1 MDR1 PGY1	ABCB1	P08183	47;5;3;1	0	0	0	0	0	0	0	0	0	0	0	0	0	25810000	17022000	20812000	0	0	0	13442000000	13138000000	18600000000	1017900	0	6507400	0	11880000	0	17484000	0	20460000	0	3364000	0	16794000	3028500	22145000
P08185	CBG_HUMAN	Corticosteroid-binding globulin, CBG (Serpin A6) (Transcortin)	SERPINA6 CBG	SERPINA6	P08185	11;5;2	455400000	473910000	582760000	873740000	366030000	584460000	630880000	657810000	788430000	599520000	650280000	507310000	365330000	0	0	0	0	0	0	0	0	0	0	0	0	12493000	11963000	11671000	26181000	0	6410200	17905000	0	0	28869000	0	12896000
P08237	PFKAM_HUMAN	ATP-dependent 6-phosphofructokinase, muscle type, ATP-PFK, PFK-M, EC 2.7.1.11 (6-phosphofructokinase type A) (Phosphofructo-1-kinase isozyme A, PFK-A) (Phosphohexokinase)	PFKM PFKX	PFKM	P08237	20;20;19;6;6;5;3;3;3;3;3;2	0	0	0	0	0	0	0	0	0	0	0	0	0	187710000	196650000	262260000	237040000	128890000	149880000	460230000	254370000	309900000	117020000	113780000	156580000	0	0	0	0	0	0	0	0	6827400	0	0	0
P08238	HS90B_HUMAN	Heat shock protein HSP 90-beta, HSP 90 (Heat shock 84 kDa, HSP 84, HSP84)	HSP90AB1 HSP90B HSPC2 HSPCB	HSP90AB1	P08238	24;9	10261000	0	0	0	2232700	0	0	0	0	2653200	0	0	0	5993000000	5107800000	6272600000	13855000000	18404000000	16793000000	8910800000	4827100000	6776300000	3202300000	3670000000	3752200000	63956000	23599000	0	9493100	96156000	39210000	58227000	70549000	42696000	15922000	9771400	6823100
P08240	SRPRA_HUMAN	Signal recognition particle receptor subunit alpha, SR-alpha (Docking protein alpha, DP-alpha)	SRPRA SRPR	SRPRA	P08240	5	0	0	0	0	0	0	0	0	0	0	0	0	0	0	0	0	28017000	24641000	43095000	0	0	0	0	0	0	0	0	0	0	0	0	0	0	0	0	0	0
P08243	ASNS_HUMAN	Asparagine synthetase [glutamine-hydrolyzing], EC 6.3.5.4 (Cell cycle control protein TS11) (Glutamine-dependent asparagine synthetase)	ASNS TS11	ASNS	P08243	20;13;5;5;3;1	0	0	0	0	0	0	0	1336600	0	0	0	0	0	371540000	281330000	406780000	229360000	227920000	331110000	63629000	53614000	92238000	28615000	40999000	62065000	0	0	0	0	0	0	0	0	0	0	0	0
P08247	SYPH_HUMAN	Synaptophysin (Major synaptic vesicle protein p38)	SYP	SYP	P08247	2	0	0	0	0	0	0	0	0	0	0	0	0	0	10824000	17830000	13971000	0	0	0	0	0	0	0	0	0	0	0	0	0	0	0	0	0	0	0	0	0
P08473	NEP_HUMAN	Neprilysin, EC 3.4.24.11 (Atriopeptidase) (Common acute lymphocytic leukemia antigen, CALLA) (Enkephalinase) (Neutral endopeptidase 24.11, NEP, Neutral endopeptidase) (Skin fibroblast elastase, SFE) (CD antigen CD10)	MME EPN	MME	P08473	27;25;22;5;4;2	0	0	0	0	0	0	0	0	0	0	0	0	0	1249100000	931140000	1493400000	0	2596200	0	0	0	0	0	0	0	0	0	0	32307000	0	0	0	0	0	0	0	0
P08514	ITA2B_HUMAN	Integrin alpha-IIb (GPalpha IIb, GPIIb) (Platelet membrane glycoprotein IIb) (CD antigen CD41) [Cleaved into: Integrin alpha-IIb heavy chain; Integrin alpha-IIb light chain, form 1; Integrin alpha-IIb light chain, form 2 ]	ITGA2B GP2B ITGAB	ITGA2B	P08514	44;32;2	304160000	180710000	254040000	428160000	184950000	31713000	0	0	1168700	13995000	6169500	6096900	0	0	0	0	0	0	0	0	0	81177000	11677000	11648000	6083800	11291000000	7692100000	2875400000	5011800000	11482000000	11334000000	11758000000	26391000000	7802300000	4456000000	4369500000	3219800000
P08519	APOA_HUMAN	Apolipoprotein(a), Apo(a), Lp(a), EC 3.4.21.-	LPA	LPA	P08519	13;2	77772000	126870000	60990000	251300000	138830000	150910000	143120000	142490000	117300000	136930000	139680000	96066000	68604000	0	0	0	0	0	0	0	0	0	0	0	0	40349000	114930000	6564900	37565000	57763000	52973000	96086000	64728000	78405000	92407000	41412000	36959000
P08559	ODPA_HUMAN	Pyruvate dehydrogenase E1 component subunit alpha, somatic form, mitochondrial, EC 1.2.4.1 (PDHE1-A type I)	PDHA1 PHE1A	PDHA1	P08559	9;3;2;2;2;1;1	0	2215600	0	0	0	0	0	0	0	0	0	0	0	0	93457000	79029000	137050000	218560000	110300000	0	0	0	0	0	0	0	0	0	0	0	0	0	0	0	0	0	0
P08567	PLEK_HUMAN	Pleckstrin (Platelet 47 kDa protein, p47)	PLEK P47	PLEK	P08567	10	14167000	6057200	6388100	12040000	1691700	0	974910	10125000	6874000	1140500	0	9189800	4199400	0	0	0	0	0	0	0	0	0	8716300	5341900	11694000	487200000	646210000	149620000	290880000	848970000	673900000	729330000	1099600000	457410000	254490000	254800000	214420000
P08571	CD14_HUMAN	Monocyte differentiation antigen CD14 (Myeloid cell-specific leucine-rich glycoprotein) (CD antigen CD14) [Cleaved into: Monocyte differentiation antigen CD14, urinary form; Monocyte differentiation antigen CD14, membrane-bound form ]	CD14	CD14	P08571	5;4	14389000	15323000	10622000	36298000	23751000	26656000	18784000	44911000	30382000	8366300	44045000	13886000	19487000	0	0	0	0	10839000	0	6284800	6808700	9866300	1801000	0	0	0	0	0	0	0	0	0	0	0	3072100	0	0
P08574	CY1_HUMAN	Cytochrome c1, heme protein, mitochondrial, EC 7.1.1.8 (Complex III subunit 4) (Complex III subunit IV) (Cytochrome b-c1 complex subunit 4) (Ubiquinol-cytochrome-c reductase complex cytochrome c1 subunit, Cytochrome c-1)	CYC1	CYC1	P08574	5	1643700	0	0	0	0	0	0	0	0	0	0	0	0	0	0	0	88110000	64580000	106160000	0	1316600	0	0	0	0	0	0	0	0	0	0	0	26185000	0	0	0	0
P08575	PTPRC_HUMAN	Receptor-type tyrosine-protein phosphatase C, EC 3.1.3.48 (Leukocyte common antigen, L-CA) (T200) (CD antigen CD45)	PTPRC CD45	PTPRC	P08575	11;7;7;6;2;2;2	0	0	0	0	0	0	0	0	0	0	0	0	0	0	0	0	0	0	0	0	0	0	0	0	0	131880000	99359000	30115000	40125000	118980000	131600000	99680000	179670000	84030000	44876000	52511000	49603000
P08579	RU2B_HUMAN	U2 small nuclear ribonucleoprotein B'', U2 snRNP B''	SNRPB2	SNRPB2	P08579	3;0	0	0	0	0	0	0	0	0	0	0	0	0	0	0	0	0	0	8889400	0	58001000	25980000	35620000	0	0	0	0	0	0	0	0	0	0	0	0	0	0	0
P08581	MET_HUMAN	Hepatocyte growth factor receptor, HGF receptor, EC 2.7.10.1 (HGF/SF receptor) (Proto-oncogene c-Met) (Scatter factor receptor, SF receptor) (Tyrosine-protein kinase Met)	MET	MET	P08581	39;8;4;1	0	0	0	0	0	0	0	0	0	0	0	0	3670500	1731600000	1535100000	1962400000	363680000	450480000	319830000	479000000	336410000	389030000	108360000	75985000	108070000	2421700	17015000	0	12217000	36253000	12485000	17447000	18235000	33256000	23315000	11379000	14234000
P08582	TRFM_HUMAN	Melanotransferrin (Melanoma-associated antigen p97) (CD antigen CD228)	MELTF MAP97 MFI2	MELTF	P08582	28;5	0	0	0	0	0	0	0	0	0	0	0	0	0	409540000	271170000	470790000	411620000	516740000	364670000	810320000	476290000	801750000	1994400000	1560100000	2366700000	59876000	10195000	20315000	34296000	28842000	34634000	15660000	22923000	34188000	108730000	103370000	22877000
P08603	CFAH_HUMAN	Complement factor H (H factor 1)	CFH HF HF1 HF2	CFH	P08603	31;1;1;1	9949400000	13576000000	15592000000	17051000000	11575000000	13009000000	15487000000	14796000000	12031000000	12715000000	9906800000	14035000000	6008400000	4980300	3508500	0	0	0	0	0	56269000	546390000	0	0	0	1794400000	3701200000	2012300000	2062100000	2820300000	2033500000	2159100000	2136600000	2434400000	3291100000	1700800000	1859000000
P08621	RU17_HUMAN	U1 small nuclear ribonucleoprotein 70 kDa, U1 snRNP 70 kDa, U1-70K, snRNP70	SNRNP70 RNPU1Z RPU1 SNRP70 U1AP1	SNRNP70	P08621	6;3	0	0	0	0	0	0	0	0	0	0	0	0	0	4739600	5910400	13719000	75309000	89531000	30066000	10223000	2666000	4122800	1646300	6078400	2037200	0	0	0	0	0	0	0	0	0	0	0	0
P08648	ITA5_HUMAN	Integrin alpha-5 (CD49 antigen-like family member E) (Fibronectin receptor subunit alpha) (Integrin alpha-F) (VLA-5) (CD antigen CD49e) [Cleaved into: Integrin alpha-5 heavy chain; Integrin alpha-5 light chain ]	ITGA5 FNRA	ITGA5	P08648	25;3	0	0	0	0	0	0	0	0	0	0	0	0	0	1483600000	937000000	1577100000	1695600000	1898100000	1729900000	0	0	0	1193900000	1023200000	1374100000	14860000	4168400	0	4894900	4461500	6644700	24407000	35811000	16313000	0	3157300	2487900
P08670	VIME_HUMAN	Vimentin	VIM	VIM	P08670	19;18;9;5;3;1;1;1;1;0;0;0	6422300	5521100	14160000	2932600	0	6964600	8926200	11871000	4377300	8180800	12763000	10207000	5752300	48430000	40698000	61899000	0	4252700	0	0	0	0	468580000	426260000	485350000	2848400	0	0	0	0	0	0	0	0	0	0	0
P08697	A2AP_HUMAN	Alpha-2-antiplasmin, Alpha-2-AP (Alpha-2-plasmin inhibitor, Alpha-2-PI) (Serpin F2)	SERPINF2 AAP PLI	SERPINF2	P08697	17;15;9;8;6;5;2	1470400000	1502800000	1794100000	2203300000	1571200000	2034500000	1896200000	2617400000	1888100000	1634300000	1495600000	1646100000	859830000	1062400	0	1526600	0	0	0	0	0	31282000	10717000	0	2031100	181010000	300680000	117350000	236080000	256380000	168680000	269430000	260090000	216300000	273850000	153880000	195330000
P08708	RS17_HUMAN	40S ribosomal protein S17 (Small ribosomal subunit protein eS17)	RPS17 RPS17L	RPS17	P08708	8;8;7;7;2	0	0	0	0	0	0	0	0	0	0	0	0	0	57326000	85378000	66068000	348460000	456050000	427290000	244350000	128970000	186150000	39180000	58591000	80680000	0	0	0	0	0	0	0	0	0	0	0	0
P08729	K2C7_HUMAN	Keratin, type II cytoskeletal 7 (Cytokeratin-7, CK-7) (Keratin-7, K7) (Sarcolectin) (Type-II keratin Kb7)	KRT7 SCL	KRT7	P08729	17;17;14;4	0	0	0	0	0	6576600	4700900	8344600	0	1895300	0	0	0	0	6017200	0	987300000	1212500000	901260000	0	6049100	5056300	131400000	96257000	94011000	0	0	0	0	0	0	7583400	0	0	0	0	0
P08754	GNAI3_HUMAN	Guanine nucleotide-binding protein G(i) subunit alpha-3 (G(i) alpha-3)	GNAI3	GNAI3	P08754	16	0	0	0	0	0	0	0	0	0	0	0	0	0	2252900000	790360000	2746400000	2121700000	2536800000	2386000000	1200700000	1119900000	1514400000	1064800000	842820000	1627100000	11102000	10957000	0	7882800	14510000	18995000	18084000	30826000	17629000	14882000	0	0
P08758	ANXA5_HUMAN	Annexin A5 (Anchorin CII) (Annexin V) (Annexin-5) (Calphobindin I, CPB-I) (Endonexin II) (Lipocortin V) (Placental anticoagulant protein 4, PP4) (Placental anticoagulant protein I, PAP-I) (Thromboplastin inhibitor) (Vascular anticoagulant-alpha, VAC-alpha)	ANXA5 ANX5 ENX2 PP4	ANXA5	P08758	23;17;14;10;1	446580	0	0	0	0	0	0	0	0	0	0	0	0	3113900000	2351900000	2836900000	5047600000	6847800000	5345300000	2047900000	1396000000	1531000000	13596000000	14637000000	16611000000	16547000	8319300	8674100	8810100	37402000	26972000	33754000	38462000	43282000	4215200	2754400	11318000
P08779	K1C16_HUMAN	Keratin, type I cytoskeletal 16 (Cytokeratin-16, CK-16) (Keratin-16, K16)	KRT16 KRT16A	KRT16	P08779	15;15;8;4;4	298160000	54345000	168360000	142810000	597050000	586550000	392800000	216800000	188690000	490660000	207450000	422390000	44362000	150800000	307950000	126030000	121350000	175960000	199700000	498240000	170480000	414840000	51517000	56913000	86626000	95257000	1805100	211990000	183080000	99911000	88910000	62231000	12705000	5640100	817800000	53068000	232230000
P08913	ADA2A_HUMAN	Alpha-2A adrenergic receptor (Alpha-2 adrenergic receptor subtype C10) (Alpha-2A adrenoreceptor, Alpha-2A adrenoceptor, Alpha-2AAR)	ADRA2A ADRA2R ADRAR	ADRA2A	P08913	2	0	0	0	0	0	0	0	0	0	0	0	0	0	0	0	0	0	0	0	57579000	46312000	65765000	0	0	0	0	0	0	0	0	0	0	0	0	0	0	0
P09104	ENOG_HUMAN	Gamma-enolase, EC 4.2.1.11 (2-phospho-D-glycerate hydro-lyase) (Enolase 2) (Neural enolase) (Neuron-specific enolase, NSE)	ENO2	ENO2	P09104	16;12;4;3;1	0	0	0	0	0	0	0	0	0	0	0	0	0	467170000	634980000	541780000	967140000	150610000	193470000	7742000	14832000	19931000	242060000	228370000	713900000	5951000	7609800	0	0	12654000	17818000	12223000	28095000	8496400	0	0	0
P09132	SRP19_HUMAN	Signal recognition particle 19 kDa protein, SRP19	SRP19	SRP19	P09132	3;2;2;2	0	0	0	0	0	0	0	0	0	0	0	0	0	0	0	0	8441600	6449000	16914000	0	0	0	0	0	0	0	0	0	0	0	0	0	0	0	0	0	0
P09172	DOPO_HUMAN	Dopamine beta-hydroxylase, EC 1.14.17.1 (Dopamine beta-monooxygenase) [Cleaved into: Soluble dopamine beta-hydroxylase ]	DBH	DBH	P09172	10;1	0	0	0	0	0	18350000	47946000	22143000	14017000	22214000	2435500	36164000	3048400	0	0	0	0	0	0	0	0	0	0	0	0	86560000	179530000	130630000	152590000	102000000	160050000	132120000	140640000	230460000	104920000	182560000	152050000
P09211	GSTP1_HUMAN	Glutathione S-transferase P, EC 2.5.1.18 (GST class-pi) (GSTP1-1)	GSTP1 FAEES3 GST3	GSTP1	P09211	14;10;5;2;2	27045000	2559300	0	5445800	8610500	6252400	9913800	5727900	5172200	14443000	5704100	18395000	3105200	6024900000	4667000000	7087100000	7918600000	10152000000	10130000000	4430200000	2408300000	3593900000	1081500000	1260900000	1517700000	100880000	56593000	13813000	68208000	141420000	107730000	120300000	157080000	99696000	48032000	14699000	39909000
P09327	VILI_HUMAN	Villin-1	VIL1 VIL	VIL1	P09327	14;0;4	0	0	0	0	0	0	0	0	0	0	0	0	0	17706000000	17333000000	18201000000	0	0	0	7196300000	4685700000	5704500000	0	0	0	0	0	102300000	79102000	0	6913200	0	0	0	0	0	0
P09341	GROA_HUMAN	Growth-regulated alpha protein (C-X-C motif chemokine 1) (GRO-alpha(1-73)) (Melanoma growth stimulatory activity, MGSA) (Neutrophil-activating protein 3, NAP-3) [Cleaved into: GRO-alpha(4-73); GRO-alpha(5-73); GRO-alpha(6-73) ]	CXCL1 GRO GRO1 GROA MGSA SCYB1	CXCL1	P09341	2;1;1	0	0	0	0	0	0	0	0	0	0	0	0	0	0	0	0	0	0	0	0	0	0	18775000	12372000	17949000	0	0	0	0	0	0	0	0	0	0	0	0
P09382	LEG1_HUMAN	Galectin-1, Gal-1 (14 kDa laminin-binding protein, HLBP14) (14 kDa lectin) (Beta-galactoside-binding lectin L-14-I) (Galaptin) (HBL) (HPL) (Lactose-binding lectin 1) (Lectin galactoside-binding soluble 1) (Putative MAPK-activating protein PM12) (S-Lac lectin 1)	LGALS1	LGALS1	P09382	7;1	0	0	0	0	0	0	0	0	0	0	0	0	0	1398900000	1175800000	1134600000	1517000000	1458700000	885270000	4644000	0	0	1259000000	1262000000	1968900000	0	0	0	0	0	0	0	0	0	0	0	0
P09417	DHPR_HUMAN	Dihydropteridine reductase, EC 1.5.1.34 (HDHPR) (Quinoid dihydropteridine reductase) (Short chain dehydrogenase/reductase family 33C member 1)	QDPR DHPR SDR33C1	QDPR	P09417	8;4;4;4	0	0	0	0	0	0	0	0	0	0	0	0	0	194320000	120520000	176400000	10402000	38330000	8297600	97869000	53759000	54944000	10609000	7038500	12554000	0	0	0	0	0	0	0	0	0	0	0	0
P09455	RET1_HUMAN	Retinol-binding protein 1 (Cellular retinol-binding protein, CRBP) (Cellular retinol-binding protein I, CRBP-I)	RBP1 CRBP1	RBP1	P09455	15;14;12;12	0	0	0	0	0	0	0	0	0	0	0	0	0	2142100000	1660700000	2753400000	23020000	29081000	45478000	0	0	0	0	0	0	0	0	0	0	0	0	0	0	0	0	0	0
P09467	F16P1_HUMAN	Fructose-1,6-bisphosphatase 1, FBPase 1, EC 3.1.3.11 (D-fructose-1,6-bisphosphate 1-phosphohydrolase 1) (Liver FBPase)	FBP1 FBP	FBP1	P09467	12;8;3	0	0	0	0	0	0	0	0	0	0	0	0	0	0	0	0	0	0	0	376960000	316470000	438590000	0	0	0	0	0	0	0	0	0	0	0	0	0	0	0
P09471	GNAO_HUMAN	Guanine nucleotide-binding protein G(o) subunit alpha	GNAO1	GNAO1	P09471	7;4;3;3;3;1	0	0	0	0	0	0	0	0	0	0	0	0	0	32180000	43858000	21417000	0	0	0	0	0	0	207880000	208720000	259030000	0	0	0	0	0	0	0	0	0	0	0	0
P09486	SPRC_HUMAN	SPARC (Basement-membrane protein 40, BM-40) (Osteonectin, ON) (Secreted protein acidic and rich in cysteine)	SPARC ON	SPARC	P09486	7;5;3	0	0	0	0	0	0	0	0	0	0	0	0	0	0	0	0	0	0	0	0	0	0	0	0	0	20496000	43099000	25330000	11000000	50288000	65439000	0	367090000	34786000	23431000	0	0
P09525	ANXA4_HUMAN	Annexin A4 (35-beta calcimedin) (Annexin IV) (Annexin-4) (Carbohydrate-binding protein p33/p41) (Chromobindin-4) (Endonexin I) (Lipocortin IV) (P32.5) (PP4-X) (Placental anticoagulant protein II, PAP-II) (Protein II)	ANXA4 ANX4	ANXA4	P09525	26;23;6	0	0	0	0	0	0	0	0	0	0	0	0	0	2659500000	2139000000	3048700000	5111500000	4681000000	5620300000	22373000000	13822000000	17132000000	1626100000	1542300000	2122500000	5036400	0	0	0	17022000	0	0	11269000	9531400	0	0	0
P09543	CN37_HUMAN	2',3'-cyclic-nucleotide 3'-phosphodiesterase, CNP, CNPase, EC 3.1.4.37	CNP	CNP	P09543	21;8;7;7;5	2390400	0	0	0	0	0	0	0	0	0	0	0	0	3621100000	3851900000	3238900000	1274600000	1608900000	1508900000	1325900000	942810000	1026200000	991390000	924660000	1320700000	0	0	0	3318100	0	0	0	8580000	0	0	0	0
P09651	ROA1_HUMAN	Heterogeneous nuclear ribonucleoprotein A1, hnRNP A1 (Helix-destabilizing protein) (Single-strand RNA-binding protein) (hnRNP core protein A1) [Cleaved into: Heterogeneous nuclear ribonucleoprotein A1, N-terminally processed ]	HNRNPA1 HNRPA1	HNRNPA1	P09651	15;14;14;14;12;12;11;10;8;8;6;6;5;2;2;2;2;2;2;2;2;2;2;2;2;2;2;2;2;2;2;2;2;2;2;2;2;2;2;2;2	0	0	0	0	0	0	0	0	0	0	0	0	0	499630000	381830000	628930000	532600000	762080000	743020000	223920000	171520000	313860000	336400000	361450000	404870000	5957000	0	0	0	0	0	0	0	0	0	0	0
P09661	RU2A_HUMAN	U2 small nuclear ribonucleoprotein A', U2 snRNP A'	SNRPA1	SNRPA1	P09661	3;2;2;1	0	0	0	0	0	0	0	0	0	0	0	0	0	0	0	4048800	40988000	58482000	61034000	4718900	2500400	4478400	0	0	0	0	0	0	0	0	0	0	0	0	0	0	0
P09669	COX6C_HUMAN	Cytochrome c oxidase subunit 6C (Cytochrome c oxidase polypeptide VIc)	COX6C	COX6C	P09669	2	0	0	0	0	0	0	0	0	0	0	0	0	0	0	0	0	0	0	0	33562000	18236000	35569000	0	0	0	6251800	0	0	0	0	0	0	13043000	0	0	0	0
P09758	TACD2_HUMAN	Tumor-associated calcium signal transducer 2 (Cell surface glycoprotein Trop-2) (Membrane component chromosome 1 surface marker 1) (Pancreatic carcinoma marker protein GA733-1)	TACSTD2 GA733-1 M1S1 TROP2	TACSTD2	P09758	12	0	0	0	0	0	0	0	0	0	0	0	0	0	0	0	0	6194200000	6795100000	6731700000	3357100000	1969800000	3021200000	147750000	87057000	160230000	0	0	0	0	0	15547000	0	0	0	0	0	0
P09769	FGR_HUMAN	Tyrosine-protein kinase Fgr, EC 2.7.10.2 (Gardner-Rasheed feline sarcoma viral (v-fgr) oncogene homolog) (Proto-oncogene c-Fgr) (p55-Fgr) (p58-Fgr) (p58c-Fgr)	FGR SRC2	FGR	P09769	6;4	1915300	0	0	0	0	0	0	0	0	0	0	0	0	0	0	0	0	0	0	24388000	50679000	56924000	0	0	0	0	0	0	0	0	0	0	0	0	0	0	0
P09871	C1S_HUMAN	Complement C1s subcomponent, EC 3.4.21.42 (C1 esterase) (Complement component 1 subcomponent s) [Cleaved into: Complement C1s subcomponent heavy chain; Complement C1s subcomponent light chain ]	C1S	C1S	P09871	29;28;26;9;8;1	2666700000	5159300000	5832700000	8483000000	3869800000	186630000	170960000	161930000	387970000	137740000	53749000	112930000	55194000	8472700	0	10543000	0	12205000	14231000	0	0	2890800	0	0	2021100	750380000	2400100000	944320000	1629300000	2577700000	1360900000	1911700000	1230900000	2092000000	981720000	1708800000	1125300000
P09914	IFIT1_HUMAN	Interferon-induced protein with tetratricopeptide repeats 1, IFIT-1 (Interferon-induced 56 kDa protein, IFI-56K, P56)	IFIT1 G10P1 IFI56 IFNAI1 ISG56	IFIT1	P09914	17	0	0	0	0	0	4876700	0	0	0	0	0	0	0	0	0	0	519940000	689380000	653910000	0	0	0	17473000	19003000	19327000	0	0	0	0	0	0	0	0	0	0	0	0
P09960	LKHA4_HUMAN	Leukotriene A-4 hydrolase, LTA-4 hydrolase, EC 3.3.2.6 (Leukotriene A(4) hydrolase) (Tripeptide aminopeptidase LTA4H, EC 3.4.11.4)	LTA4H LTA4	LTA4H	P09960	28;3	15911000	0	0	0	0	0	0	0	0	0	0	0	0	623350000	364010000	770980000	1002600000	1521700000	1342200000	692680000	358990000	518460000	262900000	309850000	354080000	0	0	0	0	0	0	0	0	0	0	0	0
P09972	ALDOC_HUMAN	Fructose-bisphosphate aldolase C, EC 4.1.2.13 (Brain-type aldolase)	ALDOC ALDC	ALDOC	P09972	18;18;11;11;10;9;8;1;1;1	0	0	0	0	0	0	0	0	0	0	0	0	0	1052400000	717810000	845050000	1074500000	1301500000	1138000000	1180300000	942750000	1312300000	726370000	684960000	660980000	27264000	33122000	0	28839000	43861000	42381000	47639000	62968000	35940000	13419000	12012000	13045000
P0C0L4	CO4A_HUMAN	Complement C4-A (Acidic complement C4) (C3 and PZP-like alpha-2-macroglobulin domain-containing protein 2) [Cleaved into: Complement C4 beta chain; Complement C4-A alpha chain; C4a anaphylatoxin; C4b-A; C4d-A; Complement C4 gamma chain ]	C4A CO4 CPAMD2	C4A	P0C0L4	1	498720000	490590000	447760000	495940000	447950000	535160000	615730000	515760000	301750000	436290000	93737000	473800000	124010000	0	0	0	0	961100	0	0	0	15734000	0	0	0	1069300000	1126100000	760110000	1067600000	1347000000	1139100000	1570700000	1213800000	1745900000	887160000	751020000	636670000
P0C0L5	CO4B_HUMAN	Complement C4-B (Basic complement C4) (C3 and PZP-like alpha-2-macroglobulin domain-containing protein 3) [Cleaved into: Complement C4 beta chain; Complement C4-B alpha chain; C4a anaphylatoxin; C4b-B; C4d-B; Complement C4 gamma chain ]	C4B CO4 CPAMD3; C4B_2	C4B	P0C0L5	1;1;1;0	15357000000	19357000000	25643000000	29349000000	15453000000	15262000000	13960000000	13059000000	10182000000	11588000000	3731000000	14677000000	4120700000	6561900	2393500	10253000	0	9852200	0	0	12733000	647530000	10202000	11007000	10640000	35052000000	58830000000	35684000000	37916000000	67504000000	46859000000	61553000000	53549000000	59199000000	34288000000	36102000000	32221000000
P0DJ93	SIM13_HUMAN	Small integral membrane protein 13	SMIM13 C6orf228	SMIM13	P0DJ93	1	0	0	0	0	0	0	0	0	0	0	0	0	0	0	0	0	3045700	2818700	2591800	0	0	0	0	0	0	0	0	0	0	0	0	0	0	0	0	0	0
P0DJI8	SAA1_HUMAN	Serum amyloid A-1 protein, SAA [Cleaved into: Amyloid protein A (Amyloid fibril protein AA); Serum amyloid protein A(2-104); Serum amyloid protein A(3-104); Serum amyloid protein A(2-103); Serum amyloid protein A(2-102); Serum amyloid protein A(4-101) ]	SAA1	SAA1	P0DJI8	3;1	0	0	0	0	0	0	19434000	11114000	2524900	12319000	17133000	0	12104000	0	0	0	779940000	852900000	109060000	0	0	0	0	0	0	0	0	0	2071400	0	0	0	3203900	2522000	0	0	1285000
P0DJI9	SAA2_HUMAN	Serum amyloid A-2 protein, SAA2 [Cleaved into: Amyloid A2 protein, AA2 ]	SAA2	SAA2	P0DJI9	1	0	0	0	0	0	0	0	0	0	0	0	0	0	0	0	0	15314000	22708000	29841000	0	0	0	0	0	0	0	0	0	0	0	0	0	0	0	0	0	0
P0DMN0	ST1A4_HUMAN	Sulfotransferase 1A4, ST1A4, EC 2.8.2.1 (Aryl sulfotransferase 1A3/1A4) (Sulfotransferase 1A3/1A4)	SULT1A4	SULT1A4	P0DMN0	5;5;5;4;1	0	0	0	0	0	0	0	0	0	0	0	0	0	0	0	0	23332000	6474200	39420000	73066000	70368000	117690000	0	0	0	0	0	0	0	0	5555200	4387300	9618300	0	0	0	0
P0DMV9	HS71B_HUMAN	Heat shock 70 kDa protein 1B (Heat shock 70 kDa protein 2, HSP70-2, HSP70.2)	HSPA1B HSP72	HSPA1B	P0DMV9	20;20;20;13	7132000	0	0	2592200	0	0	0	0	0	0	0	2190000	0	1250500000	1520200000	1810900000	8558200000	11516000000	8521600000	2096900000	1088100000	1534700000	934750000	996330000	1156700000	177640000	99251000	13677000	56955000	298160000	212110000	171320000	264410000	242270000	91007000	80694000	74347000
P0DOY3	IGLC3_HUMAN	Immunoglobulin lambda constant 3 (Ig lambda chain C region DOT) (Ig lambda chain C region NEWM) (Ig lambda-3 chain C regions)	IGLC3	IGLC3	P0DOY3	4;3;1;1;1	4173200000	7418200000	12133000000	8259200000	5496900000	7240100000	7413000000	6702200000	10696000000	5919400000	4355800000	6206300000	2540700000	12892000	11060000	9129900	0	0	3903800	16613000	0	243150000	2714200	0	0	11680000000	18865000000	20564000000	12957000000	19587000000	23239000000	22629000000	22375000000	15123000000	13092000000	13235000000	11940000000
P0DP01	HV108_HUMAN	Immunoglobulin heavy variable 1-8	IGHV1-8	IGHV1-8	P0DP01	1	0	6983800	8260500	8941900	3882700	16485000	17688000	15215000	12987000	12365000	11042000	14863000	5915200	0	0	0	0	0	0	0	0	0	0	0	0	0	0	0	0	0	0	0	0	0	0	0	0
P0DP02	HVC33_HUMAN	Immunoglobulin heavy variable 3-30-3	IGHV3-30-3	IGHV3-30-3	P0DP02	0	8135900	6595100	28345000	33760000	5665000	0	4947100	0	0	4710500	0	0	0	0	0	0	0	0	0	0	0	0	0	0	0	147980000	305670000	224390000	146310000	377250000	263900000	207990000	236790000	161370000	189590000	201170000	163930000
P0DP03	HVC05_HUMAN	Immunoglobulin heavy variable 3-30-5	IGHV3-30-5	IGHV3-30-5	P0DP03	0;0	31406000	24496000	32741000	22530000	4529800	24852000	21466000	11919000	48065000	48249000	12438000	16548000	147120000	0	0	0	0	0	0	0	0	36790000	0	0	0	233000000	2832900000	208430000	2096700000	255150000	959470000	214670000	269670000	255740000	3336700000	3129300000	2689600000
P0DP04	HV43D_HUMAN	Immunoglobulin heavy variable 3-43D	IGHV3-43D	IGHV3-43D	P0DP04	2;2	175900000	247910000	176820000	67124000	145100000	139450000	121160000	183340000	257070000	225560000	65507000	279680000	106560000	0	0	0	0	0	0	0	0	12755000	0	0	0	103140000	712700000	745420000	723650000	3022300000	1817500000	1556100000	1760100000	2271600000	2354900000	836760000	427690000
P0DP06	HVD34_HUMAN	Immunoglobulin heavy variable 4-30-4	IGHV4-30-4	IGHV4-30-4	P0DP06	0;0;0	0	0	2400600	0	0	0	0	0	0	0	0	0	0	0	0	0	0	0	0	0	0	0	0	0	0	3392600	0	0	0	5470500	0	0	2926900	3784600	0	0	0
P0DP08	HVD82_HUMAN	Immunoglobulin heavy variable 4-38-2	IGHV4-38-2	IGHV4-38-2	P0DP08	1	16068000	18743000	33516000	0	11518000	11449000	10145000	8528900	6726100	11189000	8532900	11751000	3932900	0	0	0	0	0	0	0	0	0	0	0	0	0	10548000	0	0	0	0	0	0	0	0	0	0
P0DP09	KV113_HUMAN	Immunoglobulin kappa variable 1-13	IGKV1-13	IGKV1-13	P0DP09	2;2	0	0	0	0	0	0	0	0	0	0	0	0	0	0	0	0	0	0	0	0	0	0	0	0	0	25318000	9162900	26937000	40781000	25789000	38262000	40666000	34306000	47551000	14210000	19424000	10476000
P0DP25	CALM3_HUMAN	Calmodulin-3	CALM3 CALML2 CAM3 CAMC CAMIII	CALM3	P0DP25	7;7;7;6;5;3;4;4;2;2;2;2	3985600	0	0	0	0	4546700	4374700	0	0	0	0	0	0	1781000000	2094700000	1872500000	612270000	1044100000	737710000	1684200000	873370000	1096900000	544200000	475180000	497510000	48153000	0	0	0	0	0	0	74958000	12881000	0	0	0
P0DPH8	TBA3D_HUMAN	Tubulin alpha-3D chain (Alpha-tubulin 3D) [Cleaved into: Detyrosinated tubulin alpha-3D chain ]	TUBA3D	TUBA3D	P0DPH8	1;1;1;0;0;0	0	0	0	0	0	0	0	0	0	0	0	0	0	0	0	0	0	14133000	0	0	0	0	0	0	0	0	0	0	0	0	0	0	0	0	0	0	0
P0DPI2	GAL3A_HUMAN	Glutamine amidotransferase-like class 1 domain-containing protein 3, mitochondrial	GATD3 C21orf33 GATD3A	GATD3	P0DPI2	4;4;4;3;3;3;3;3;2;2;2;2	1126800	0	0	0	0	0	0	0	0	0	0	0	0	0	0	0	27308000	36715000	20763000	0	0	0	4141100	4785300	9191000	34456000	0	0	0	4118000	0	2549600	62764000	3436500	0	0	0
P0DSN7	KVD37_HUMAN	Probable non-functional immunoglobulinn kappa variable 1D-37	IGKV1D-37	IGKV1D-37	P0DSN7	1;1	0	0	0	0	0	0	0	0	0	0	0	0	0	0	0	0	0	0	0	0	0	0	0	0	0	23745000	10287000	23927000	8655500	25883000	23802000	20853000	17976000	23633000	29154000	8893300	14990000
P0DTE1	HV383_HUMAN	Probable non-functional immunoglobulin heavy variable 3-38-3	IGHV3-38-3 IGHV3-D	IGHV3-38-3	P0DTE1	1	43094000	54881000	96142000	82541000	30416000	27491000	32713000	6685400	40360000	38118000	21796000	35887000	12843000	0	0	0	0	0	0	0	0	0	0	0	0	105150000	461320000	783730000	329140000	1637800000	916780000	792470000	928520000	358000000	199740000	1016900000	931070000
P10114	RAP2A_HUMAN	Ras-related protein Rap-2a, EC 3.6.5.2 (RbBP-30)	RAP2A	RAP2A	P10114	6;0	0	0	0	0	0	0	0	0	0	0	0	0	0	240800000	136520000	137840000	69746000	70083000	50496000	203340000	117150000	256620000	83523000	100510000	93349000	0	0	0	0	0	1430700	0	1830000	883850	0	0	0
P10124	SRGN_HUMAN	Serglycin (Hematopoietic proteoglycan core protein) (Platelet proteoglycan core protein, P.PG) (Secretory granule proteoglycan core protein)	SRGN PRG PRG1	SRGN	P10124	1	0	0	0	0	0	0	0	0	0	0	0	0	0	0	0	0	0	0	0	0	0	0	0	0	0	62546000	0	0	0	0	0	0	0	0	0	0	0
P10155	RO60_HUMAN	RNA-binding protein RO60 (60 kDa SS-A/Ro ribonucleoprotein, 60 kDa Ro protein, 60 kDa ribonucleoprotein Ro, RoRNP) (Ro 60 kDa autoantigen, Ro60 autoantigen) (Sjoegren syndrome antigen A2) (Sjoegren syndrome type A antigen, SS-A) (TROVE domain family member 2)	RO60 SSA2 TROVE2	RO60	P10155	11;3;2;1;1	0	0	0	0	0	0	0	0	0	0	0	0	0	15181000	0	50369000	17746000	34635000	65286000	15650000	8713900	14514000	73440000	93083000	48890000	0	0	0	0	25261000	0	18187000	0	25591000	0	0	0
P10253	LYAG_HUMAN	Lysosomal alpha-glucosidase, EC 3.2.1.20 (Acid maltase) (Aglucosidase alfa) [Cleaved into: 76 kDa lysosomal alpha-glucosidase; 70 kDa lysosomal alpha-glucosidase ]	GAA	GAA	P10253	20;6;5	0	0	0	0	0	0	0	0	0	0	0	0	0	0	0	0	591260000	742110000	553330000	0	0	5143200	30603000	20741000	23545000	0	0	0	0	0	0	0	0	0	0	0	0
P10301	RRAS_HUMAN	Ras-related protein R-Ras, EC 3.6.5.- (p23)	RRAS	RRAS	P10301	10	0	0	0	0	0	0	0	0	0	0	0	0	0	1752400000	1507800000	2004600000	1933800000	2313100000	2691100000	340820000	228410000	355340000	1089800000	1312100000	1435600000	43124000	23377000	0	12496000	52167000	18627000	27009000	42829000	16640000	7769100	0	0
P10398	ARAF_HUMAN	Serine/threonine-protein kinase A-Raf, EC 2.7.11.1 (Proto-oncogene A-Raf) (Proto-oncogene A-Raf-1) (Proto-oncogene Pks)	ARAF ARAF1 PKS PKS2	ARAF	P10398	11	0	0	0	0	0	0	0	0	0	0	0	0	0	515650000	460090000	440190000	69672000	112970000	87025000	0	0	0	24669000	13167000	36508000	0	0	0	0	0	0	0	0	0	0	0	0
P10412	H14_HUMAN	Histone H1.4 (Histone H1b) (Histone H1s-4)	H1-4 H1F4 HIST1H1E	H1-4	P10412	1;0;0;0	6228200	0	0	0	0	0	0	0	0	4667400	0	0	0	239730000	430450000	425960000	15367000	17869000	0	120470000	101960000	75846000	71119000	107540000	138800000	0	0	0	0	0	0	0	0	0	0	0	0
P10586	PTPRF_HUMAN	Receptor-type tyrosine-protein phosphatase F, EC 3.1.3.48 (Leukocyte common antigen related, LAR)	PTPRF LAR	PTPRF	P10586	37;34;31;31;28;2	0	0	0	0	0	0	0	0	0	0	0	0	0	1759300000	1420600000	1750200000	1437900000	1630000000	1597800000	655920000	549040000	756060000	44414000	48463000	61903000	0	0	0	0	0	0	0	0	0	0	0	0
P10599	THIO_HUMAN	Thioredoxin, Trx (ATL-derived factor, ADF) (Surface-associated sulphydryl protein, SASP) (allergen Hom s Trx)	TXN TRDX TRX TRX1	TXN	P10599	9	6644800	0	0	0	0	11574000	0	4807100	0	0	0	0	4624500	1423900000	1656400000	1875300000	769770000	2125200000	1258800000	4103400000	2305800000	3519700000	654960000	600590000	1201500000	137050000	159480000	58789000	69573000	201720000	160480000	154010000	231410000	89878000	93984000	40207000	36942000
P10643	CO7_HUMAN	Complement component C7	C7	C7	P10643	31;3	718360000	796090000	913320000	1067300000	731090000	1053000000	1127700000	1352800000	1345400000	1530500000	1153400000	1366800000	782370000	3094500	0	0	0	0	0	0	0	13317000	0	0	0	40691000	76036000	78750000	93451000	139130000	74994000	108770000	87610000	30690000	93647000	22624000	14963000
P10644	KAP0_HUMAN	cAMP-dependent protein kinase type I-alpha regulatory subunit (Tissue-specific extinguisher 1, TSE1)	PRKAR1A PKR1 PRKAR1 TSE1	PRKAR1A	P10644	17;10;8;5;5;5;5;4;3;2;2;2;2;2;2;2	0	0	0	0	0	5210700	4796700	0	5654600	0	0	0	0	435810000	492220000	585020000	340550000	426170000	528910000	6675500	4838400	1858200	96645000	88149000	152750000	87908000	81978000	12052000	64407000	205790000	189150000	181120000	298110000	106260000	59672000	44929000	34665000
P10646	TFPI1_HUMAN	Tissue factor pathway inhibitor, TFPI (Extrinsic pathway inhibitor, EPI) (Lipoprotein-associated coagulation inhibitor, LACI)	TFPI LACI TFPI1	TFPI	P10646	3;2;1;1	0	0	0	0	0	0	0	0	0	0	0	0	0	0	0	0	0	0	0	0	1821800	1953700	41955000	25213000	65366000	0	0	0	0	0	0	0	0	0	0	0	0
P10768	ESTD_HUMAN	S-formylglutathione hydrolase, FGH, EC 3.1.2.12 (Esterase D) (Methylumbelliferyl-acetate deacetylase, EC 3.1.1.56)	ESD	ESD	P10768	11;10;10;7	0	0	0	0	0	0	0	0	0	0	0	0	0	337180000	294800000	390440000	740630000	1028200000	1356900000	430250000	328940000	484600000	258860000	388660000	450430000	13096000	4586600	0	5868000	12988000	0	0	21248000	12441000	8079400	0	0
P10909	CLUS_HUMAN	Clusterin (Aging-associated gene 4 protein) (Apolipoprotein J, Apo-J) (Complement cytolysis inhibitor, CLI) (Complement-associated protein SP-40,40) (Ku70-binding protein 1) (NA1/NA2) (Sulfated glycoprotein 2, SGP-2) (Testosterone-repressed prostate message 2, TRPM-2) [Cleaved into: Clusterin beta chain (ApoJalpha) (Complement cytolysis inhibitor a chain); Clusterin alpha chain (ApoJbeta) (Comple…	CLU APOJ CLI KUB1 AAG4	CLU	P10909	16;10;10;8;7;5;4;4;4;4	1547100000	2070400000	2917300000	3006400000	2119000000	1048900000	1118300000	1149000000	1019200000	1149400000	854680000	837990000	587820000	4315600	2233900	2897900	373720000	442870000	424970000	0	0	92772000	0	0	1035100	2791900000	3303600000	3386500000	3974400000	3317100000	3434400000	3537000000	4615600000	3233400000	4697300000	3231500000	4073300000
P11021	BIP_HUMAN	Endoplasmic reticulum chaperone BiP, EC 3.6.4.10 (78 kDa glucose-regulated protein, GRP-78) (Binding-immunoglobulin protein, BiP) (Heat shock protein 70 family protein 5, HSP70 family protein 5) (Heat shock protein family A member 5) (Immunoglobulin heavy chain-binding protein)	HSPA5 GRP78	HSPA5	P11021	26;25;22	43987000	26384000	43413000	52557000	23730000	5716300	2438100	8219400	9552300	3009300	1896900	16334000	1017900	381540000	348200000	368060000	1866000000	1770200000	1766200000	203890000	115680000	228820000	665000000	843690000	819160000	224490000	7214900	0	13858000	17999000	24027000	13815000	203240000	35379000	14929000	10123000	3290400
P11047	LAMC1_HUMAN	Laminin subunit gamma-1 (Laminin B2 chain) (Laminin-1 subunit gamma) (Laminin-10 subunit gamma) (Laminin-11 subunit gamma) (Laminin-2 subunit gamma) (Laminin-3 subunit gamma) (Laminin-4 subunit gamma) (Laminin-6 subunit gamma) (Laminin-7 subunit gamma) (Laminin-8 subunit gamma) (Laminin-9 subunit gamma) (S-laminin subunit gamma, S-LAM gamma)	LAMC1 LAMB2	LAMC1	P11047	3	0	0	0	0	0	0	0	0	0	0	0	0	0	0	65834000	74985000	16306000	0	6542100	0	0	12815000	0	2924500	0	0	0	0	0	0	0	0	0	0	0	0	0
P11142	HSP7C_HUMAN	Heat shock cognate 71 kDa protein, EC 3.6.4.10 (Heat shock 70 kDa protein 8) (Lipopolysaccharide-associated protein 1, LAP-1, LPS-associated protein 1)	HSPA8 HSC70 HSP73 HSPA10	HSPA8	P11142	3;3;3;3;3;3;3;3;3;1;0;0	56868000	42401000	20155000	26341000	18975000	10116000	0	3892100	3313000	5872600	7887200	12457000	16356000	14341000000	13359000000	14290000000	12604000000	13258000000	13505000000	19409000000	11257000000	15760000000	8977400000	7284400000	10160000000	1281200000	875420000	435120000	1093200000	2048500000	1713800000	1852700000	2599300000	2009500000	1575000000	777970000	496770000
P11166	GTR1_HUMAN	Solute carrier family 2, facilitated glucose transporter member 1 (Glucose transporter type 1, erythrocyte/brain, GLUT-1) (HepG2 glucose transporter)	SLC2A1 GLUT1	SLC2A1	P11166	27;23;9;7;7;1	87952000	42759000	57965000	77728000	51476000	584840	1542100	0	5749200	706440	821740	4360900	10597000	22216000000	21106000000	28963000000	1465500000	2189600000	1745500000	2672500000	1452600000	2211200000	3594500000	3817200000	4698200000	903170000	524390000	375030000	400600000	649620000	644740000	854330000	1174300000	519940000	444260000	461700000	408650000
P11169	GTR3_HUMAN	Solute carrier family 2, facilitated glucose transporter member 3 (Glucose transporter type 3, brain, GLUT-3)	SLC2A3 GLUT3	SLC2A3	P11169	16;5;3;1	1406400	0	0	0	0	0	0	0	0	0	0	0	179030	2333600000	2296100000	2885300000	39596000	5876000	0	2597600	0	3172200	375460000	467910000	587560000	390150000	101990000	49440000	78714000	166320000	127150000	127350000	566390000	169940000	89201000	53014000	51595000
P11171	EPB41_HUMAN	Protein 4.1, P4.1 (4.1R) (Band 4.1) (EPB4.1) (Erythrocyte membrane protein band 4.1)	EPB41 E41P	EPB41	P11171	24;22;20;19;19;19;18;18;17;16;16;16;16;14;14;13;10;11;10;9;5;2	16933000	0	6660500	0	2830700	0	0	0	0	0	0	0	0	1152100000	1275400000	1407500000	25243000	23689000	29297000	242940000	290310000	369450000	28395000	31691000	61605000	704050000	288450000	157060000	168220000	415950000	422910000	483110000	898810000	211110000	202350000	290820000	208390000
P11172	UMPS_HUMAN	Uridine 5'-monophosphate synthase, UMP synthase [Includes: Orotate phosphoribosyltransferase, OPRT, OPRTase, EC 2.4.2.10; Orotidine 5'-phosphate decarboxylase, ODC, OMPD, EC 4.1.1.23 (OMPdecase) ]	UMPS OK/SW-cl.21	UMPS	P11172	17;9;2;2;2	0	0	0	0	0	0	0	0	0	0	0	0	0	111580000	59879000	132460000	290350000	365410000	368160000	116150000	139030000	207030000	52742000	49605000	58728000	0	0	0	0	0	0	0	0	0	0	0	0
P11177	ODPB_HUMAN	Pyruvate dehydrogenase E1 component subunit beta, mitochondrial, PDHE1-B, EC 1.2.4.1	PDHB PHE1B	PDHB	P11177	10;7;5	0	0	0	0	0	0	0	0	0	0	0	0	0	0	0	0	154940000	230040000	175900000	0	0	0	0	0	3247800	5521800	0	0	0	0	0	0	9908500	2615900	0	0	0
P11215	ITAM_HUMAN	Integrin alpha-M (CD11 antigen-like family member B) (CR-3 alpha chain) (Cell surface glycoprotein MAC-1 subunit alpha) (Leukocyte adhesion receptor MO1) (Neutrophil adherence receptor) (CD antigen CD11b)	ITGAM CD11B CR3A	ITGAM	P11215	1	0	0	0	0	0	0	0	0	0	0	0	0	0	0	0	0	0	0	0	0	0	0	0	0	0	0	0	0	0	0	0	0	6731900	0	0	0	0
P11216	PYGB_HUMAN	Glycogen phosphorylase, brain form, EC 2.4.1.1	PYGB	PYGB	P11216	30;7	0	0	0	0	0	0	0	0	0	0	0	0	0	1364300000	945570000	1303100000	1466400000	1580600000	1775600000	360080000	274710000	535420000	576520000	567300000	687970000	74685000	24529000	2570400	12568000	55818000	47948000	41974000	101440000	24287000	7971400	0	2751600
P11233	RALA_HUMAN	Ras-related protein Ral-A, EC 3.6.5.2	RALA RAL	RALA	P11233	4;4;0;0	0	0	0	0	0	0	0	0	0	0	0	0	0	671000000	36099000	1740400000	0	604560000	579570000	1906400000	1578000000	1833700000	328530000	413340000	467130000	3984900	6958300	0	3709200	11788000	0	6392800	18339000	5053300	0	0	2134100
P11234	RALB_HUMAN	Ras-related protein Ral-B, EC 3.6.5.2	RALB	RALB	P11234	6;6;4;1	7064100	0	0	0	0	0	0	0	0	0	0	0	0	3022900000	3284200000	3868800000	1691800000	1455200000	2487000000	3080100000	1852000000	2440100000	791820000	776520000	731910000	64924000	46245000	44505000	37051000	207970000	85960000	103200000	152040000	104310000	30112000	15038000	49103000
P11274	BCR_HUMAN	Breakpoint cluster region protein, EC 2.7.11.1 (Renal carcinoma antigen NY-REN-26)	BCR BCR1 D22S11	BCR	P11274	16;6	0	0	0	0	0	0	0	0	0	0	0	0	0	40454000	31632000	42349000	76313000	55959000	104610000	18645000	12173000	19443000	0	0	0	0	0	0	0	0	0	0	0	0	0	0	0
P11277	SPTB1_HUMAN	Spectrin beta chain, erythrocytic (Beta-I spectrin)	SPTB SPTB1	SPTB	P11277	68;25	53001000	53410000	34512000	65098000	48930000	0	0	0	0	0	0	0	0	0	0	16556000	2514100	2822000	2600500	0	0	3007500	0	0	0	2474400000	656940000	244150000	267840000	755140000	803930000	592690000	3530800000	481330000	255040000	841070000	274200000
P11279	LAMP1_HUMAN	Lysosome-associated membrane glycoprotein 1, LAMP-1, Lysosome-associated membrane protein 1 (CD107 antigen-like family member A) (CD antigen CD107a)	LAMP1	LAMP1	P11279	8	0	0	0	0	0	0	0	0	0	0	0	0	0	87962000	45823000	74471000	187140000	144520000	154900000	1312800000	683030000	1279400000	1895600000	2190800000	2014600000	49778000	8126700	11826000	13412000	14165000	27756000	0	180170000	24603000	10024000	13634000	8995400
P11387	TOP1_HUMAN	DNA topoisomerase 1, EC 5.6.2.1 (DNA topoisomerase I)	TOP1	TOP1	P11387	6;4;1;1	0	0	0	0	0	0	0	0	0	0	0	0	0	11790000	22912000	11166000	3691600	0	12925000	21610000	20226000	45488000	7078600	6155000	5139600	0	0	0	0	0	0	0	0	0	0	0	0
P11388	TOP2A_HUMAN	DNA topoisomerase 2-alpha, EC 5.6.2.2 (DNA topoisomerase II, alpha isozyme)	TOP2A TOP2	TOP2A	P11388	3	0	0	0	0	0	0	0	0	0	0	0	0	0	0	0	0	4256400	9061900	5867500	0	0	0	0	0	0	0	0	0	0	0	0	0	0	0	0	0	0
P11413	G6PD_HUMAN	Glucose-6-phosphate 1-dehydrogenase, G6PD, EC 1.1.1.49	G6PD	G6PD	P11413	34;21;19;17	0	0	0	0	0	0	0	0	0	0	0	0	0	1080100000	843070000	806900000	1116000000	1458800000	1313300000	463870000	325150000	536140000	1776800000	1621400000	2357600000	62473000	65630000	6583600	24025000	64594000	79417000	36806000	162510000	55745000	19681000	6885500	4181500
P11498	PYC_HUMAN	Pyruvate carboxylase, mitochondrial, EC 6.4.1.1 (Pyruvic carboxylase, PCB)	PC	PC	P11498	13;8;6;6;6	0	0	0	0	0	0	0	0	0	0	0	0	0	0	0	0	65175000	125200000	95283000	0	0	0	0	0	0	0	0	0	0	0	0	0	0	0	0	0	0
P11717	MPRI_HUMAN	Cation-independent mannose-6-phosphate receptor, CI Man-6-P receptor, CI-MPR, M6PR (300 kDa mannose 6-phosphate receptor, MPR 300) (Insulin-like growth factor 2 receptor) (Insulin-like growth factor II receptor, IGF-II receptor) (M6P/IGF2 receptor, M6P/IGF2R) (CD antigen CD222)	IGF2R MPRI	IGF2R	P11717	37;22;11;5;1	0	0	0	0	0	0	0	0	0	0	0	0	0	17736000	30423000	16272000	74639000	81963000	123520000	3490900	49160000	43633000	340680000	307660000	397490000	0	0	0	0	0	0	0	0	0	0	0	0
P11766	ADHX_HUMAN	Alcohol dehydrogenase class-3, EC 1.1.1.1 (Alcohol dehydrogenase 5) (Alcohol dehydrogenase class chi chain) (Alcohol dehydrogenase class-III) (Glutathione-dependent formaldehyde dehydrogenase, FALDH, FDH, GSH-FDH, EC 1.1.1.-) (S-(hydroxymethyl)glutathione dehydrogenase, EC 1.1.1.284)	ADH5 ADHX FDH	ADH5	P11766	13;7;4;3;2	0	0	0	0	0	0	0	0	0	0	0	0	0	202190000	144600000	192780000	829240000	952980000	983570000	101970000	55722000	103590000	203810000	210160000	228740000	0	3934400	0	7452200	10851000	0	3312400	21443000	0	0	0	0
P11908	PRPS2_HUMAN	Ribose-phosphate pyrophosphokinase 2, EC 2.7.6.1 (PPRibP) (Phosphoribosyl pyrophosphate synthase II, PRS-II)	PRPS2	PRPS2	P11908	6;2;4;3;1;1;0	6497800	0	0	0	0	0	0	0	0	0	0	0	0	276770000	202880000	288790000	424700000	441380000	419090000	205660000	122130000	164150000	114450000	41778000	84041000	11369000	101110000	0	0	13287000	0	0	0	0	0	0	0
P11940	PABP1_HUMAN	Polyadenylate-binding protein 1, PABP-1, Poly(A)-binding protein 1	PABPC1 PAB1 PABP PABP1 PABPC2	PABPC1	P11940	19;19;18;17;17;17;17;17;17;14;11;6;4;7;4;3;4;4;3;2;3;1;3;1;3;2;2;2;2;2;1;1;1;1	0	0	0	0	0	0	0	0	0	0	0	0	0	644990000	566920000	803860000	719180000	902270000	766780000	571160000	353360000	590050000	411600000	326700000	423600000	0	0	0	0	0	0	0	0	0	0	0	0
P12004	PCNA_HUMAN	Proliferating cell nuclear antigen, PCNA (Cyclin)	PCNA	PCNA	P12004	11	0	0	0	0	0	0	0	0	0	0	0	0	0	304960000	234470000	279120000	150420000	166100000	368140000	429700000	305180000	335200000	85412000	75453000	78996000	0	0	0	0	0	0	7674000	0	0	0	0	0
P12035	K2C3_HUMAN	Keratin, type II cytoskeletal 3 (65 kDa cytokeratin) (Cytokeratin-3, CK-3) (Keratin-3, K3) (Type-II keratin Kb3)	KRT3	KRT3	P12035	1;1	0	0	0	0	0	0	0	0	0	0	0	0	0	0	0	0	0	0	0	0	0	0	0	0	0	0	0	0	0	0	0	0	0	0	0	0	0
P12074	CX6A1_HUMAN	Cytochrome c oxidase subunit 6A1, mitochondrial (Cytochrome c oxidase polypeptide VIa-liver) (Cytochrome c oxidase subunit VIA-liver, COX VIa-L)	COX6A1 COX6AL	COX6A1	P12074	2;1	0	0	0	0	0	0	0	0	0	0	0	0	0	0	0	0	0	0	0	0	0	0	0	0	0	13632000	0	0	0	0	0	0	80230000	0	0	0	0
P12111	CO6A3_HUMAN	Collagen alpha-3(VI) chain	COL6A3	COL6A3	P12111	5;5;2	430440	0	0	0	0	0	0	0	0	0	0	0	0	0	0	0	0	0	0	0	0	0	0	0	0	19265000	4511500	0	0	13663000	24191000	11483000	19056000	14538000	12964000	25103000	6919300
P12235	ADT1_HUMAN	ADP/ATP translocase 1 (ADP,ATP carrier protein 1) (ADP,ATP carrier protein, heart/skeletal muscle isoform T1) (Adenine nucleotide translocator 1, ANT 1) (Solute carrier family 25 member 4)	SLC25A4 AAC1 ANT1	SLC25A4	P12235	3;3	0	0	0	0	0	0	0	0	0	0	0	0	0	0	0	0	8473500	8621500	6504500	0	0	0	14419000	13996000	15094000	0	0	0	0	0	0	0	0	0	0	0	0
P12236	ADT3_HUMAN	ADP/ATP translocase 3 (ADP,ATP carrier protein 3) (ADP,ATP carrier protein, isoform T2, ANT 2) (Adenine nucleotide translocator 3, ANT 3) (Solute carrier family 25 member 6) [Cleaved into: ADP/ATP translocase 3, N-terminally processed ]	SLC25A6 AAC3 ANT3 CDABP0051	SLC25A6	P12236	4	0	0	0	0	0	0	0	0	0	0	0	0	0	0	0	0	202700000	175060000	138090000	0	0	0	32591000	40481000	48480000	57063000	0	0	0	0	0	2165900	69964000	0	22945000	0	0
P12259	FA5_HUMAN	Coagulation factor V (Activated protein C cofactor) (Proaccelerin, labile factor) [Cleaved into: Coagulation factor V heavy chain; Coagulation factor V light chain ]	F5	F5	P12259	39;39	88873000	36030000	45496000	66891000	71935000	85245000	87348000	90083000	74127000	108990000	34057000	128530000	6818000	0	0	0	0	4249000	0	0	2490400	3297600	0	1523800	0	1299900000	1331000000	307670000	534850000	1133800000	1046400000	1064000000	2818400000	1145600000	524000000	371620000	297650000
P12268	IMDH2_HUMAN	Inosine-5'-monophosphate dehydrogenase 2, IMP dehydrogenase 2, IMPD 2, IMPDH 2, EC 1.1.1.205 (Inosine-5'-monophosphate dehydrogenase type II, IMP dehydrogenase II, IMPDH-II)	IMPDH2 IMPD2	IMPDH2	P12268	21;21;20;20;19	0	0	0	0	0	0	0	0	0	0	0	0	0	365210000	228460000	441970000	898930000	1109500000	1056000000	672150000	407520000	553610000	376540000	337690000	544420000	0	0	0	0	0	0	0	0	0	0	0	0
P12273	PIP_HUMAN	Prolactin-inducible protein (Gross cystic disease fluid protein 15, GCDFP-15) (Prolactin-induced protein) (Secretory actin-binding protein, SABP) (gp17)	PIP GCDFP15 GPIP4	PIP	P12273	3	22534000	0	5575700	14193000	20520000	14748000	12337000	8214100	8526500	21406000	3215700	10106000	1153700	7729800	16126000	8880400	0	3731000	0	19805000	0	13185000	2601500	6801400	2294500	8202400	0	0	9507900	7088100	0	0	0	0	39515000	10863000	0
P12277	KCRB_HUMAN	Creatine kinase B-type, EC 2.7.3.2 (Brain creatine kinase, B-CK) (Creatine kinase B chain) (Creatine phosphokinase B-type, CPK-B)	CKB CKBB	CKB	P12277	8;5;2;2	0	0	0	0	0	0	0	0	0	0	0	0	0	175120000	60507000	143740000	0	0	0	59083000	9115800	35177000	5779900	9121100	0	0	0	0	0	0	0	0	0	0	0	0	0
P12429	ANXA3_HUMAN	Annexin A3 (35-alpha calcimedin) (Annexin III) (Annexin-3) (Inositol 1,2-cyclic phosphate 2-phosphohydrolase) (Lipocortin III) (Placental anticoagulant protein III, PAP-III)	ANXA3 ANX3	ANXA3	P12429	22;20;10;6;5;3	0	0	0	0	0	0	0	0	0	0	0	0	0	1903900000	1606000000	2477400000	2704000000	3219800000	2455200000	0	0	0	1591300000	1146300000	1889800000	0	0	0	0	0	0	0	0	0	5889800	0	0
P12532	KCRU_HUMAN	Creatine kinase U-type, mitochondrial, EC 2.7.3.2 (Acidic-type mitochondrial creatine kinase, Mia-CK) (Ubiquitous mitochondrial creatine kinase, U-MtCK)	CKMT1A CKMT; CKMT1B CKMT	CKMT1A	P12532	12;7;5;4;4;4;2;2;2	0	0	0	0	0	0	0	0	0	0	0	0	0	38982000	12692000	34665000	8456700	11731000	9216200	707150000	391520000	583020000	0	0	0	0	0	0	0	0	0	0	0	0	0	0	0
P12814	ACTN1_HUMAN	Alpha-actinin-1 (Alpha-actinin cytoskeletal isoform) (F-actin cross-linking protein) (Non-muscle alpha-actinin-1)	ACTN1	ACTN1	P12814	8;5;4;2;2;0;0;2;2;2;2;4;0;2;0;4;0	243160000	32207000	80303000	109050000	81424000	0	0	0	0	0	0	0	0	23246000000	20336000000	26961000000	17515000000	20782000000	19786000000	2817300000	1589200000	2500300000	5215900000	4860000000	6066100000	4725800000	450010000	185320000	350200000	844600000	1075900000	635920000	5697100000	714460000	328130000	342690000	125960000
P12821	ACE_HUMAN	Angiotensin-converting enzyme, ACE, EC 3.2.1.-, EC 3.4.15.1 (Dipeptidyl carboxypeptidase I) (Kininase II) (CD antigen CD143) [Cleaved into: Angiotensin-converting enzyme, soluble form ]	ACE DCP DCP1	ACE	P12821	24;23;11;4;2;2;1;1	0	0	0	0	0	0	0	0	0	0	0	0	0	37173000	0	47837000	0	0	0	847190000	557340000	671860000	0	0	0	0	0	0	0	0	0	0	0	0	0	0	0
P12830	CADH1_HUMAN	Cadherin-1 (CAM 120/80) (Epithelial cadherin, E-cadherin) (Uvomorulin) (CD antigen CD324) [Cleaved into: E-Cad/CTF1; E-Cad/CTF2; E-Cad/CTF3 ]	CDH1 CDHE UVO	CDH1	P12830	15;7;6;2	0	0	0	0	0	0	0	0	0	1651000	0	0	0	994040000	774900000	816360000	661400000	363800000	394570000	641070000	406480000	648220000	0	0	0	0	0	0	0	0	0	0	0	0	0	0	0
P12931	SRC_HUMAN	Proto-oncogene tyrosine-protein kinase Src, EC 2.7.10.2 (Proto-oncogene c-Src) (pp60c-src, p60-Src)	SRC SRC1	SRC	P12931	17;0;0;0	16232000	0	0	0	0	2598600	3387100	3021800	2448300	4533200	1956600	3603400	0	1164600000	631280000	1226500000	1333900000	2158700000	1696700000	3164400000	2071000000	2600500000	665500000	476840000	522460000	114360000	405410000	49293000	190710000	296630000	384690000	458600000	620540000	324960000	212390000	174330000	90598000
P12955	PEPD_HUMAN	Xaa-Pro dipeptidase, X-Pro dipeptidase, EC 3.4.13.9 (Imidodipeptidase) (Peptidase D) (Proline dipeptidase, Prolidase)	PEPD PRD	PEPD	P12955	16;15;14;8;1	2257100	0	0	0	0	0	0	0	0	0	0	0	0	145630000	57721000	124070000	76989000	26060000	68286000	388750000	189690000	330680000	115380000	84385000	137660000	0	0	0	0	0	0	0	0	0	0	0	0
P12956	XRCC6_HUMAN	X-ray repair cross-complementing protein 6, EC 3.6.4.-, EC 4.2.99.- (5'-deoxyribose-5-phosphate lyase Ku70, 5'-dRP lyase Ku70) (70 kDa subunit of Ku antigen) (ATP-dependent DNA helicase 2 subunit 1) (ATP-dependent DNA helicase II 70 kDa subunit) (CTC box-binding factor 75 kDa subunit, CTC75, CTCBF) (DNA repair protein XRCC6) (Lupus Ku autoantigen protein p70, Ku70) (Thyroid-lupus autoantigen, TLA…	XRCC6 G22P1	XRCC6	P12956	30;27	0	0	0	0	0	0	0	0	0	0	0	0	0	63259000	37833000	68573000	613430000	682100000	680410000	76067000	66791000	62513000	62126000	125190000	138870000	0	0	0	0	0	0	0	0	0	0	0	0
P13010	XRCC5_HUMAN	X-ray repair cross-complementing protein 5, EC 3.6.4.- (86 kDa subunit of Ku antigen) (ATP-dependent DNA helicase 2 subunit 2) (ATP-dependent DNA helicase II 80 kDa subunit) (CTC box-binding factor 85 kDa subunit, CTC85, CTCBF) (DNA repair protein XRCC5) (Ku80) (Ku86) (Lupus Ku autoantigen protein p86) (Nuclear factor IV) (Thyroid-lupus autoantigen, TLAA) (X-ray repair complementing defective rep…	XRCC5 G22P2	XRCC5	P13010	29;5;2	0	0	0	0	0	0	0	0	0	0	0	0	0	90124000	64233000	53771000	631920000	827780000	768560000	73066000	48967000	69311000	56941000	88033000	79254000	0	0	0	0	0	0	0	0	0	0	0	0
P13073	COX41_HUMAN	Cytochrome c oxidase subunit 4 isoform 1, mitochondrial (Cytochrome c oxidase polypeptide IV) (Cytochrome c oxidase subunit IV isoform 1, COX IV-1)	COX4I1 COX4	COX4I1	P13073	5;4;4;3;3;1	0	0	0	0	0	0	0	0	0	0	0	0	0	0	0	0	24048000	36044000	33963000	0	0	0	0	2801600	3674400	29646000	0	0	0	0	0	0	63042000	0	0	0	0
P13164	IFM1_HUMAN	Interferon-induced transmembrane protein 1 (Dispanin subfamily A member 2a, DSPA2a) (Interferon-induced protein 17) (Interferon-inducible protein 9-27) (Leu-13 antigen) (CD antigen CD225)	IFITM1 CD225 IFI17	IFITM1	P13164	1;1;0;0;0;0;1;1;1;1;1;1;1;1;1	0	0	0	0	0	0	0	0	0	0	0	0	0	0	0	0	259630000	313270000	321990000	462190000	335880000	691690000	0	5820600	10506000	6567400	0	0	0	13931000	0	0	6893400	0	0	0	0
P13224	GP1BB_HUMAN	Platelet glycoprotein Ib beta chain, GP-Ib beta, GPIb-beta, GPIbB (Antigen CD42b-beta) (CD antigen CD42c)	GP1BB	GP1BB	P13224	4	40333000	28538000	40487000	37897000	33223000	0	3898700	0	0	0	0	0	0	0	0	0	0	0	0	0	0	0	0	0	0	2880600000	414110000	146700000	359000000	508300000	679070000	691760000	1517400000	557630000	275170000	260130000	180120000
P13473	LAMP2_HUMAN	Lysosome-associated membrane glycoprotein 2, LAMP-2, Lysosome-associated membrane protein 2 (CD107 antigen-like family member B) (LGP-96) (CD antigen CD107b)	LAMP2	LAMP2	P13473	2	5660900	0	6201700	0	4476500	11132000	7090700	14487000	3572300	0	0	8125600	7199500	81864000	74984000	107510000	523820000	506090000	681160000	42115000	33748000	39642000	1022000000	1124700000	1190900000	17814000	0	0	0	4075900	9139700	0	8522600	0	0	0	0
P13489	RINI_HUMAN	Ribonuclease inhibitor (Placental ribonuclease inhibitor, Placental RNase inhibitor) (Ribonuclease/angiogenin inhibitor 1, RAI)	RNH1 PRI RNH	RNH1	P13489	20;10;8;8;8;6;5;4;2;2	0	0	0	0	0	0	0	0	0	0	0	0	0	261200000	212910000	382370000	1083900000	1115900000	1351000000	296740000	183250000	206310000	586010000	359370000	741200000	0	6982200	0	0	7027900	7090200	9364800	20822000	0	0	0	0
P13639	EF2_HUMAN	Elongation factor 2, EF-2	EEF2 EF2	EEF2	P13639	47	5277100	0	0	0	0	0	0	0	0	0	0	0	0	5093000000	5130100000	5526700000	10083000000	9194900000	9219100000	6605700000	3152200000	5016800000	4433500000	3853700000	5215200000	25028000	0	0	67409000	24944000	43996000	31546000	37531000	24593000	33095000	41818000	4510100
P13645	K1C10_HUMAN	Keratin, type I cytoskeletal 10 (Cytokeratin-10, CK-10) (Keratin-10, K10)	KRT10 KPP	KRT10	P13645	27;27;27;1;1;0;0	19597000000	4257400000	5125600000	11227000000	18656000000	25724000000	19894000000	20415000000	9592200000	12535000000	13148000000	15492000000	8205600000	6075800000	12772000000	6360800000	2782100000	4280200000	3476000000	25228000000	9415600000	12801000000	3432500000	12479000000	3119700000	5430300000	3413000000	5958200000	11739000000	7419700000	4347500000	5653600000	3027700000	2244900000	8638800000	8216000000	4997300000
P13647	K2C5_HUMAN	Keratin, type II cytoskeletal 5 (58 kDa cytokeratin) (Cytokeratin-5, CK-5) (Keratin-5, K5) (Type-II keratin Kb5)	KRT5	KRT5	P13647	5;5;0;2;0;2;0	1378400000	2582200000	3300500000	757340000	3470100000	1135200000	4478500000	4600900000	3305600000	4037500000	3119600000	3699600000	2142400000	385820000	865160000	374450000	1632400000	2134700000	1592300000	1459500000	638000000	988180000	179430000	498910000	198450000	450650000	113960000	483490000	1475900000	487340000	415880000	405550000	93663000	42790000	2461200000	559360000	484440000
P13667	PDIA4_HUMAN	Protein disulfide-isomerase A4, EC 5.3.4.1 (Endoplasmic reticulum resident protein 70, ER protein 70, ERp70) (Endoplasmic reticulum resident protein 72, ER protein 72, ERp-72, ERp72)	PDIA4 ERP70 ERP72	PDIA4	P13667	16;16	386330	0	0	0	0	0	0	0	0	0	0	0	0	88517000	70827000	108390000	80036000	111330000	80314000	0	7784200	10317000	101400000	99164000	96332000	0	0	0	0	0	0	0	27665000	0	0	0	11367000
P13671	CO6_HUMAN	Complement component C6	C6	C6	P13671	21;4	472510000	517560000	661350000	848460000	552710000	571980000	483330000	615280000	508520000	490010000	386110000	518170000	213180000	0	0	0	0	0	0	0	0	0	0	0	0	32563000	67871000	19077000	45658000	29597000	43890000	69982000	59833000	70829000	94771000	14978000	9481300
P13674	P4HA1_HUMAN	Prolyl 4-hydroxylase subunit alpha-1, 4-PH alpha-1, EC 1.14.11.2 (Procollagen-proline,2-oxoglutarate-4-dioxygenase subunit alpha-1)	P4HA1 P4HA	P4HA1	P13674	18	0	0	0	0	0	0	0	0	0	0	0	0	0	0	0	0	157640000	221510000	158230000	0	0	0	39316000	29840000	35247000	0	0	0	0	0	0	0	0	0	0	0	0
P13688	CEAM1_HUMAN	Carcinoembryonic antigen-related cell adhesion molecule 1 (Biliary glycoprotein 1, BGP-1) (CD antigen CD66a)	CEACAM1 BGP BGP1	CEACAM1	P13688	6	0	0	0	0	0	0	0	0	0	3177100	0	0	0	353460000	207440000	340030000	12243000	20556000	14610000	4831300000	3382000000	3972400000	22583000	23565000	19399000	0	0	0	0	0	0	0	0	0	0	0	0
P13693	TCTP_HUMAN	Translationally-controlled tumor protein, TCTP (Fortilin) (Histamine-releasing factor, HRF) (p23)	TPT1	TPT1	P13693	5;5;5;4;3;1;1	0	0	0	0	0	0	0	0	0	0	0	0	0	813040000	498940000	640180000	260610000	819070000	548990000	357040000	366560000	1106600000	312100000	142680000	568830000	0	0	0	0	0	0	0	0	0	0	0	0
P13716	HEM2_HUMAN	Delta-aminolevulinic acid dehydratase, ALADH, EC 4.2.1.24 (Porphobilinogen synthase)	ALAD	ALAD	P13716	6;2	1631100	0	0	0	0	0	0	0	0	0	0	0	0	0	0	0	0	0	0	14827000	17590000	33425000	7268700	11847000	22293000	85879000	28602000	13260000	1553600	67092000	74566000	80468000	87126000	45771000	13971000	25926000	12885000
P13726	TF_HUMAN	Tissue factor, TF (Coagulation factor III) (Thromboplastin) (CD antigen CD142)	F3	F3	P13726	11	0	0	0	0	0	0	0	0	0	0	0	0	0	10821000	1978200	15775000	2208100000	2811700000	2971600000	73890000	39622000	88823000	1219200000	1450200000	1889700000	0	0	0	0	0	0	0	0	0	0	0	0
P13747	HLAE_HUMAN	HLA class I histocompatibility antigen, alpha chain E (MHC class I antigen E) [Cleaved into: Soluble HLA class I histocompatibility antigen, alpha chain E, sHLA-E ]	HLA-E HLA-6.2 HLAE	HLA-E	P13747	7	0	0	0	0	0	0	0	0	0	0	0	0	0	0	0	0	144580000	143230000	167210000	2709200	0	0	0	0	0	0	0	0	0	0	0	0	0	0	0	0	0
P13796	PLSL_HUMAN	Plastin-2 (L-plastin) (LC64P) (Lymphocyte cytosolic protein 1, LCP-1)	LCP1 PLS2	LCP1	P13796	35;12;3	15037000	0	1618600	14397000	7477700	3136800	12179000	12091000	8199300	9513400	1535900	7780700	0	19911000000	16926000000	21397000000	5359500000	5984700000	6337100000	234840000	126430000	137450000	7138600000	6007100000	6759900000	11932000	14784000	3176000	7613700	10104000	42354000	22522000	12995000	24012000	16437000	9287100	20745000
P13797	PLST_HUMAN	Plastin-3 (T-plastin)	PLS3	PLS3	P13797	30;25;7;7;3	0	0	0	0	0	0	0	0	0	0	0	0	0	5501400000	4106300000	6153500000	752140000	768380000	689600000	202940000	143090000	241740000	460600000	499610000	551200000	0	0	0	0	4621800	0	2403500	0	0	0	0	0
P13798	ACPH_HUMAN	Acylamino-acid-releasing enzyme, AARE, EC 3.4.19.1 (Acyl-peptide hydrolase, APH) (Acylaminoacyl-peptidase) (Oxidized protein hydrolase, OPH)	APEH D3F15S2 D3S48E DNF15S2	APEH	P13798	19;19;8;8;6;2	0	0	0	0	0	0	0	0	0	0	0	0	0	192540000	129530000	175670000	104340000	129300000	226060000	240250000	165160000	237850000	63970000	87690000	80154000	34737000	0	0	0	59333000	50593000	92447000	99353000	0	0	0	0
P13804	ETFA_HUMAN	Electron transfer flavoprotein subunit alpha, mitochondrial, Alpha-ETF	ETFA	ETFA	P13804	10;8;8;7;6;6;1;1	0	0	0	0	0	0	0	0	0	0	0	0	0	66858000	17113000	47206000	566020000	648140000	438340000	0	752590	1171000	56374000	48702000	38894000	18105000	0	0	0	0	0	0	20279000	0	0	0	0
P13807	GYS1_HUMAN	Glycogen [starch] synthase, muscle, EC 2.4.1.11	GYS1 GYS	GYS1	P13807	19;1	0	0	0	0	0	0	0	0	0	0	0	0	0	0	0	0	230900000	254350000	298220000	4392500	0	2562000	10895000	11054000	19904000	3441700	0	0	0	0	0	0	0	0	0	0	0
P13861	KAP2_HUMAN	cAMP-dependent protein kinase type II-alpha regulatory subunit	PRKAR2A PKR2 PRKAR2	PRKAR2A	P13861	12;4;5;3;1	0	0	0	0	0	0	0	0	0	0	0	0	0	174930000	191830000	235220000	109200000	124760000	147590000	8425400	13881000	23378000	102100000	113400000	87172000	0	0	0	0	0	0	0	0	8059100	0	0	0
P13866	SC5A1_HUMAN	Sodium/glucose cotransporter 1, Na(+)/glucose cotransporter 1 (High affinity sodium-glucose cotransporter) (Solute carrier family 5 member 1)	SLC5A1 NAGT SGLT1	SLC5A1	P13866	13;2	0	0	0	0	0	0	0	0	0	0	0	0	0	0	0	0	0	0	0	1786200000	981350000	1232200000	0	0	0	0	0	0	0	0	0	0	0	0	0	0	0
P13928	ANXA8_HUMAN	Annexin A8 (Annexin VIII) (Annexin-8) (Vascular anticoagulant-beta, VAC-beta)	ANXA8 ANX8	ANXA8	P13928	2;2;2	0	0	0	0	0	0	0	0	0	0	0	0	0	0	0	0	559820000	661410000	684710000	0	0	0	287720000	317270000	371720000	0	0	0	0	0	0	0	0	0	0	0	0
P13929	ENOB_HUMAN	Beta-enolase, EC 4.2.1.11 (2-phospho-D-glycerate hydro-lyase) (Enolase 3) (Muscle-specific enolase, MSE) (Skeletal muscle enolase)	ENO3	ENO3	P13929	5;4;3;3;2;2;1;1	0	0	0	0	0	0	0	0	0	0	0	0	0	16385000	24857000	30376000	0	0	0	0	0	0	0	0	0	0	0	0	0	0	0	0	0	0	0	0	0
P14174	MIF_HUMAN	Macrophage migration inhibitory factor, MIF, EC 5.3.2.1 (Glycosylation-inhibiting factor, GIF) (L-dopachrome isomerase) (L-dopachrome tautomerase, EC 5.3.3.12) (Phenylpyruvate tautomerase)	MIF GLIF MMIF	MIF	P14174	3	0	0	0	0	0	0	0	0	0	0	0	0	0	537100000	432920000	548600000	614720000	838700000	973330000	106460000	54090000	77995000	130350000	200200000	285710000	0	0	0	0	0	0	7950500	7473800	6600800	0	0	0
P14314	GLU2B_HUMAN	Glucosidase 2 subunit beta (80K-H protein) (Glucosidase II subunit beta) (Protein kinase C substrate 60.1 kDa protein heavy chain, PKCSH)	PRKCSH G19P1	PRKCSH	P14314	10;10;4;3;3;1;1	0	0	0	0	0	0	0	0	0	0	0	0	0	5455000	25268000	28332000	161430000	142640000	102820000	0	2685700	9815800	37593000	33654000	40927000	37430000	0	0	0	20530000	36464000	37981000	70166000	0	0	0	0
P14324	FPPS_HUMAN	Farnesyl pyrophosphate synthase, FPP synthase, FPS, EC 2.5.1.10 ((2E,6E)-farnesyl diphosphate synthase) (Dimethylallyltranstransferase, EC 2.5.1.1) (Farnesyl diphosphate synthase) (Geranyltranstransferase)	FDPS FPS KIAA1293	FDPS	P14324	10;7;5;5;2	0	0	0	0	0	0	0	0	0	0	0	0	0	425690000	361140000	795450000	477370000	687800000	539430000	434210000	126670000	315750000	771610000	791910000	880200000	6264400	0	0	0	5746900	3178600	0	0	0	0	0	2910000
P14410	SUIS_HUMAN	Sucrase-isomaltase, intestinal [Cleaved into: Sucrase, EC 3.2.1.48; Isomaltase, EC 3.2.1.10 ]	SI	SI	P14410	61	6069100	0	0	0	0	0	0	0	0	0	0	0	0	0	0	0	0	0	0	16850000000	10823000000	14818000000	4772900	0	0	220900000	111860000	195380000	0	208380000	184720000	148980000	149210000	204360000	190110000	158970000	162240000
P14543	NID1_HUMAN	Nidogen-1, NID-1 (Entactin)	NID1 NID	NID1	P14543	7	0	0	0	0	0	0	0	0	0	0	0	0	0	0	0	0	0	0	0	0	0	0	0	0	0	80765000	5898700	0	0	16931000	3475500	4608900	112590000	4928600	4990500	0	0
P14550	AK1A1_HUMAN	Aldo-keto reductase family 1 member A1, EC 1.1.1.2, EC 1.1.1.372, EC 1.1.1.54 (Alcohol dehydrogenase [NADP(+)]) (Aldehyde reductase) (Glucuronate reductase, EC 1.1.1.19) (Glucuronolactone reductase, EC 1.1.1.20)	AKR1A1 ALDR1 ALR	AKR1A1	P14550	16;7;6;6	0	0	0	0	0	0	0	0	0	0	0	0	0	579330000	504070000	611270000	491350000	527160000	533800000	279780000	146080000	229860000	354410000	300520000	513430000	0	0	0	0	0	0	0	2432300	0	0	0	0
P14618	KPYM_HUMAN	Pyruvate kinase PKM, EC 2.7.1.40 (Cytosolic thyroid hormone-binding protein, CTHBP) (Opa-interacting protein 3, OIP-3) (Pyruvate kinase 2/3) (Pyruvate kinase muscle isozyme) (Threonine-protein kinase PKM2, EC 2.7.11.1) (Thyroid hormone-binding protein 1, THBP1) (Tumor M2-PK) (Tyrosine-protein kinase PKM2, EC 2.7.10.2) (p58)	PKM OIP3 PK2 PK3 PKM2	PKM	P14618	5;5;0;0;0;0;0;0;0	59508000	7947900	14108000	25900000	13576000	21468000	27188000	9482800	14302000	24918000	11541000	56521000	17094000	17947000000	15674000000	21460000000	40741000000	46939000000	47171000000	16944000000	12766000000	19873000000	22122000000	21109000000	27636000000	1000300000	1337400000	331420000	556220000	1140400000	1704800000	1198700000	1807200000	738130000	791690000	725860000	397070000
P14635	CCNB1_HUMAN	G2/mitotic-specific cyclin-B1	CCNB1 CCNB	CCNB1	P14635	5;4;3	0	0	0	0	0	0	0	0	0	0	0	0	0	101190000	84572000	80186000	35878000	32179000	25075000	26235000	30491000	34862000	4797200	0	15718000	0	0	0	0	0	0	0	0	0	0	0	0
P14649	MYL6B_HUMAN	Myosin light chain 6B (Myosin light chain 1 slow-twitch muscle A isoform, MLC1sa) (Smooth muscle and nonmuscle myosin light chain alkali 6B)	MYL6B MLC1SA	MYL6B	P14649	2;1	0	0	0	0	0	0	0	0	0	0	0	0	0	48264000	34795000	51028000	2246600	4295100	3234000	2052700	687030	10381000	3323500	3749000	3397900	0	0	0	0	0	0	0	0	0	0	0	0
P14672	GLUT4_HUMAN	Solute carrier family 2, facilitated glucose transporter member 4 (Glucose transporter type 4, insulin-responsive, GLUT-4)	SLC2A4 GLUT4	SLC2A4	P14672	4;3;3	0	0	0	0	0	0	0	0	0	0	0	0	0	0	0	0	0	0	0	4939600	7968500	13944000	0	0	0	0	0	0	0	0	0	0	0	0	0	0	0
P14770	GPIX_HUMAN	Platelet glycoprotein IX, GP-IX, GPIX (Glycoprotein 9) (CD antigen CD42a)	GP9	GP9	P14770	5	9010500	0	13082000	16594000	11847000	0	0	0	0	0	0	0	0	0	0	0	0	0	0	0	0	0	0	0	0	1301200000	596760000	216720000	377850000	945590000	861760000	703110000	1758700000	846230000	479890000	396310000	344450000
P14866	HNRPL_HUMAN	Heterogeneous nuclear ribonucleoprotein L, hnRNP L	HNRNPL HNRPL P/OKcl.14	HNRNPL	P14866	12;11;11;7;3;2;2	0	0	0	0	0	0	0	0	0	0	0	0	0	80240000	24583000	52697000	265030000	414520000	390580000	23118000	2287200	15927000	93224000	90969000	117720000	0	0	0	0	0	0	0	0	0	0	0	0
P14868	SYDC_HUMAN	Aspartate--tRNA ligase, cytoplasmic, EC 6.1.1.12 (Aspartyl-tRNA synthetase, AspRS) (Cell proliferation-inducing gene 40 protein)	DARS1 DARS PIG40	DARS1	P14868	28;9;7;7;6;5	156940000	0	0	0	0	0	0	0	0	0	0	0	0	408190000	371340000	585540000	2621100000	3318300000	2868800000	559490000	317140000	377980000	647600000	682110000	857690000	0	0	0	0	13139000	0	8258700	20246000	0	0	0	0
P14923	PLAK_HUMAN	Junction plakoglobin (Catenin gamma) (Desmoplakin III) (Desmoplakin-3)	JUP CTNNG DP3	JUP	P14923	35;14;14;14;14;4;4	60305000	0	0	11424000	65656000	50688000	64708000	25456000	11849000	75959000	28084000	41818000	39103000	2205800000	2597800000	2768000000	8107900000	9633500000	10327000000	9340300000	6229700000	7910200000	355380000	346370000	504310000	26328000	0	12490000	50026000	9627500	10286000	20794000	0	15545000	22658000	18371000	16004000
P15104	GLNA_HUMAN	Glutamine synthetase, GS, EC 6.3.1.2 (Glutamate--ammonia ligase) (Palmitoyltransferase GLUL, EC 2.3.1.225)	GLUL GLNS	GLUL	P15104	3;3	0	0	0	0	0	0	0	0	0	0	0	0	0	13886000	20684000	7711900	0	7217700	9124100	4731600	2841400	0	0	0	0	0	0	0	0	0	0	0	0	0	0	0	0
P15121	ALDR_HUMAN	Aldo-keto reductase family 1 member B1, EC 1.1.1.300, EC 1.1.1.372, EC 1.1.1.54 (Aldehyde reductase) (Aldose reductase, AR, EC 1.1.1.21)	AKR1B1 ALDR1 ALR2	AKR1B1	P15121	14;11;4	0	0	0	0	0	0	0	0	0	0	0	0	0	31369000	22175000	118890000	425180000	522350000	559820000	0	10469000	14357000	2301200000	2129800000	3053400000	0	0	0	0	0	0	0	0	0	0	0	0
P15144	AMPN_HUMAN	Aminopeptidase N, AP-N, hAPN, EC 3.4.11.2 (Alanyl aminopeptidase) (Aminopeptidase M, AP-M) (Microsomal aminopeptidase) (Myeloid plasma membrane glycoprotein CD13) (gp150) (CD antigen CD13)	ANPEP APN CD13 PEPN	ANPEP	P15144	51;3;2;2	10284000	0	0	5955400	0	0	0	0	0	0	0	0	0	0	0	0	0	0	0	75898000000	59229000000	71016000000	127410000	51381000	43018000	133030000	111730000	122160000	123540000	135290000	197000000	210420000	137050000	146240000	124730000	98523000	87727000
P15153	RAC2_HUMAN	Ras-related C3 botulinum toxin substrate 2 (GX) (Small G protein) (p21-Rac2)	RAC2	RAC2	P15153	4;4;4;3;0;0;0;0;0;0	0	0	0	0	0	0	0	0	0	0	0	0	0	80635000	33523000	67447000	324210000	212160000	411900000	0	2570900	2993800	789660000	700090000	938060000	21189000	43032000	8102200	34935000	30806000	48261000	54054000	69666000	21182000	16041000	12063000	11153000
P15169	CBPN_HUMAN	Carboxypeptidase N catalytic chain, CPN, EC 3.4.17.3 (Anaphylatoxin inactivator) (Arginine carboxypeptidase) (Carboxypeptidase N polypeptide 1) (Carboxypeptidase N small subunit) (Kininase-1) (Lysine carboxypeptidase) (Plasma carboxypeptidase B) (Serum carboxypeptidase N, SCPN)	CPN1 ACBP	CPN1	P15169	10;3;2	172990000	220730000	376840000	396140000	170900000	348380000	255280000	328140000	296300000	271930000	106340000	341750000	79421000	3667900	0	0	0	5778600	0	0	0	0	0	0	0	116840000	238270000	65660000	200330000	200450000	93504000	209200000	179900000	223760000	159680000	166510000	128660000
P15170	ERF3A_HUMAN	Eukaryotic peptide chain release factor GTP-binding subunit ERF3A, Eukaryotic peptide chain release factor subunit 3a, eRF3a (G1 to S phase transition protein 1 homolog)	GSPT1 ERF3A	GSPT1	P15170	12;11;2	0	0	0	0	0	0	0	0	0	0	0	0	0	412800000	210790000	355450000	538160000	657170000	596580000	343920000	308000000	382220000	98933000	105790000	118450000	0	0	0	0	7577400	0	0	0	0	0	0	0
P15291	B4GT1_HUMAN	Beta-1,4-galactosyltransferase 1, Beta-1,4-GalTase 1, Beta4Gal-T1, b4Gal-T1, EC 2.4.1.- (Beta-N-acetylglucosaminyl-glycolipid beta-1,4-galactosyltransferase) (Beta-N-acetylglucosaminylglycopeptide beta-1,4-galactosyltransferase, EC 2.4.1.38) (Lactose synthase A protein, EC 2.4.1.22) (N-acetyllactosamine synthase, EC 2.4.1.90) (Nal synthase) (Neolactotriaosylceramide beta-1,4-galactosyltransferase…	B4GALT1 GGTB2	B4GALT1	P15291	2	0	0	0	0	0	0	0	0	0	0	0	0	0	0	0	0	5801600	3921300	0	0	0	0	0	0	4089700	0	0	0	0	0	0	0	0	0	0	0	0
P15309	PPAP_HUMAN	Prostatic acid phosphatase, PAP, EC 3.1.3.2 (5'-nucleotidase, 5'-NT, EC 3.1.3.5) (Acid phosphatase 3) (Ecto-5'-nucleotidase) (Protein tyrosine phosphatase ACP3, EC 3.1.3.48) (Thiamine monophosphatase, TMPase) [Cleaved into: PAPf39 ]	ACP3 ACPP	ACP3	P15309	7;4	0	0	0	0	0	0	0	0	0	0	0	0	0	0	0	0	0	0	0	53821000	32917000	77239000	0	0	0	0	0	0	0	0	0	0	0	0	0	0	0
P15311	EZRI_HUMAN	Ezrin (Cytovillin) (Villin-2) (p81)	EZR VIL2	EZR	P15311	26;26;0	2038800	0	0	0	0	0	0	0	0	0	0	0	0	13434000000	7654000000	10026000000	3134300000	4036900000	4284800000	5941000000	2780800000	4260900000	1870300000	1611700000	2469500000	10944000	1243800	2882900	1870500	5546400	18480000	4671000	9643400	5790200	0	8378400	0
P15328	FOLR1_HUMAN	Folate receptor alpha, FR-alpha (Adult folate-binding protein, FBP) (Folate receptor 1) (Folate receptor, adult) (KB cells FBP) (Ovarian tumor-associated antigen MOv18)	FOLR1 FOLR	FOLR1	P15328	7	0	0	0	0	0	0	0	0	0	0	0	0	0	513970000	102930000	1059400000	0	0	0	0	0	0	0	0	0	0	0	0	0	0	0	0	0	0	0	0	0
P15374	UCHL3_HUMAN	Ubiquitin carboxyl-terminal hydrolase isozyme L3, UCH-L3, EC 3.4.19.12 (Ubiquitin thioesterase L3)	UCHL3	UCHL3	P15374	12;11;9	0	0	0	0	0	0	0	0	0	0	0	0	0	172230000	151140000	185770000	121190000	167630000	125330000	174050000	124970000	186420000	86127000	96977000	175090000	0	0	0	0	0	0	0	0	0	0	0	0
P15529	MCP_HUMAN	Membrane cofactor protein (TLX) (Trophoblast leukocyte common antigen) (CD antigen CD46)	CD46 MCP MIC10	CD46	P15529	6	0	0	0	0	0	0	0	0	0	0	0	0	0	46860000	0	174330000	97253000	84624000	99435000	164630000	238250000	202960000	233970000	222060000	293160000	0	0	0	0	0	0	0	0	0	0	0	0
P15531	NDKA_HUMAN	Nucleoside diphosphate kinase A, NDK A, NDP kinase A, EC 2.7.4.6 (Granzyme A-activated DNase, GAAD) (Metastasis inhibition factor nm23) (NM23-H1) (Tumor metastatic process-associated protein)	NME1 NDPKA NM23	NME1	P15531	1;0;0;0	0	0	0	0	0	0	0	0	0	0	0	0	0	0	2605300	11602000	0	0	0	0	0	0	3763100	15291000	0	0	0	0	0	0	0	0	0	0	0	0	0
P15559	NQO1_HUMAN	NAD(P)H dehydrogenase [quinone] 1, EC 1.6.5.2 (Azoreductase) (DT-diaphorase, DTD) (Menadione reductase) (NAD(P)H:quinone oxidoreductase 1) (Phylloquinone reductase) (Quinone reductase 1, QR1)	NQO1 DIA4 NMOR1	NQO1	P15559	15;12;12;11	0	0	4122500	0	2825900	0	0	2635400	0	0	0	0	0	1491100000	1359400000	2773200000	1619900000	2180600000	1979400000	1437800000	1303200000	1358600000	17517000	0	0	0	0	0	0	0	0	0	0	0	0	0	0
P15586	GNS_HUMAN	N-acetylglucosamine-6-sulfatase, EC 3.1.6.14 (Glucosamine-6-sulfatase, G6S)	GNS	GNS	P15586	5;4;4;2;1	0	0	0	0	0	0	0	0	0	0	0	0	0	0	0	0	0	0	0	22525000	22768000	23741000	20099000	15754000	23555000	0	0	0	0	0	0	0	0	0	0	0	0
P15735	PHKG2_HUMAN	Phosphorylase b kinase gamma catalytic chain, liver/testis isoform, PHK-gamma-LT, PHK-gamma-T, EC 2.7.11.19 (PSK-C3) (Phosphorylase kinase subunit gamma-2)	PHKG2	PHKG2	P15735	2;2;1;1;1	0	0	0	0	0	0	0	0	0	0	0	0	0	0	0	0	15430000	20819000	12135000	0	0	0	0	0	0	0	0	0	0	0	0	0	0	0	0	0	0
P15814	IGLL1_HUMAN	Immunoglobulin lambda-like polypeptide 1 (CD179 antigen-like family member B) (Ig lambda-5) (Immunoglobulin omega polypeptide) (Immunoglobulin-related protein 14.1) (CD antigen CD179b)	IGLL1 IGL1	IGLL1	P15814	1	0	0	0	0	0	0	0	0	0	0	0	0	0	0	0	0	0	0	0	0	0	0	0	0	0	12930000	25366000	15417000	14906000	18927000	17547000	19941000	14911000	20380000	0	13590000	14379000
P15880	RS2_HUMAN	40S ribosomal protein S2 (40S ribosomal protein S4) (Protein LLRep3) (Small ribosomal subunit protein uS5)	RPS2 RPS4	RPS2	P15880	12;10;9;7;7;6;6;1;1	0	0	0	0	0	0	0	0	0	0	0	0	0	396870000	179130000	475510000	1855700000	1791900000	1148000000	469410000	325230000	421190000	351960000	292750000	332340000	0	0	0	0	0	0	0	0	0	0	0	0
P15924	DESP_HUMAN	Desmoplakin, DP (250/210 kDa paraneoplastic pemphigus antigen)	DSP	DSP	P15924	105	185850000	3768600	20747000	61734000	131270000	259070000	226930000	97258000	73754000	129570000	85321000	129900000	71124000	408950000	440820000	533970000	3467500000	4818400000	4606600000	444740000	226080000	385460000	56978000	105250000	82608000	28852000	0	37992000	342900000	62333000	71223000	59596000	22827000	18568000	188350000	57148000	74945000
P15927	RFA2_HUMAN	Replication protein A 32 kDa subunit, RP-A p32 (Replication factor A protein 2, RF-A protein 2) (Replication protein A 34 kDa subunit, RP-A p34)	RPA2 REPA2 RPA32 RPA34	RPA2	P15927	4;2;2	0	0	0	0	0	0	0	0	0	0	0	0	0	11797000	0	0	15190000	78014000	59260000	8429600	9584400	0	0	0	0	0	0	0	0	0	0	0	0	0	0	0	0
P16070	CD44_HUMAN	CD44 antigen (CDw44) (Epican) (Extracellular matrix receptor III, ECMR-III) (GP90 lymphocyte homing/adhesion receptor) (HUTCH-I) (Heparan sulfate proteoglycan) (Hermes antigen) (Hyaluronate receptor) (Phagocytic glycoprotein 1, PGP-1) (Phagocytic glycoprotein I, PGP-I) (CD antigen CD44)	CD44 LHR MDU2 MDU3 MIC4	CD44	P16070	10;9;9;6;4;4;4;3;3;3;2;1;1;1;1;1	5943300	4941400	6958600	8899300	4957800	5937000	8238800	11998000	0	7828600	0	4903800	4696600	615670000	657350000	618130000	1515200000	2185100000	2404300000	2043200000	1576900000	1604200000	3935200000	3799200000	5550800000	36351000	37118000	39855000	43447000	52736000	59566000	73997000	79285000	41808000	38951000	21222000	36650000
P16083	NQO2_HUMAN	Ribosyldihydronicotinamide dehydrogenase [quinone], EC 1.10.5.1 (NRH dehydrogenase [quinone] 2) (NRH:quinone oxidoreductase 2) (Quinone reductase 2, QR2)	NQO2 NMOR2	NQO2	P16083	3;3;1	0	0	0	0	0	0	0	0	0	0	0	0	0	0	0	0	16814000	22350000	21714000	0	0	0	0	0	0	0	0	0	0	0	0	0	0	0	0	0	0
P16144	ITB4_HUMAN	Integrin beta-4 (GP150) (CD antigen CD104)	ITGB4	ITGB4	P16144	69;6;1	68381000	0	0	99181000	75969000	177140000	103600000	148000000	111050000	70934000	61789000	110400000	8572300	20288000000	18285000000	25761000000	11589000000	14503000000	13647000000	16384000000	9897500000	13014000000	1790900000	1754000000	2126200000	0	0	0	0	0	0	0	0	0	0	0	0
P16150	LEUK_HUMAN	Leukosialin (GPL115) (Galactoglycoprotein, GALGP) (Leukocyte sialoglycoprotein) (Sialophorin) (CD antigen CD43) [Cleaved into: CD43 cytoplasmic tail, CD43-ct, CD43ct ]	SPN CD43	SPN	P16150	4;2	0	0	0	0	0	0	0	0	0	0	0	0	0	422540000	374280000	473040000	0	0	0	0	0	0	0	0	0	33082000	7385900	0	8732700	30492000	29505000	10588000	32777000	6872400	21524000	13013000	15566000
P16152	CBR1_HUMAN	Carbonyl reductase [NADPH] 1, EC 1.1.1.184 (15-hydroxyprostaglandin dehydrogenase [NADP(+)], EC 1.1.1.196, EC 1.1.1.197) (20-beta-hydroxysteroid dehydrogenase) (Alcohol dehydrogenase [NAD(P)+] CBR1, EC 1.1.1.71) (NADPH-dependent carbonyl reductase 1) (Prostaglandin 9-ketoreductase, PG-9-KR) (Prostaglandin-E(2) 9-reductase, EC 1.1.1.189) (Short chain dehydrogenase/reductase family 21C member 1)	CBR1 CBR CRN SDR21C1	CBR1	P16152	7;0	0	0	0	0	0	0	0	0	0	0	0	0	0	353880000	253880000	291540000	1034900000	1220500000	823130000	504920000	333910000	499530000	177690000	207800000	246080000	0	0	0	0	0	0	0	0	0	0	0	0
P16157	ANK1_HUMAN	Ankyrin-1, ANK-1 (Ankyrin-R) (Erythrocyte ankyrin)	ANK1 ANK	ANK1	P16157	41;22;7;2;0;0	37890000	5787800	13179000	44501000	19274000	0	0	0	0	0	0	0	0	0	0	0	0	0	14468000	0	0	0	0	0	2325400	2017300000	740200000	391090000	604360000	1085200000	1127900000	1084100000	3022100000	954720000	603310000	724000000	420560000
P16278	BGAL_HUMAN	Beta-galactosidase, EC 3.2.1.23 (Acid beta-galactosidase, Lactase) (Elastin receptor 1)	GLB1 ELNR1	GLB1	P16278	10;7;3;3	0	0	0	0	0	0	0	0	0	0	0	0	0	0	0	0	124250000	191310000	161410000	29148000	20352000	31101000	47354000	25087000	31842000	0	0	0	0	0	0	0	0	0	0	0	0
P16284	PECA1_HUMAN	Platelet endothelial cell adhesion molecule, PECAM-1 (EndoCAM) (GPIIA') (PECA1) (CD antigen CD31)	PECAM1	PECAM1	P16284	22;6;4;2	11867000	0	65517000	0	90374000	206150000	258870000	373160000	0	408080000	0	1204700000	1321700000	10997000	11548000	0	0	0	0	0	0	0	71058000	63397000	93840000	997800000	603920000	318640000	427090000	1250400000	822610000	730840000	2365600000	764290000	531770000	359620000	293260000
P16333	NCK1_HUMAN	Cytoplasmic protein NCK1 (NCK adaptor protein 1, Nck-1) (SH2/SH3 adaptor protein NCK-alpha)	NCK1 NCK	NCK1	P16333	14;12;7;7;6;5;2	0	0	0	0	0	0	0	0	0	0	0	0	0	65788000	90615000	117530000	131530000	153400000	63119000	21417000	25405000	28182000	3628200	2973600	5277800	0	0	0	0	0	0	0	0	0	0	0	0
P16401	H15_HUMAN	Histone H1.5 (Histone H1a) (Histone H1b) (Histone H1s-3)	H1-5 H1F5 HIST1H1B	H1-5	P16401	5	0	0	0	0	0	0	0	0	0	0	0	0	0	253710000	193460000	285360000	11070000	12311000	0	37939000	23939000	24155000	0	0	0	0	0	0	0	0	0	0	0	0	0	0	0
P16403	H12_HUMAN	Histone H1.2 (Histone H1c) (Histone H1d) (Histone H1s-1)	H1-2 H1F2 HIST1H1C	H1-2	P16403	1	0	0	0	0	0	0	0	0	0	0	0	0	0	16778000	13872000	20560000	0	0	0	0	0	0	0	0	0	0	0	0	0	0	0	0	0	0	0	0	0
P16435	NCPR_HUMAN	NADPH--cytochrome P450 reductase, CPR, P450R, EC 1.6.2.4	POR CYPOR	POR	P16435	16;15;13;1	0	0	0	0	0	0	0	0	0	0	0	0	0	0	0	3227000	212450000	256460000	230840000	0	0	0	0	0	0	0	0	0	0	0	0	0	0	0	0	0	0
P16444	DPEP1_HUMAN	Dipeptidase 1, EC 3.4.13.19 (Beta-lactamase, EC 3.5.2.6) (Dehydropeptidase-I) (Microsomal dipeptidase) (Renal dipeptidase, hRDP)	DPEP1 MDP RDP	DPEP1	P16444	23;6;6	0	0	0	0	0	0	0	0	0	0	0	0	0	8709000	0	12383000	0	0	0	29884000000	26082000000	27848000000	64875000	3999900	13012000	0	0	0	0	1471200	0	0	0	0	0	0	0
P16452	EPB42_HUMAN	Protein 4.2, P4.2 (Erythrocyte membrane protein band 4.2, Erythrocyte protein 4.2)	EPB42 E42P	EPB42	P16452	14;11;3	0	0	0	0	0	0	0	0	0	0	0	0	0	0	0	0	0	0	0	0	0	0	0	0	0	409790000	311870000	115060000	207900000	301990000	291030000	224940000	549910000	362500000	259110000	388990000	215720000
P16615	AT2A2_HUMAN	Sarcoplasmic/endoplasmic reticulum calcium ATPase 2, SERCA2, SR Ca(2+)-ATPase 2, EC 7.2.2.10 (Calcium pump 2) (Calcium-transporting ATPase sarcoplasmic reticulum type, slow twitch skeletal muscle isoform) (Endoplasmic reticulum class 1/2 Ca(2+) ATPase)	ATP2A2 ATP2B	ATP2A2	P16615	14;10;2;1	582440	0	0	0	0	0	0	0	0	0	0	0	0	0	2650600	1881900	361660000	378990000	415670000	1407700	17345000	22004000	129530000	132290000	150910000	374790000	52102000	0	6685000	45578000	75591000	5099500	645380000	22575000	0	0	9560900
P16885	PLCG2_HUMAN	1-phosphatidylinositol 4,5-bisphosphate phosphodiesterase gamma-2, EC 3.1.4.11 (Phosphoinositide phospholipase C-gamma-2) (Phospholipase C-IV, PLC-IV) (Phospholipase C-gamma-2, PLC-gamma-2)	PLCG2	PLCG2	P16885	6;6;3	0	0	0	0	0	36921000	37411000	31309000	35071000	32891000	25308000	42979000	23462000	0	0	0	11393000	20811000	26906000	14978000	7823300	13237000	4785300	2716600	7031400	0	0	0	0	0	0	0	0	0	0	0	0
P16930	FAAA_HUMAN	Fumarylacetoacetase, FAA, EC 3.7.1.2 (Beta-diketonase) (Fumarylacetoacetate hydrolase)	FAH	FAH	P16930	6;3	0	0	0	0	0	0	0	0	0	0	0	0	0	29919000	11882000	26067000	16329000	15493000	21903000	0	326830	1622900	20202000	24485000	32387000	0	0	0	0	0	0	0	2167600	1932800	0	0	0
P16989	YBOX3_HUMAN	Y-box-binding protein 3 (Cold shock domain-containing protein A) (DNA-binding protein A) (Single-strand DNA-binding protein NF-GMB)	YBX3 CSDA DBPA	YBX3	P16989	2	0	0	0	0	0	0	0	0	0	0	0	0	0	0	0	0	12011000	15062000	16983000	6744400	0	0	4672300	0	5970900	0	0	0	0	0	0	0	0	0	0	0	0
P17066	HSP76_HUMAN	Heat shock 70 kDa protein 6 (Heat shock 70 kDa protein B')	HSPA6 HSP70B'	HSPA6	P17066	1;1	0	0	0	0	0	0	0	0	0	0	0	0	3039300	22215000	15366000	136830000	0	2991000	3853100	0	304830000	930000000	465160000	698490000	55964000	4702400	62705000	0	24845000	0	0	0	0	0	69094000	61199000	47398000
P17096	HMGA1_HUMAN	High mobility group protein HMG-I/HMG-Y, HMG-I(Y) (High mobility group AT-hook protein 1, High mobility group protein A1) (High mobility group protein R)	HMGA1 HMGIY	HMGA1	P17096	4	0	0	0	0	0	0	0	0	0	0	0	0	0	510100000	458290000	90898000	0	0	0	57136000	39883000	47144000	46853000	52605000	56525000	0	0	0	0	0	0	0	0	0	0	0	0
P17174	AATC_HUMAN	Aspartate aminotransferase, cytoplasmic, cAspAT, EC 2.6.1.1, EC 2.6.1.3 (Cysteine aminotransferase, cytoplasmic) (Cysteine transaminase, cytoplasmic, cCAT) (Glutamate oxaloacetate transaminase 1) (Transaminase A)	GOT1	GOT1	P17174	23	3592600	4103100	0	0	0	0	0	5916400	0	0	0	0	2758400	353340000	401630000	533150000	289080000	332560000	281760000	884910000	624760000	933070000	346700000	376830000	289130000	0	0	0	0	0	0	0	0	0	0	0	0
P17181	INAR1_HUMAN	Interferon alpha/beta receptor 1, IFN-R-1, IFN-alpha/beta receptor 1 (Cytokine receptor class-II member 1) (Cytokine receptor family 2 member 1, CRF2-1) (Type I interferon receptor 1)	IFNAR1 IFNAR	IFNAR1	P17181	2;1;1;1;1;1	0	0	0	0	0	0	0	0	0	0	0	0	0	0	1956900	12395000	0	0	0	0	0	0	6360900	4515300	6428100	0	0	0	0	0	0	0	0	0	0	0	0
P17252	KPCA_HUMAN	Protein kinase C alpha type, PKC-A, PKC-alpha, EC 2.7.11.13	PRKCA PKCA PRKACA	PRKCA	P17252	16;11;0;0;1;1	0	0	0	0	0	0	0	0	0	0	0	0	0	385850000	301070000	358940000	39250000	34941000	12891000	189900000	120310000	204070000	176740000	227440000	255060000	111490000	22096000	4166200	30518000	68452000	48431000	20814000	105680000	47141000	8539200	0	0
P17301	ITA2_HUMAN	Integrin alpha-2 (CD49 antigen-like family member B) (Collagen receptor) (Platelet membrane glycoprotein Ia, GPIa) (VLA-2 subunit alpha) (CD antigen CD49b)	ITGA2 CD49B	ITGA2	P17301	10;0	2156300	0	0	0	0	0	0	0	0	0	0	0	0	2905000000	2464600000	3583600000	2942400000	3413600000	2858300000	9694400000	7070000000	9082200000	7850200000	7592700000	9067100000	291540000	111060000	34322000	70287000	225910000	174650000	198350000	615120000	107510000	53634000	29064000	7348600
P17600	SYN1_HUMAN	Synapsin-1 (Brain protein 4.1) (Synapsin I)	SYN1	SYN1	P17600	4;1	0	0	0	0	0	0	0	0	0	0	0	0	0	36360000	35287000	41068000	0	0	0	0	0	0	0	0	0	0	0	0	0	0	0	0	0	0	0	0	0
P17612	KAPCA_HUMAN	cAMP-dependent protein kinase catalytic subunit alpha, PKA C-alpha, EC 2.7.11.11	PRKACA PKACA	PRKACA	P17612	5;3;3;3;1;1	0	0	0	0	0	0	0	0	0	0	0	0	0	209820000	153510000	347690000	160530000	144380000	189860000	10307000	6317700	6794200	40870000	59305000	78838000	18186000	9315900	2595300	6212600	30503000	13845000	12442000	28581000	11250000	6594400	5298100	4207700
P17655	CAN2_HUMAN	Calpain-2 catalytic subunit, EC 3.4.22.53 (Calcium-activated neutral proteinase 2, CANP 2) (Calpain M-type) (Calpain large polypeptide L2) (Calpain-2 large subunit) (Millimolar-calpain, M-calpain)	CAPN2 CANPL2	CAPN2	P17655	29;1	0	0	0	0	0	0	0	0	0	0	0	0	0	777970000	960290000	875330000	770340000	851000000	987220000	485090000	327260000	480060000	634000000	797930000	841330000	0	0	0	0	9110800	0	11526000	0	0	0	0	0
P17677	NEUM_HUMAN	Neuromodulin (Axonal membrane protein GAP-43) (Growth-associated protein 43) (Neural phosphoprotein B-50) (pp46)	GAP43	GAP43	P17677	2	0	0	0	0	0	0	0	0	0	0	0	0	0	26880000	23776000	29697000	0	0	0	0	0	0	0	0	0	0	0	0	0	0	0	0	0	0	0	0	0
P17813	EGLN_HUMAN	Endoglin (CD antigen CD105)	ENG END	ENG	P17813	6;4	0	0	0	0	0	0	0	0	0	0	0	0	0	0	0	0	0	0	0	0	0	0	80420000	72286000	94311000	0	0	0	0	0	0	0	0	0	0	0	0
P17858	PFKAL_HUMAN	ATP-dependent 6-phosphofructokinase, liver type, ATP-PFK, PFK-L, EC 2.7.1.11 (6-phosphofructokinase type B) (Phosphofructo-1-kinase isozyme B, PFK-B) (Phosphohexokinase)	PFKL	PFKL	P17858	22	8788000	0	504490	788130	0	0	0	0	0	0	0	0	0	270340000	348040000	424370000	820510000	829220000	969850000	489180000	297810000	400770000	640350000	599400000	883650000	67182000	11586000	23941000	16169000	48984000	41839000	27081000	76232000	20040000	6687500	9325800	20293000
P17931	LEG3_HUMAN	Galectin-3, Gal-3 (35 kDa lectin) (Carbohydrate-binding protein 35, CBP 35) (Galactose-specific lectin 3) (Galactoside-binding protein, GALBP) (IgE-binding protein) (L-31) (Laminin-binding protein) (Lectin L-29) (Mac-2 antigen)	LGALS3 MAC2	LGALS3	P17931	8;5	0	0	0	0	0	0	0	0	0	0	0	0	0	1114100000	1170700000	835400000	600440000	1154300000	685260000	4312700000	2690800000	3204000000	74245000	161300000	125520000	0	0	0	22019000	28730000	0	25665000	20072000	0	0	0	0
P17987	TCPA_HUMAN	T-complex protein 1 subunit alpha, TCP-1-alpha (CCT-alpha)	TCP1 CCT1 CCTA	TCP1	P17987	28;20;20;17;10;6;5;4;3;3;2	1490400	0	0	0	0	0	0	0	0	0	0	0	0	1199400000	822810000	798950000	1675000000	1983600000	2171100000	934250000	751000000	1049500000	842270000	845500000	942970000	0	0	3514700	0	2311200	0	5956400	38065000	0	0	0	0
P18031	PTN1_HUMAN	Tyrosine-protein phosphatase non-receptor type 1, EC 3.1.3.48 (Protein-tyrosine phosphatase 1B, PTP-1B)	PTPN1 PTP1B	PTPN1	P18031	10;8	909360	0	0	0	0	0	0	0	0	0	0	0	0	0	0	0	213140000	186100000	278280000	0	987000	0	18434000	17645000	28924000	0	0	0	0	0	0	0	0	0	0	0	0
P18054	LOX12_HUMAN	Polyunsaturated fatty acid lipoxygenase ALOX12, EC 1.13.11.- (Arachidonate (12S)-lipoxygenase, 12S-LOX, 12S-lipoxygenase, EC 1.13.11.31) (Arachidonate (15S)-lipoxygenase, EC 1.13.11.33) (Linoleate (13S)-lipoxygenase) (Lipoxin synthase 12-LO, EC 3.3.2.-) (Platelet-type lipoxygenase 12)	ALOX12 12LO LOG12	ALOX12	P18054	13;4	0	0	0	0	0	0	0	0	0	0	0	0	0	0	0	0	0	0	0	0	476260	634910	0	520310	0	109340000	121250000	7399800	44024000	57882000	135150000	90833000	349800000	52465000	41660000	27793000	23725000
P18077	RL35A_HUMAN	60S ribosomal protein L35a (Cell growth-inhibiting gene 33 protein) (Large ribosomal subunit protein eL33)	RPL35A GIG33	RPL35A	P18077	3;2;2;2	0	0	0	0	0	0	0	0	0	0	0	0	0	0	0	0	127640000	71918000	160640000	0	16849000	33657000	26872000	33902000	38378000	0	0	0	0	0	0	0	0	0	0	0	0
P18084	ITB5_HUMAN	Integrin beta-5	ITGB5	ITGB5	P18084	30;15;14;10;9;2;1	0	0	0	0	0	0	0	13832000	0	4292200	15037000	5317600	8915200	1048500000	522250000	1189500000	360850000	454210000	410450000	190740000	215190000	308750000	766040000	643500000	1105400000	2366200	8107500	0	3020200	0	0	0	10534000	0	0	0	0
P18085	ARF4_HUMAN	ADP-ribosylation factor 4	ARF4 ARF2	ARF4	P18085	7;5;7;5;0;0;0	20099000	0	0	0	0	0	0	0	0	0	0	0	0	4826600000	3450700000	6043800000	4293000000	5195700000	6203300000	2268000000	1583300000	2283400000	3017300000	3459600000	3963800000	95568000	76733000	32913000	41641000	76605000	78083000	120710000	181210000	106670000	53068000	19311000	23462000
P18124	RL7_HUMAN	60S ribosomal protein L7 (Large ribosomal subunit protein uL30)	RPL7	RPL7	P18124	13;11;3;2	493010	0	0	0	0	0	0	0	0	0	0	0	490250	164540000	104260000	124730000	796830000	740060000	706060000	233360000	136170000	294580000	254850000	177390000	193430000	0	0	0	0	0	0	0	0	0	0	0	0
P18206	VINC_HUMAN	Vinculin (Metavinculin, MV)	VCL	VCL	P18206	50;2	159110000	42064000	76697000	144910000	80384000	10115000	15337000	0	1169100	10379000	17504000	12754000	0	6128500000	4101900000	4400700000	2505900000	2321300000	2827100000	1021100000	746830000	967570000	1301800000	1524900000	1719000000	4510600000	4759600000	997240000	2082300000	5388900000	4213600000	4818900000	8590500000	3332600000	2660800000	1972300000	1335900000
P18428	LBP_HUMAN	Lipopolysaccharide-binding protein, LBP	LBP	LBP	P18428	7	52246000	71513000	87625000	50448000	45645000	14249000	24172000	34037000	21795000	19902000	20128000	29579000	2177600	0	0	0	0	0	10643000	0	0	0	0	0	0	53973000	14735000	80548000	8484800	42114000	62232000	54875000	65411000	14810000	24333000	6941700	23064000
P18433	PTPRA_HUMAN	Receptor-type tyrosine-protein phosphatase alpha, Protein-tyrosine phosphatase alpha, R-PTP-alpha, EC 3.1.3.48	PTPRA PTPA PTPRL2	PTPRA	P18433	35;6	0	0	0	0	0	0	0	0	0	0	0	0	0	1773900000	1000600000	2039800000	829530000	959840000	704690000	1066400000	779010000	1024800000	742600000	732500000	759140000	10537000	3808100	0	0	35760000	13365000	0	21087000	2222200	0	7822300	0
P18510	IL1RA_HUMAN	Interleukin-1 receptor antagonist protein, IL-1RN, IL-1ra, IRAP (ICIL-1RA) (IL1 inhibitor) (Anakinra)	IL1RN IL1F3 IL1RA	IL1RN	P18510	5	0	0	0	0	0	0	928730	0	0	0	0	4861900	0	0	0	0	57449000	106140000	110560000	0	0	0	0	0	0	0	0	0	0	0	0	0	0	0	0	0	0
P18564	ITB6_HUMAN	Integrin beta-6	ITGB6	ITGB6	P18564	15;15;13	13625000	9364100	0	5341000	0	0	0	0	0	0	0	0	0	712240000	709770000	759480000	1015000000	1458600000	1227800000	1455800000	777350000	1056900000	1690500000	1998900000	2035300000	66567000	47899000	18088000	32209000	55063000	45915000	54514000	91891000	48718000	35531000	35158000	27620000
P18669	PGAM1_HUMAN	Phosphoglycerate mutase 1, EC 5.4.2.11, EC 5.4.2.4 (BPG-dependent PGAM 1) (Phosphoglycerate mutase isozyme B, PGAM-B)	PGAM1 PGAMA CDABP0006	PGAM1	P18669	14;4;2	0	0	0	0	0	0	0	0	0	0	0	0	0	2333500000	1597400000	2507200000	3039600000	3212300000	3524100000	1622400000	1164400000	1473200000	2248000000	2101700000	2197500000	0	0	0	10389000	7320600	0	0	25732000	18384000	0	0	0
P18754	RCC1_HUMAN	Regulator of chromosome condensation (Cell cycle regulatory protein) (Chromosome condensation protein 1)	RCC1 CHC1	RCC1	P18754	10;9;7;7;7;7	0	0	0	0	0	0	0	0	0	0	0	0	0	6351800	4893800	4925300	78137000	197160000	160860000	16119000	0	4453600	0	0	0	0	0	0	0	0	0	0	0	0	0	0	0
P18827	SDC1_HUMAN	Syndecan-1, SYND1 (CD antigen CD138)	SDC1 SDC	SDC1	P18827	5;1;1	0	0	0	0	0	0	0	0	0	0	0	0	0	0	0	23502000	206890000	140680000	245350000	45171000	12524000	7199700	0	0	0	0	0	0	0	0	0	0	0	0	0	0	0
P19013	K2C4_HUMAN	Keratin, type II cytoskeletal 4 (Cytokeratin-4, CK-4) (Keratin-4, K4) (Type-II keratin Kb4)	KRT4 CYK4	KRT4	P19013	8;8;1;1	0	0	0	0	0	12943000	10145000	1259300	21215000	51713000	1355000	10400000	0	7213600	0	1428700	0	9588500	1986300	5661400	0	4752100	3235400	735840	0	4833500	0	0	0	0	15722000	175040000	0	0	0	0	0
P19075	TSN8_HUMAN	Tetraspanin-8, Tspan-8 (Transmembrane 4 superfamily member 3) (Tumor-associated antigen CO-029)	TSPAN8 TM4SF3	TSPAN8	P19075	7	0	0	0	0	0	0	0	0	0	0	0	0	0	53150000	20692000	95444000	0	0	0	2073100000	2392800000	3076000000	10450000	0	0	0	0	0	0	0	0	0	0	0	0	0	0
P19086	GNAZ_HUMAN	Guanine nucleotide-binding protein G(z) subunit alpha (G(x) alpha chain) (Gz-alpha)	GNAZ	GNAZ	P19086	11	0	0	0	0	0	0	0	0	0	0	0	0	0	171930000	146360000	202810000	0	2100500	0	2252400	6649100	0	0	0	0	109650000	56933000	4675800	46592000	52845000	51379000	57571000	230000000	57024000	17460000	21068000	13245000
P19105	ML12A_HUMAN	Myosin regulatory light chain 12A (Epididymis secretory protein Li 24, HEL-S-24) (MLC-2B) (Myosin RLC) (Myosin regulatory light chain 2, nonsarcomeric) (Myosin regulatory light chain MRLC3)	MYL12A MLCB MRLC3 RLC	MYL12A	P19105	6;6;5;1	73009000	32854000	60205000	39023000	25348000	0	0	0	0	0	0	0	0	2978200000	2122700000	3168400000	1336700000	1450100000	1601100000	1201100000	1036200000	1191100000	1162400000	1197400000	1323000000	4006200000	676100000	458110000	316120000	662470000	827350000	680080000	6087900000	1054000000	507580000	305250000	209470000
P19174	PLCG1_HUMAN	1-phosphatidylinositol 4,5-bisphosphate phosphodiesterase gamma-1, EC 3.1.4.11 (PLC-148) (Phosphoinositide phospholipase C-gamma-1) (Phospholipase C-II, PLC-II) (Phospholipase C-gamma-1, PLC-gamma-1)	PLCG1 PLC1	PLCG1	P19174	21;6;2;2;1	0	0	0	0	0	0	0	0	0	0	0	0	0	100020000	77508000	124380000	22664000	30366000	29897000	0	8844500	14074000	30648000	37784000	54892000	0	0	0	0	0	0	0	0	0	0	0	0
P19256	LFA3_HUMAN	Lymphocyte function-associated antigen 3, Ag3 (Surface glycoprotein LFA-3) (CD antigen CD58)	CD58 LFA3	CD58	P19256	4;4;2	0	0	0	0	0	0	0	0	0	0	0	0	0	191510000	306640000	197390000	238880000	240650000	284500000	320180000	185660000	290310000	89016000	168530000	230770000	0	0	0	17817000	0	0	0	0	0	0	0	0
P19367	HXK1_HUMAN	Hexokinase-1, EC 2.7.1.1 (Brain form hexokinase) (Hexokinase type I, HK I) (Hexokinase-A)	HK1	HK1	P19367	21;3;1	8490300	8550700	8905900	6551400	5334500	0	0	0	0	0	0	0	0	0	0	0	240040000	261280000	311290000	0	0	0	0	0	0	125720000	903990	0	0	2364500	1537200	3214200	254970000	708210	0	0	0
P19438	TNR1A_HUMAN	Tumor necrosis factor receptor superfamily member 1A (Tumor necrosis factor receptor 1, TNF-R1) (Tumor necrosis factor receptor type I, TNF-RI, TNFR-I) (p55) (p60) (CD antigen CD120a) [Cleaved into: Tumor necrosis factor receptor superfamily member 1A, membrane form; Tumor necrosis factor-binding protein 1, TBPI ]	TNFRSF1A TNFAR TNFR1	TNFRSF1A	P19438	5;4;1;1;1	0	0	0	0	0	0	0	0	0	0	0	0	0	0	0	0	4989700	0	0	0	1770600	0	24152000	31473000	52693000	0	0	0	0	0	0	0	0	0	0	0	0
P19440	GGT1_HUMAN	Glutathione hydrolase 1 proenzyme, EC 3.4.19.13 (Gamma-glutamyltransferase 1) (Gamma-glutamyltranspeptidase 1, GGT 1, EC 2.3.2.2) (Leukotriene-C4 hydrolase, EC 3.4.19.14) (CD antigen CD224) [Cleaved into: Glutathione hydrolase 1 heavy chain; Glutathione hydrolase 1 light chain ]	GGT1 GGT	GGT1	P19440	9;7;6;6;6;3;3;2;2;2;2;2;0;0	0	0	0	0	0	0	0	0	0	0	0	0	0	35613000	47471000	60660000	0	0	0	36636000	52241000	86207000	2023500000	1580400000	2220900000	9894700	0	6001000	0	0	8171100	7104100	11943000	6736600	0	4693300	0
P19474	RO52_HUMAN	E3 ubiquitin-protein ligase TRIM21, EC 2.3.2.27 (52 kDa Ro protein) (52 kDa ribonucleoprotein autoantigen Ro/SS-A) (RING finger protein 81) (RING-type E3 ubiquitin transferase TRIM21) (Ro(SS-A)) (Sjoegren syndrome type A antigen, SS-A) (Tripartite motif-containing protein 21)	TRIM21 RNF81 RO52 SSA1	TRIM21	P19474	6;2	0	0	0	0	0	0	0	0	0	0	0	0	0	0	0	0	28184000	9997300	39897000	0	0	0	0	0	0	0	0	0	0	0	0	0	0	0	0	0	0
P19623	SPEE_HUMAN	Spermidine synthase, SPDSY, EC 2.5.1.16 (Putrescine aminopropyltransferase)	SRM SPS1 SRML1	SRM	P19623	14;4;4;3;2	0	0	0	0	0	0	0	0	0	0	0	0	0	223120000	218230000	297410000	42295000	63602000	52679000	99309000	73927000	147810000	73309000	92108000	88739000	0	0	0	0	0	0	0	0	0	0	0	0
P19634	SL9A1_HUMAN	Sodium/hydrogen exchanger 1 (APNH) (Na(+)/H(+) antiporter, amiloride-sensitive) (Na(+)/H(+) exchanger 1, NHE-1) (Solute carrier family 9 member 1)	SLC9A1 APNH1 NHE1	SLC9A1	P19634	16;2;1	0	0	0	0	0	0	0	0	0	0	0	0	0	133640000	102960000	196660000	1077100000	846430000	716820000	121740000	69079000	73517000	252930000	191290000	369910000	0	0	0	0	0	0	0	0	0	0	0	0
P19652	A1AG2_HUMAN	Alpha-1-acid glycoprotein 2, AGP 2 (Orosomucoid-2, OMD 2)	ORM2 AGP2	ORM2	P19652	8	456790000	806660000	1014700000	1211000000	565560000	812090000	573350000	948880000	761630000	857990000	750290000	809820000	322720000	0	3381200	3174100	0	6147700	0	0	0	7645100	0	0	0	2850700000	1398100000	1928100000	1937900000	3431700000	4132500000	1449500000	1985700000	3001100000	925860000	1500400000	2085600000
P19784	CSK22_HUMAN	Casein kinase II subunit alpha', CK II alpha', EC 2.7.11.1	CSNK2A2 CK2A2	CSNK2A2	P19784	10;8;6	0	0	0	0	0	0	0	0	0	0	0	0	0	22126000	23994000	33099000	50288000	58757000	53465000	15063000	2356000	11178000	4548400	6200100	7314700	0	0	0	0	0	0	0	0	0	0	0	0
P19823	ITIH2_HUMAN	Inter-alpha-trypsin inhibitor heavy chain H2, ITI heavy chain H2, ITI-HC2, Inter-alpha-inhibitor heavy chain 2 (Inter-alpha-trypsin inhibitor complex component II) (Serum-derived hyaluronan-associated protein, SHAP)	ITIH2 IGHEP2	ITIH2	P19823	18;17;7	4532300000	5022700000	7237100000	6900700000	4168000000	6066900000	6233300000	6222100000	5973000000	5478600000	3540900000	5696000000	2589800000	3777400	1820900	0	0	0	0	0	206720000	159020000	0	0	0	1821000000	3815500000	2140400000	3433600000	3154000000	1999200000	2677100000	2705200000	3777600000	3440500000	2198000000	2229700000
P19827	ITIH1_HUMAN	Inter-alpha-trypsin inhibitor heavy chain H1, ITI heavy chain H1, ITI-HC1, Inter-alpha-inhibitor heavy chain 1 (Inter-alpha-trypsin inhibitor complex component III) (Serum-derived hyaluronan-associated protein, SHAP)	ITIH1 IGHEP1	ITIH1	P19827	26;11;6;2;1	3816900000	3852600000	5286300000	4492500000	4091900000	4784900000	4633400000	5037700000	3845900000	4702800000	2576300000	4044600000	1728500000	0	2687500	0	3259500	0	0	0	0	141200000	7966600	7271200	11920000	982450000	2504500000	1263400000	2736700000	2477300000	1194000000	1964100000	1984200000	2908200000	2693900000	1396000000	1207800000
P20020	AT2B1_HUMAN	Plasma membrane calcium-transporting ATPase 1, EC 7.2.2.10 (Plasma membrane calcium ATPase isoform 1, PMCA1) (Plasma membrane calcium pump isoform 1)	ATP2B1 PMCA1	ATP2B1	P20020	35;25;8;1;1;0;0;6;4;0	0	0	0	0	0	0	0	0	0	0	0	0	0	937650000	739880000	987450000	2746600000	3032400000	2219000000	2428200000	1732000000	2066900000	4777600000	4573000000	6414700000	0	0	0	0	0	0	0	11210000	0	0	0	3471400
P20042	IF2B_HUMAN	Eukaryotic translation initiation factor 2 subunit 2 (Eukaryotic translation initiation factor 2 subunit beta, eIF-2-beta)	EIF2S2 EIF2B	EIF2S2	P20042	5	0	0	0	0	0	0	0	0	0	0	0	0	0	52331000	38262000	26710000	102980000	137630000	62924000	19797000	35115000	25061000	61911000	50645000	56123000	0	0	0	0	0	0	0	0	0	0	0	0
P20073	ANXA7_HUMAN	Annexin A7 (Annexin VII) (Annexin-7) (Synexin)	ANXA7 ANX7 SNX OK/SW-cl.95	ANXA7	P20073	19	0	0	0	0	0	0	0	0	0	0	0	0	0	771490000	556220000	653170000	2643600000	2492700000	1880400000	551030000	319520000	346630000	648770000	654770000	851730000	64205000	53602000	0	27462000	32423000	30280000	51177000	50463000	67799000	29603000	37030000	24609000
P20309	ACM3_HUMAN	Muscarinic acetylcholine receptor M3	CHRM3	CHRM3	P20309	4	0	0	0	0	0	0	0	0	0	0	0	0	0	0	0	0	0	0	0	58044000	37910000	47682000	0	0	0	0	0	0	0	0	0	0	0	0	0	0	0
P20333	TNR1B_HUMAN	Tumor necrosis factor receptor superfamily member 1B (Tumor necrosis factor receptor 2, TNF-R2) (Tumor necrosis factor receptor type II, TNF-RII, TNFR-II) (p75) (p80 TNF-alpha receptor) (CD antigen CD120b) (Etanercept) [Cleaved into: Tumor necrosis factor receptor superfamily member 1b, membrane form; Tumor necrosis factor-binding protein 2 (TBP-2) (TBPII) ]	TNFRSF1B TNFBR TNFR2	TNFRSF1B	P20333	2	0	0	0	0	0	0	0	0	0	0	0	0	0	17312000	17165000	23438000	0	242420	0	0	0	0	0	0	0	0	0	0	0	0	0	0	0	0	0	0	0
P20336	RAB3A_HUMAN	Ras-related protein Rab-3A	RAB3A	RAB3A	P20336	1;1	0	0	0	0	0	0	0	0	0	0	0	0	0	0	0	0	36912000	31845000	47850000	22626000	15044000	16298000	0	0	10232000	0	0	0	0	0	0	0	0	0	0	0	0
P20337	RAB3B_HUMAN	Ras-related protein Rab-3B	RAB3B	RAB3B	P20337	4	0	4564800	0	0	0	0	0	0	0	0	0	0	1557000	0	0	0	63176000	75025000	70532000	0	0	0	0	0	0	0	0	0	0	0	0	0	0	0	0	0	0
P20338	RAB4A_HUMAN	Ras-related protein Rab-4A, EC 3.6.5.2	RAB4A RAB4	RAB4A	P20338	6;2	0	0	0	0	0	0	0	0	0	0	0	0	0	5650500	0	0	0	0	0	35807000	40377000	44194000	9881000	24369000	19767000	0	0	0	3890600	0	11295000	0	6284200	0	0	0	0
P20339	RAB5A_HUMAN	Ras-related protein Rab-5A, EC 3.6.5.2	RAB5A RAB5	RAB5A	P20339	6	0	0	0	0	0	0	0	0	0	0	0	0	0	261660000	164440000	252510000	156770000	200000000	197980000	176680000	149440000	194830000	349030000	282620000	356200000	39253000	0	0	17705000	32112000	30177000	17849000	36353000	49311000	39153000	0	0
P20340	RAB6A_HUMAN	Ras-related protein Rab-6A, Rab-6	RAB6A RAB6	RAB6A	P20340	8;5;2;0;0	10448000	0	0	20150000	12468000	6184700	3809800	0	0	0	1372100	3877200	0	4251400000	3423400000	3832000000	1988400000	2049500000	2068900000	1699300000	834150000	1395800000	2131500000	2083700000	2583200000	241360000	88602000	37337000	55407000	99761000	79861000	117930000	764710000	81843000	59700000	43635000	40686000
P20591	MX1_HUMAN	Interferon-induced GTP-binding protein Mx1 (Interferon-induced protein p78, IFI-78K) (Interferon-regulated resistance GTP-binding protein MxA) (Myxoma resistance protein 1) (Myxovirus resistance protein 1) [Cleaved into: Interferon-induced GTP-binding protein Mx1, N-terminally processed ]	MX1	MX1	P20591	25;24;23;23;22;19;9;3;2;2;1;1	0	0	0	0	0	0	0	0	0	0	0	0	0	0	0	0	835350000	896800000	927630000	0	0	0	0	0	0	0	0	0	0	0	0	0	0	0	0	0	0
P20618	PSB1_HUMAN	Proteasome subunit beta type-1 (Macropain subunit C5) (Multicatalytic endopeptidase complex subunit C5) (Proteasome component C5) (Proteasome gamma chain)	PSMB1 PSC5	PSMB1	P20618	9	1756600	0	0	0	0	0	0	0	0	0	0	0	0	52126000	71774000	92941000	197720000	207710000	213030000	334720000	234840000	320150000	240020000	236270000	275280000	23958000	7707800	43784000	26968000	61695000	54204000	36499000	76175000	30720000	28280000	25833000	23095000
P20645	MPRD_HUMAN	Cation-dependent mannose-6-phosphate receptor, CD Man-6-P receptor, CD-MPR (46 kDa mannose 6-phosphate receptor, MPR 46)	M6PR MPR46 MPRD	M6PR	P20645	4;3;2;2;1;1;1;1	0	0	0	0	0	0	0	0	0	0	0	0	0	66410000	134190000	88890000	206940000	195630000	256340000	144020000	53888000	69370000	135350000	229980000	216750000	50864000	0	0	0	10415000	7875200	0	36934000	0	0	0	0
P20700	LMNB1_HUMAN	Lamin-B1	LMNB1 LMN2 LMNB	LMNB1	P20700	10;9;7;4	0	0	0	0	0	0	0	0	0	0	0	0	0	0	21036000	26399000	44900000	34710000	31071000	27608000	33307000	39760000	17177000	19951000	25913000	0	0	0	0	0	0	0	0	0	0	0	0
P20702	ITAX_HUMAN	Integrin alpha-X (CD11 antigen-like family member C) (Leu M5) (Leukocyte adhesion glycoprotein p150,95 alpha chain) (Leukocyte adhesion receptor p150,95) (CD antigen CD11c)	ITGAX CD11C	ITGAX	P20702	21;21	0	0	0	0	0	0	0	0	0	0	0	0	0	0	0	0	0	0	0	0	949120	0	151930000	153160000	196370000	0	0	0	0	0	0	0	0	0	0	0	0
P20742	PZP_HUMAN	Pregnancy zone protein (C3 and PZP-like alpha-2-macroglobulin domain-containing protein 6)	PZP CPAMD6	PZP	P20742	1	0	0	0	0	0	0	0	0	0	0	0	0	0	0	0	0	0	0	0	0	0	0	0	0	0	0	0	21754000	16464000	22427000	34723000	66772000	50327000	0	0	22511000	15307000
P20851	C4BPB_HUMAN	C4b-binding protein beta chain	C4BPB	C4BPB	P20851	7;3	62747000	105880000	165000000	135790000	51406000	33861000	22963000	19946000	9896500	14149000	0	31221000	0	0	0	0	0	3472800	0	0	0	0	0	0	0	1121700000	2005700000	1765600000	2082900000	3333100000	2478100000	2851800000	2373600000	2712000000	1582300000	2123000000	1945300000
P21217	FUT3_HUMAN	3-galactosyl-N-acetylglucosaminide 4-alpha-L-fucosyltransferase FUT3, EC 2.4.1.65 (4-galactosyl-N-acetylglucosaminide 3-alpha-L-fucosyltransferase, EC 2.4.1.152) (Alpha-3-fucosyltransferase FUT3, EC 2.4.1.-) (Blood group Lewis alpha-4-fucosyltransferase, Lewis FT) (Fucosyltransferase 3) (Fucosyltransferase III, FucT-III)	FUT3 FT3B LE	FUT3	P21217	6;4;4;4	0	0	0	0	0	0	0	0	0	0	0	0	0	0	0	0	83236000	74626000	58034000	0	0	0	0	0	0	0	0	0	0	0	0	0	0	0	0	0	0
P21266	GSTM3_HUMAN	Glutathione S-transferase Mu 3, EC 2.5.1.18 (GST class-mu 3) (GSTM3-3, hGSTM3-3)	GSTM3 GST5	GSTM3	P21266	10;9	0	0	0	0	0	0	0	0	0	0	0	0	0	0	0	0	0	0	0	64916000	63487000	78587000	197550000	207070000	220340000	0	0	0	0	0	4962300	0	0	0	0	0	2904800
P21281	VATB2_HUMAN	V-type proton ATPase subunit B, brain isoform, V-ATPase subunit B 2 (Endomembrane proton pump 58 kDa subunit) (HO57) (Vacuolar proton pump subunit B 2)	ATP6V1B2 ATP6B2 VPP3	ATP6V1B2	P21281	18;7;6;6;4;1;1	0	0	0	0	0	0	0	0	0	0	0	0	0	160470000	194570000	262190000	399950000	449690000	370770000	147470000	87158000	102010000	257390000	201360000	316070000	3725000	0	0	0	0	0	0	0	0	0	0	0
P21283	VATC1_HUMAN	V-type proton ATPase subunit C 1, V-ATPase subunit C 1 (Vacuolar proton pump subunit C 1)	ATP6V1C1 ATP6C ATP6D VATC	ATP6V1C1	P21283	13;9;1;1	0	0	0	0	0	0	0	0	0	0	0	0	0	15444000	5255600	12294000	80806000	172310000	108760000	96597000	53542000	46556000	87388000	100950000	140600000	0	0	0	17304000	0	15675000	20596000	0	0	0	0	0
P21291	CSRP1_HUMAN	Cysteine and glycine-rich protein 1 (Cysteine-rich protein 1, CRP, CRP1) (Epididymis luminal protein 141, HEL-141)	CSRP1 CSRP CYRP	CSRP1	P21291	8;6;5;4	0	0	0	0	0	0	0	0	0	0	0	0	0	1389400000	1268500000	1535400000	617530000	693200000	566010000	234340000	130080000	133300000	320610000	248150000	344910000	32887000	13644000	0	0	41826000	26576000	11449000	34548000	0	0	0	0
P21333	FLNA_HUMAN	Filamin-A, FLN-A (Actin-binding protein 280, ABP-280) (Alpha-filamin) (Endothelial actin-binding protein) (Filamin-1) (Non-muscle filamin)	FLNA FLN FLN1	FLNA	P21333	3;3;3;3;2;0;0;0;0	900870000	390020000	623030000	1086900000	472700000	121940000	40436000	17805000	33549000	70896000	53097000	72274000	23310000	12925000000	10941000000	13470000000	12424000000	14519000000	13405000000	420510000	436740000	393910000	1136700000	940210000	1334700000	41029000000	21031000000	6958500000	10731000000	31705000000	24248000000	22779000000	51764000000	21277000000	12122000000	11366000000	7949500000
P21359	NF1_HUMAN	Neurofibromin (Neurofibromatosis-related protein NF-1) [Cleaved into: Neurofibromin truncated ]	NF1	NF1	P21359	68;58;42;13;7;7;5;5;3;1;1	2026700	0	2417200	0	1145900	0	0	0	0	0	0	2476100	0	874810000	740790000	1169000000	50779000	77036000	30550000	272250000	205490000	252130000	5445000	16902000	0	12938000	0	0	31376000	0	7790800	5926400	8412200	6118200	0	7784400	0
P21399	ACOHC_HUMAN	Cytoplasmic aconitate hydratase, Aconitase, EC 4.2.1.3 (Citrate hydro-lyase) (Ferritin repressor protein) (Iron regulatory protein 1, IRP1) (Iron-responsive element-binding protein 1, IRE-BP 1)	ACO1 IREB1	ACO1	P21399	28	1897700	0	0	0	0	0	0	0	0	0	0	0	0	204420000	123850000	188120000	520360000	577580000	548770000	33268000	30085000	66826000	432080000	320760000	426500000	0	0	0	0	0	0	0	0	0	0	0	0
P21462	FPR1_HUMAN	fMet-Leu-Phe receptor, fMLP receptor (N-formyl peptide receptor, FPR) (N-formylpeptide chemoattractant receptor)	FPR1	FPR1	P21462	1	0	0	0	0	0	0	0	0	0	0	0	0	0	0	0	0	0	0	0	0	0	0	9778700	7457200	12253000	0	0	0	0	0	0	0	0	0	0	0	0
P21589	5NTD_HUMAN	5'-nucleotidase, 5'-NT, EC 3.1.3.5 (Ecto-5'-nucleotidase) (CD antigen CD73)	NT5E NT5 NTE	NT5E	P21589	34;16;12;6	12518000	0	0	0	0	0	0	0	0	0	0	0	0	0	0	0	1870800000	1903200000	1756800000	3871400000	2853600000	4016600000	13515000000	12950000000	16095000000	0	0	0	5634000	5495200	9208300	13626000	0	0	0	0	0
P21695	GPDA_HUMAN	Glycerol-3-phosphate dehydrogenase [NAD(+)], cytoplasmic, GPD-C, GPDH-C, EC 1.1.1.8	GPD1	GPD1	P21695	5	0	0	0	0	0	0	0	0	0	0	0	0	0	0	0	0	0	0	0	44351000	13991000	4316100	13964000	9773300	13909000	0	0	0	0	0	0	0	0	0	0	0	0
P21709	EPHA1_HUMAN	Ephrin type-A receptor 1, hEpha1, EC 2.7.10.1 (EPH tyrosine kinase) (EPH tyrosine kinase 1) (Erythropoietin-producing hepatoma receptor) (Tyrosine-protein kinase receptor EPH)	EPHA1 EPH EPHT EPHT1	EPHA1	P21709	6	0	0	0	0	0	0	0	0	0	0	0	0	0	0	0	0	8487900	26176000	44387000	15898000	5543100	6452100	0	0	0	0	0	0	0	0	0	0	0	0	0	0	0
P21796	VDAC1_HUMAN	Voltage-dependent anion-selective channel protein 1, VDAC-1, hVDAC1 (Outer mitochondrial membrane protein porin 1) (Plasmalemmal porin) (Porin 31HL) (Porin 31HM)	VDAC1 VDAC	VDAC1	P21796	17;11	2345700	0	0	0	0	0	6482500	7251500	5406900	5838700	2706400	6761900	0	6371500	0	0	1200600000	1577700000	1257600000	12508000	9110000	23659000	1984900000	1847300000	2720600000	93326000	2003900	8837900	0	16551000	8901200	0	141090000	0	0	0	0
P21860	ERBB3_HUMAN	Receptor tyrosine-protein kinase erbB-3, EC 2.7.10.1 (Proto-oncogene-like protein c-ErbB-3) (Tyrosine kinase-type cell surface receptor HER3)	ERBB3 HER3	ERBB3	P21860	21;14;13;11;10	0	0	2088300	0	0	0	0	0	0	0	0	0	0	506890000	304440000	496240000	0	2615900	0	111270000	125530000	114820000	0	2213900	0	0	0	0	0	11064000	0	0	0	0	0	0	0
P21964	COMT_HUMAN	Catechol O-methyltransferase, EC 2.1.1.6	COMT	COMT	P21964	16;15;13;12;12;12;5	0	0	0	0	0	0	0	0	0	0	0	0	0	19687000	0	13565000	592350000	725380000	687920000	141060000	104510000	251320000	115270000	93388000	171220000	7251100	0	0	0	0	0	0	6564900	0	0	0	0
P21980	TGM2_HUMAN	Protein-glutamine gamma-glutamyltransferase 2, EC 2.3.2.13 (Erythrocyte transglutaminase) (Heart G alpha(h), hhG alpha(h)) (Isopeptidase TGM2, EC 3.4.-.-) (Protein G alpha(h), G(h)) (Protein-glutamine deamidase TGM2, EC 3.5.1.44) (Protein-glutamine dopaminyltransferase TGM2, EC 2.3.1.-) (Protein-glutamine histaminyltransferase TGM2, EC 2.3.1.-) (Protein-glutamine noradrenalinyltransferase TGM2, E…	TGM2	TGM2	P21980	13;3;2	0	0	0	0	0	0	0	0	0	0	0	0	0	67234000	12693000	86596000	206750000	213160000	200450000	0	0	0	25494000	11680000	38134000	0	0	0	0	0	0	0	0	0	0	0	0
P22033	MUTA_HUMAN	Methylmalonyl-CoA mutase, mitochondrial, MCM, EC 5.4.99.2 (Methylmalonyl-CoA isomerase)	MMUT MUT	MMUT	P22033	14	0	0	0	0	0	0	0	0	0	0	5125800	4868100	0	0	0	0	149730000	211580000	176300000	0	0	0	0	0	0	0	0	0	0	0	0	0	0	0	0	0	0
P22059	OSBP1_HUMAN	Oxysterol-binding protein 1	OSBP OSBP1	OSBP	P22059	25;5;2;2;2;1;1;1	0	0	0	0	0	0	0	0	0	0	0	8864500	0	240190000	183000000	326390000	280780000	359190000	261610000	234180000	157840000	198110000	63138000	75843000	165890000	0	0	0	0	0	0	0	0	0	0	0	0
P22061	PIMT_HUMAN	Protein-L-isoaspartate(D-aspartate) O-methyltransferase, PIMT, EC 2.1.1.77 (L-isoaspartyl protein carboxyl methyltransferase) (Protein L-isoaspartyl/D-aspartyl methyltransferase) (Protein-beta-aspartate methyltransferase)	PCMT1	PCMT1	P22061	12;12;11;10;3;2;2;2	0	0	0	0	0	0	0	0	0	0	0	0	0	505310000	250600000	674680000	309380000	473690000	491000000	113180000	50696000	77959000	309170000	284830000	352920000	16077000	7383000	0	0	26640000	6509700	0	43024000	19387000	0	0	0
P22102	PUR2_HUMAN	Trifunctional purine biosynthetic protein adenosine-3 [Includes: Phosphoribosylamine--glycine ligase, EC 6.3.4.13 (Glycinamide ribonucleotide synthetase, GARS) (Phosphoribosylglycinamide synthetase); Phosphoribosylformylglycinamidine cyclo-ligase, EC 6.3.3.1 (AIR synthase, AIRS) (Phosphoribosyl-aminoimidazole synthetase); Phosphoribosylglycinamide formyltransferase, EC 2.1.2.2 (5'-phosphoribosylg…	GART PGFT PRGS	GART	P22102	35;10;8;8;7;7;6;1	0	0	0	0	0	0	0	0	0	0	0	0	0	689900000	385690000	654360000	637870000	876780000	783570000	596150000	359410000	612530000	321060000	270660000	329500000	0	4249100	0	5731800	0	0	0	0	0	0	0	0
P22223	CADH3_HUMAN	Cadherin-3 (Placental cadherin, P-cadherin)	CDH3 CDHP	CDH3	P22223	19;5;2;1	0	0	0	0	0	0	0	0	0	0	0	0	0	66132000	91206000	0	791000000	829990000	967720000	66389000	36973000	43128000	0	0	0	0	0	0	0	0	0	0	0	0	0	0	0
P22234	PUR6_HUMAN	Bifunctional phosphoribosylaminoimidazole carboxylase/phosphoribosylaminoimidazole succinocarboxamide synthetase, PAICS [Includes: Phosphoribosylaminoimidazole carboxylase, EC 4.1.1.21 (AIR carboxylase, AIRC); Phosphoribosylaminoimidazole succinocarboxamide synthetase, EC 6.3.2.6 (SAICAR synthetase) ]	PAICS ADE2 AIRC PAIS	PAICS	P22234	25;24;18	0	0	0	0	0	0	0	0	0	0	0	0	0	805080000	1018100000	1189800000	1012300000	1041700000	1148500000	1761300000	1014000000	1493000000	315800000	295470000	325350000	0	3304300	0	2528000	8771000	2006800	13558000	34587000	0	0	0	0
P22303	ACES_HUMAN	Acetylcholinesterase, AChE, EC 3.1.1.7	ACHE	ACHE	P22303	2;1;1;1;1	0	0	0	0	0	0	0	0	0	0	0	0	0	0	0	0	0	0	0	0	0	1043200	0	0	0	15755000	15070000	0	8975000	0	15266000	3070200	2045900	1901600	0	0	835470
P22307	SCP2_HUMAN	Sterol carrier protein 2, SCP-2 (Acetyl-CoA C-myristoyltransferase, EC 2.3.1.155) (Non-specific lipid-transfer protein, NSL-TP) (Propanoyl-CoA C-acyltransferase, EC 2.3.1.176) (SCP-2/3-oxoacyl-CoA thiolase) (SCP-2/thiolase, EC 2.3.1.16) (SCP-chi) (SCPX) (Sterol carrier protein X, SCP-X)	SCP2	SCP2	P22307	10;6;2;1;1	0	0	0	0	0	0	0	0	0	0	0	0	0	0	0	0	118000000	128580000	168370000	0	0	0	18916000	12972000	10417000	0	0	0	0	0	0	0	0	0	0	0	0
P22314	UBA1_HUMAN	Ubiquitin-like modifier-activating enzyme 1, EC 6.2.1.45 (Protein A1S9) (Ubiquitin-activating enzyme E1)	UBA1 A1S9T UBE1	UBA1	P22314	40;16;11;11;9;8;8	1710100	0	0	0	18296000	0	38193000	51020000	0	44787000	32204000	60874000	22866000	3380600000	2402100000	3187600000	5249100000	6047400000	4978700000	1470700000	1069800000	1210600000	681570000	589720000	811960000	13437000	2351200	0	12771000	60876000	33806000	19203000	46098000	16939000	0	0	0
P22413	ENPP1_HUMAN	Ectonucleotide pyrophosphatase/phosphodiesterase family member 1, E-NPP 1 (Membrane component chromosome 6 surface marker 1) (Phosphodiesterase I/nucleotide pyrophosphatase 1) (Plasma-cell membrane glycoprotein PC-1) [Cleaved into: Ectonucleotide pyrophosphatase/phosphodiesterase family member 1, secreted form ] [Includes: Alkaline phosphodiesterase I, EC 3.1.4.1; Nucleotide pyrophosphatase, NPPa…	ENPP1 M6S1 NPPS PC1 PDNP1	ENPP1	P22413	22;5;1	0	0	0	0	0	0	0	0	0	0	0	0	0	39907000	30571000	88187000	0	0	0	0	0	0	476140000	538520000	612960000	1200900	0	0	0	0	0	0	0	0	0	0	0
P22455	FGFR4_HUMAN	Fibroblast growth factor receptor 4, FGFR-4, EC 2.7.10.1 (CD antigen CD334)	FGFR4 JTK2 TKF	FGFR4	P22455	6;5;5;0;0;0;0;0;0;0;0;0	0	0	0	0	0	0	0	0	0	0	0	0	0	228790000	142300000	186740000	0	0	0	69627000	25471000	35255000	0	0	0	0	0	0	0	0	0	0	1385900	0	0	0	0
P22612	KAPCG_HUMAN	cAMP-dependent protein kinase catalytic subunit gamma, PKA C-gamma, EC 2.7.11.11	PRKACG	PRKACG	P22612	1	0	0	0	0	0	0	0	0	0	0	0	0	0	77034000	36316000	83047000	44529000	58443000	67816000	7915400	0	14391000	25707000	30997000	22773000	5601600	6465100	0	2612000	9290600	4498300	0	6465300	0	2099200	0	0
P22694	KAPCB_HUMAN	cAMP-dependent protein kinase catalytic subunit beta, PKA C-beta, EC 2.7.11.11	PRKACB	PRKACB	P22694	3;3;2;3;3;3;3;3;3;2	0	0	0	0	0	0	0	0	0	0	0	0	0	69267000	16754000	54466000	15371000	32407000	19191000	0	0	0	10503000	17160000	12760000	22030000	5284700	0	6956300	49546000	10908000	26846000	33900000	18389000	6363500	0	0
P22695	QCR2_HUMAN	Cytochrome b-c1 complex subunit 2, mitochondrial (Complex III subunit 2) (Core protein II) (Ubiquinol-cytochrome-c reductase complex core protein 2)	UQCRC2	UQCRC2	P22695	9;8;7;4;2;2;1	0	0	0	0	0	0	0	0	0	0	0	0	0	0	0	0	99609000	121070000	122440000	0	0	0	0	0	0	165640000	0	0	0	0	17017000	0	211430000	9468300	0	0	0
P22732	GTR5_HUMAN	Solute carrier family 2, facilitated glucose transporter member 5 (Fructose transporter) (Glucose transporter type 5, small intestine, GLUT-5)	SLC2A5 GLUT5	SLC2A5	P22732	2	0	0	0	0	0	0	0	0	0	0	0	0	0	0	0	0	0	0	0	0	0	0	9299800	11583000	12067000	0	0	0	0	0	0	0	0	0	0	0	0
P22735	TGM1_HUMAN	Protein-glutamine gamma-glutamyltransferase K, EC 2.3.2.13 (Epidermal TGase) (Transglutaminase K, TG(K), TGK, TGase K) (Transglutaminase-1, TGase-1)	TGM1 KTG	TGM1	P22735	12;2;1	2193300	0	0	0	7527600	0	22937000	10252000	6515400	9457700	0	6608500	4154300	0	0	0	366080000	510990000	386960000	0	0	0	0	0	0	0	0	0	7280000	0	0	0	0	0	0	0	0
P22792	CPN2_HUMAN	Carboxypeptidase N subunit 2 (Carboxypeptidase N 83 kDa chain) (Carboxypeptidase N large subunit) (Carboxypeptidase N polypeptide 2) (Carboxypeptidase N regulatory subunit)	CPN2 ACBP	CPN2	P22792	15	241650000	228590000	394770000	340370000	228610000	281070000	335350000	242850000	292340000	251630000	101120000	344790000	80239000	0	0	0	0	0	0	0	0	1418200	0	0	1894400	84619000	373380000	180890000	319850000	306100000	181590000	306500000	245190000	425590000	371580000	370150000	257180000
P22891	PROZ_HUMAN	Vitamin K-dependent protein Z	PROZ	PROZ	P22891	5	7221700	22795000	27722000	21999000	8175000	10141000	8842300	20752000	8346200	4025800	7158000	7056400	0	0	0	0	0	0	0	0	0	0	0	0	0	0	0	0	0	0	0	0	0	0	0	0	0
P23083	HV102_HUMAN	Immunoglobulin heavy variable 1-2 (Ig heavy chain V-I region ND) (Ig heavy chain V-I region V35)	IGHV1-2	IGHV1-2	P23083	5	8308000	7057700	6477500	8560100	11522000	38937000	51610000	24961000	433590000	782400000	70317000	95141000	247650000	0	0	0	0	0	0	0	0	9954700	0	0	0	690260000	491970000	1631600000	1602300000	939070000	617550000	1925200000	1193600000	1815400000	636930000	776180000	478220000
P23142	FBLN1_HUMAN	Fibulin-1, FIBL-1	FBLN1 PP213	FBLN1	P23142	7;4;1;1;1;1;0;1;1	452390000	595240000	550590000	955430000	621700000	180340000	185600000	246350000	217930000	168580000	166020000	215170000	92025000	0	3685200	0	0	12896000	0	0	0	0	0	0	0	0	30951000	0	32107000	33166000	0	32754000	10287000	24193000	29440000	7427000	0
P23229	ITA6_HUMAN	Integrin alpha-6 (CD49 antigen-like family member F) (VLA-6) (CD antigen CD49f) [Cleaved into: Integrin alpha-6 heavy chain; Integrin alpha-6 light chain; Processed integrin alpha-6, Alpha6p ]	ITGA6	ITGA6	P23229	58;8;8	8044500	0	2886200	0	5605800	3334100	1880300	0	5761900	1590500	0	2703500	0	15723000000	14209000000	14426000000	8728600000	8978200000	8942200000	20006000000	13847000000	17241000000	1551400000	1328100000	1874800000	918510000	662350000	263270000	563360000	750820000	1004400000	1052800000	1424900000	934560000	728960000	460140000	271690000
P23246	SFPQ_HUMAN	Splicing factor, proline- and glutamine-rich (100 kDa DNA-pairing protein, hPOMp100) (DNA-binding p52/p100 complex, 100 kDa subunit) (Polypyrimidine tract-binding protein-associated-splicing factor, PSF, PTB-associated-splicing factor)	SFPQ PSF	SFPQ	P23246	14;3;1	0	0	0	0	0	0	0	0	0	0	0	0	0	85609000	75183000	56484000	330690000	394070000	325320000	139610000	107150000	113280000	89401000	73163000	32012000	0	0	0	0	0	0	0	0	0	0	0	0
P23258	TBG1_HUMAN	Tubulin gamma-1 chain (Gamma-1-tubulin) (Gamma-tubulin complex component 1, GCP-1)	TUBG1 TUBG	TUBG1	P23258	16;15;10;7;5	0	0	0	0	0	0	0	0	0	0	0	0	0	43396000	27088000	75249000	173890000	208530000	243080000	58119000	31923000	38322000	50056000	57560000	75047000	0	0	0	0	0	0	0	0	0	0	0	0
P23276	KELL_HUMAN	Kell blood group glycoprotein, EC 3.4.24.- (CD antigen CD238)	KEL	KEL	P23276	2;1	0	0	0	0	0	0	0	0	0	0	0	0	0	0	0	0	0	0	0	0	0	0	0	0	0	0	0	0	0	0	0	0	0	0	0	0	0
P23381	SYWC_HUMAN	Tryptophan--tRNA ligase, cytoplasmic, EC 6.1.1.2 (Interferon-induced protein 53, IFP53) (Tryptophanyl-tRNA synthetase, TrpRS, hWRS) [Cleaved into: T1-TrpRS; T2-TrpRS ]	WARS1 IFI53 WARS WRS	WARS1	P23381	19;8;8;7;5;5;5;5;1;1;1;1;1;1	0	0	0	0	0	0	0	0	0	0	0	0	0	365660000	179910000	199610000	736640000	1087700000	860730000	169490000	61686000	150480000	135990000	165460000	154030000	0	0	0	9367100	0	0	1314900	0	0	0	0	0
P23396	RS3_HUMAN	40S ribosomal protein S3, EC 4.2.99.18 (Small ribosomal subunit protein uS3)	RPS3 OK/SW-cl.26	RPS3	P23396	15;13;12;9;9;9;7;6;6;6;5;3;1	0	0	0	0	0	0	0	0	0	0	0	0	0	527090000	513850000	567940000	2331800000	2256600000	2785600000	684990000	393870000	611380000	392770000	430280000	657910000	0	0	0	0	0	0	0	0	0	0	0	0
P23458	JAK1_HUMAN	Tyrosine-protein kinase JAK1, EC 2.7.10.2 (Janus kinase 1, JAK-1)	JAK1 JAK1A JAK1B	JAK1	P23458	44;43;41;37;27;15;11;4;3;2	0	0	0	0	0	0	0	0	0	0	0	0	0	1165900000	861930000	1235800000	98718000	137280000	180540000	839310000	474020000	820300000	548730000	597580000	682350000	0	0	0	0	7287600	0	6549600	0	0	0	0	5383400
P23467	PTPRB_HUMAN	Receptor-type tyrosine-protein phosphatase beta, Protein-tyrosine phosphatase beta, R-PTP-beta, EC 3.1.3.48 (Vascular endothelial protein tyrosine phosphatase, VE-PTP)	PTPRB PTPB	PTPRB	P23467	3;3;1;1;1;1	0	0	0	0	0	0	0	0	0	0	0	0	0	0	58877000	64232000	0	0	0	9327600	53694000	41816000	29207000	21923000	1865700	0	0	0	0	0	0	5307000	12340000	0	0	0	0
P23469	PTPRE_HUMAN	Receptor-type tyrosine-protein phosphatase epsilon, Protein-tyrosine phosphatase epsilon, R-PTP-epsilon, EC 3.1.3.48	PTPRE	PTPRE	P23469	25;12;4;2;2	0	0	0	0	0	0	0	0	0	0	0	0	0	389120000	363120000	465460000	30953000	36226000	79627000	96187000	52613000	60541000	168920000	135890000	217590000	0	0	0	0	0	0	0	0	0	0	0	0
P23470	PTPRG_HUMAN	Receptor-type tyrosine-protein phosphatase gamma, Protein-tyrosine phosphatase gamma, R-PTP-gamma, EC 3.1.3.48	PTPRG PTPG	PTPRG	P23470	20	0	0	0	0	0	0	0	0	0	0	0	0	0	0	0	0	0	0	0	177680000	116830000	143970000	295770000	312600000	349080000	0	0	0	0	0	0	0	0	0	0	0	0
P23526	SAHH_HUMAN	Adenosylhomocysteinase, AdoHcyase, EC 3.3.1.1 (S-adenosyl-L-homocysteine hydrolase)	AHCY SAHH	AHCY	P23526	24	0	0	0	0	0	0	0	0	0	0	0	0	0	2020100000	1956700000	1860900000	3965000000	4994300000	4554500000	5133400000	3427800000	4153700000	790580000	677330000	790120000	2262400	18729000	0	50763000	57626000	5393200	22489000	72449000	16003000	55677000	53203000	51894000
P23528	COF1_HUMAN	Cofilin-1 (18 kDa phosphoprotein, p18) (Cofilin, non-muscle isoform)	CFL1 CFL	CFL1	P23528	15;13;13;13;7;9;7	77264000	22557000	29691000	48922000	33430000	15326000	20255000	6819200	18900000	22097000	11813000	7898900	6775400	29560000000	22117000000	33304000000	10344000000	11891000000	10755000000	9319000000	7332100000	10484000000	7473200000	8202200000	8123000000	1360500000	1560400000	480370000	775450000	1956600000	1484400000	1624000000	2365900000	918990000	765580000	672290000	763880000
P23634	AT2B4_HUMAN	Plasma membrane calcium-transporting ATPase 4, PMCA4, EC 7.2.2.10 (Matrix-remodeling-associated protein 1) (Plasma membrane calcium ATPase isoform 4) (Plasma membrane calcium pump isoform 4)	ATP2B4 ATP2B2 MXRA1	ATP2B4	P23634	29;4;4;2	0	0	0	0	0	0	0	0	0	0	0	0	0	263130000	159180000	321640000	2347600000	2546400000	2487300000	29431000	14218000	44963000	391940000	342780000	349440000	0	3265400	0	9527400	0	0	0	0	0	0	6023000	5763000
P23677	IP3KA_HUMAN	Inositol-trisphosphate 3-kinase A, EC 2.7.1.127 (Inositol 1,4,5-trisphosphate 3-kinase A, IP3 3-kinase A, IP3K A, InsP 3-kinase A)	ITPKA	ITPKA	P23677	11;7;1	0	0	0	0	0	0	0	0	0	0	0	0	0	157450000	141810000	124170000	0	0	0	33355000	14002000	21890000	0	0	0	0	0	0	0	0	0	0	0	0	0	0	0
P23743	DGKA_HUMAN	Diacylglycerol kinase alpha, DAG kinase alpha, EC 2.7.1.107 (80 kDa diacylglycerol kinase) (Diglyceride kinase alpha, DGK-alpha)	DGKA DAGK DAGK1	DGKA	P23743	5;2;2;1;1;1;1	0	0	0	0	0	0	0	0	0	0	0	0	0	0	0	0	25412000	28798000	31188000	0	0	0	0	0	0	0	0	0	0	0	0	0	0	0	0	0	0
P23919	KTHY_HUMAN	Thymidylate kinase, EC 2.7.4.9 (dTMP kinase)	DTYMK CDC8 TMPK TYMK	DTYMK	P23919	12;7;6;5;4	0	0	0	0	0	0	0	0	0	0	0	0	0	17711000	949950000	1257200000	384350000	446920000	22069000	254060000	176490000	246810000	68914000	155710000	184540000	0	0	0	0	0	0	0	0	0	0	0	0
P23921	RIR1_HUMAN	Ribonucleoside-diphosphate reductase large subunit, EC 1.17.4.1 (Ribonucleoside-diphosphate reductase subunit M1) (Ribonucleotide reductase large subunit)	RRM1 RR1	RRM1	P23921	23;16;2;2	0	0	0	0	1032800	0	0	0	0	0	0	0	0	231470000	219610000	265810000	94135000	133000000	151180000	240780000	137250000	243060000	15082000	14481000	21715000	0	0	0	0	0	0	0	0	0	0	0	0
P24386	RAE1_HUMAN	Rab proteins geranylgeranyltransferase component A 1 (Choroideremia protein) (Rab escort protein 1, REP-1) (TCD protein)	CHM REP1 TCD	CHM	P24386	4	0	0	0	0	0	0	0	0	0	0	0	0	0	126760000	18830000	13075000	0	0	0	0	0	0	6127400	0	0	0	0	0	0	0	0	0	0	0	0	0	0
P24390	ERD21_HUMAN	ER lumen protein-retaining receptor 1 (KDEL endoplasmic reticulum protein retention receptor 1, KDEL receptor 1) (Putative MAPK-activating protein PM23)	KDELR1 ERD2.1	KDELR1	P24390	6;5	0	0	0	0	0	0	0	0	0	0	0	0	1573000	0	6436200	35576000	95701000	110910000	251110000	8231100	3657300	4429000	99840000	675590000	594740000	2902700	0	0	0	0	0	0	0	0	0	0	0
P24534	EF1B_HUMAN	Elongation factor 1-beta, EF-1-beta	EEF1B2 EEF1B EF1B	EEF1B2	P24534	6;3;2;1	0	0	0	0	0	0	0	0	0	0	0	0	0	76449000	104330000	83319000	248930000	409020000	284980000	195830000	89119000	208130000	75955000	75396000	106440000	6000000	0	0	0	0	0	0	3342700	0	0	0	0
P24557	THAS_HUMAN	Thromboxane-A synthase, TXA synthase, TXS, EC 5.3.99.5 (Cytochrome P450 5A1) (Hydroperoxy icosatetraenoate dehydratase, EC 4.2.1.152)	TBXAS1 CYP5 CYP5A1 TXAS	TBXAS1	P24557	13;13;13;10;4;2;2;2	0	0	0	0	0	0	0	0	0	0	0	0	0	12376000	0	0	0	0	0	0	0	0	0	0	0	483490000	67566000	7131500	37405000	43486000	66869000	29238000	808730000	22202000	33191000	18022000	11119000
P24666	PPAC_HUMAN	Low molecular weight phosphotyrosine protein phosphatase, LMW-PTP, LMW-PTPase, EC 3.1.3.48 (Adipocyte acid phosphatase) (Low molecular weight cytosolic acid phosphatase, EC 3.1.3.2) (Red cell acid phosphatase 1)	ACP1	ACP1	P24666	10;5;4;2	0	0	0	0	0	0	0	0	0	0	0	0	0	217850000	192900000	229230000	91755000	97050000	106570000	117250000	170400000	169240000	33930000	22748000	51641000	0	0	0	0	0	0	0	0	0	0	0	0
P24752	THIL_HUMAN	Acetyl-CoA acetyltransferase, mitochondrial, EC 2.3.1.9 (Acetoacetyl-CoA thiolase) (T2)	ACAT1 ACAT MAT	ACAT1	P24752	11;11;10;7;6;6;6;4;4;4	0	0	0	0	0	0	0	0	0	0	0	0	0	2167700	10880000	8714900	198540000	201190000	171860000	0	1901900	1423600	5701200	6860600	3772300	0	0	0	0	0	0	0	6787900	0	0	0	0
P24844	MYL9_HUMAN	Myosin regulatory light polypeptide 9 (20 kDa myosin light chain, LC20) (MLC-2C) (Myosin RLC) (Myosin regulatory light chain 2, smooth muscle isoform) (Myosin regulatory light chain 9) (Myosin regulatory light chain MRLC1)	MYL9 MLC2 MRLC1 MYRL2	MYL9	P24844	4	4741500	13924000	0	27797000	6322300	0	0	0	0	0	0	0	0	0	0	0	0	0	0	0	0	0	91453000	76762000	84812000	977520000	133170000	72832000	71592000	140100000	149910000	84145000	1260400000	128370000	115680000	72123000	34522000
P25092	GUC2C_HUMAN	Guanylyl cyclase C, GC-C, EC 4.6.1.2 (Heat-stable enterotoxin receptor, STA receptor, hSTAR) (Intestinal guanylate cyclase)	GUCY2C GUC2C STAR	GUCY2C	P25092	43;2;1;1;1;1	0	0	0	0	0	0	0	0	0	0	0	0	0	15772000	0	0	0	0	0	2642000000	1335700000	1753900000	0	0	0	4801200	0	0	0	4848400	0	0	0	0	0	0	0
P25098	ARBK1_HUMAN	Beta-adrenergic receptor kinase 1, Beta-ARK-1, EC 2.7.11.15 (G-protein coupled receptor kinase 2)	GRK2 ADRBK1 BARK BARK1	GRK2	P25098	25;12;8;3	0	0	0	0	0	0	705360	1354100	0	0	0	742190	0	242280000	238890000	351420000	12458000	63985000	20545000	32071000	21382000	57520000	0	899390	4353100	0	0	0	0	0	0	0	0	0	0	0	0
P25205	MCM3_HUMAN	DNA replication licensing factor MCM3, EC 3.6.4.12 (DNA polymerase alpha holoenzyme-associated protein P1) (P1-MCM3) (RLF subunit beta) (p102)	MCM3	MCM3	P25205	8;6;6;1	0	0	0	0	0	0	0	0	0	0	0	0	0	0	0	0	26963000	37756000	47984000	12524000	13857000	2830300	2010200	2378500	0	0	0	0	0	0	0	0	0	0	0	0	0
P25311	ZA2G_HUMAN	Zinc-alpha-2-glycoprotein, Zn-alpha-2-GP, Zn-alpha-2-glycoprotein	AZGP1 ZAG ZNGP1	AZGP1	P25311	17;11;1	1423600000	1826200000	1816500000	2610700000	1896500000	1859300000	1949600000	1380000000	2496900000	2185700000	2172600000	1332400000	1919700000	14731000	21537000	44526000	0	2603600	0	45792000	11052000	36177000	2164400	16370000	4300300	20950000	186530000	132230000	190550000	137270000	94199000	175130000	134630000	115110000	258150000	134990000	104370000
P25325	THTM_HUMAN	3-mercaptopyruvate sulfurtransferase, MST, EC 2.8.1.2	MPST TST2	MPST	P25325	11;8	0	0	0	0	0	0	0	0	0	0	0	0	0	134310000	98391000	166090000	266480000	347050000	333080000	153920000	107500000	204220000	27844000	43357000	24332000	22324000	5621500	0	0	4462800	12266000	17247000	58704000	2469300	6730500	0	0
P25398	RS12_HUMAN	40S ribosomal protein S12 (Small ribosomal subunit protein eS12)	RPS12	RPS12	P25398	5	0	0	0	0	0	0	0	0	0	0	0	0	0	120740000	65750000	121890000	233170000	216730000	197860000	167800000	128150000	98134000	68444000	77967000	125150000	0	0	0	5742200	0	0	0	0	0	0	0	0
P25445	TNR6_HUMAN	Tumor necrosis factor receptor superfamily member 6 (Apo-1 antigen) (Apoptosis-mediating surface antigen FAS) (FASLG receptor) (CD antigen CD95)	FAS APT1 FAS1 TNFRSF6	FAS	P25445	8;1;1;1	0	0	0	0	0	0	0	0	0	0	0	0	0	13280000	12651000	24991000	270650000	255860000	172830000	47767000	15893000	14735000	14611000	14186000	17282000	1468400	10831000	24978000	24856000	36064000	25795000	27705000	24131000	25938000	13259000	16558000	10767000
P25685	DNJB1_HUMAN	DnaJ homolog subfamily B member 1 (DnaJ protein homolog 1) (Heat shock 40 kDa protein 1, HSP40, Heat shock protein 40) (Human DnaJ protein 1, hDj-1)	DNAJB1 DNAJ1 HDJ1 HSPF1	DNAJB1	P25685	12;8;8;5;3;2;2;2;1;1;1	0	0	0	0	0	0	0	0	0	0	0	0	0	57688000	96958000	119930000	253670000	236570000	308920000	86918000	54235000	45438000	15930000	15048000	24319000	0	0	0	0	0	0	0	0	0	0	0	0
P25705	ATPA_HUMAN	ATP synthase subunit alpha, mitochondrial (ATP synthase F1 subunit alpha)	ATP5F1A ATP5A ATP5A1 ATP5AL2 ATPM	ATP5F1A	P25705	20;10;9;7;7;4;2	14077000	5967000	0	4756600	7058500	0	2735700	0	0	0	0	5577000	0	0	2851300	0	940900000	1174800000	1044600000	0	5886900	3484100	3465500	2251400	3857600	879960000	96550000	15034000	37664000	101880000	151170000	50643000	1283800000	82340000	38844000	28450000	16402000
P25786	PSA1_HUMAN	Proteasome subunit alpha type-1 (30 kDa prosomal protein, PROS-30) (Macropain subunit C2) (Multicatalytic endopeptidase complex subunit C2) (Proteasome component C2) (Proteasome nu chain)	PSMA1 HC2 NU PROS30 PSC2	PSMA1	P25786	13;11;5	1748100	0	0	0	0	0	0	0	0	0	0	0	0	159270000	163700000	253210000	257790000	569270000	365120000	496050000	267910000	268780000	191340000	224270000	330460000	29620000	3308100	12623000	9922800	8091600	30250000	22621000	20305000	7893800	12338000	7889300	7163800
P25788	PSA3_HUMAN	Proteasome subunit alpha type-3 (Macropain subunit C8) (Multicatalytic endopeptidase complex subunit C8) (Proteasome component C8)	PSMA3 HC8 PSC8	PSMA3	P25788	8;3;2;2	0	0	0	0	0	0	0	0	0	0	0	0	0	61737000	81446000	79665000	202180000	286660000	236010000	352670000	211120000	230100000	171890000	130710000	167580000	13307000	23670000	55039000	38571000	81065000	67105000	50285000	64191000	20418000	17244000	20945000	10564000
P25815	S100P_HUMAN	Protein S100-P (Migration-inducing gene 9 protein, MIG9) (Protein S100-E) (S100 calcium-binding protein P)	S100P S100E	S100P	P25815	2	0	0	0	0	0	0	0	0	0	0	0	0	0	11523000	8198100	0	0	0	0	108480000	54546000	12402000	1187400	0	0	0	0	0	0	0	0	0	0	0	0	0	0
P25942	TNR5_HUMAN	Tumor necrosis factor receptor superfamily member 5 (B-cell surface antigen CD40) (Bp50) (CD40L receptor) (CDw40) (CD antigen CD40)	CD40 TNFRSF5	CD40	P25942	4;3;3	0	0	0	0	0	0	0	0	0	0	0	0	0	0	0	0	91736000	106890000	134950000	0	0	0	74264000	70213000	105930000	0	0	0	0	0	0	0	4856700	0	0	0	0
P26006	ITA3_HUMAN	Integrin alpha-3 (CD49 antigen-like family member C) (FRP-2) (Galactoprotein B3, GAPB3) (VLA-3 subunit alpha) (CD antigen CD49c) [Cleaved into: Integrin alpha-3 heavy chain; Integrin alpha-3 light chain ]	ITGA3 MSK18	ITGA3	P26006	25;5;3;2	0	0	0	0	0	0	0	0	0	0	0	0	572580	278090000	277610000	363300000	2148000000	4061500000	3176300000	354050000	146830000	255380000	11278000000	11033000000	15097000000	0	0	0	0	0	0	0	10947000	0	0	0	2404800
P26012	ITB8_HUMAN	Integrin beta-8	ITGB8	ITGB8	P26012	3	0	0	0	0	0	0	0	0	0	0	0	0	0	16101000	8985400	19080000	0	2914300	0	0	0	0	0	0	0	0	0	0	0	0	0	0	0	0	0	0	0
P26038	MOES_HUMAN	Moesin (Membrane-organizing extension spike protein)	MSN	MSN	P26038	33;6	237740000	40187000	37731000	27971000	9584100	14957000	13798000	7830300	3230400	34089000	21224000	22884000	0	53287000000	37798000000	59146000000	12824000000	15304000000	14637000000	3067000000	2340100000	3733400000	13322000000	13734000000	16902000000	553430000	689510000	403120000	642540000	1155900000	996040000	965410000	1031600000	1164100000	721700000	724880000	610130000
P26045	PTN3_HUMAN	Tyrosine-protein phosphatase non-receptor type 3, EC 3.1.3.48 (Protein-tyrosine phosphatase H1, PTP-H1)	PTPN3 PTPH1	PTPN3	P26045	9;8	0	0	0	0	0	0	0	0	0	0	0	0	0	19226000	10375000	22511000	5683300	0	13124000	24109000	5050500	31384000	0	2053900	0	0	0	0	0	0	0	0	0	0	0	0	0
P26196	DDX6_HUMAN	Probable ATP-dependent RNA helicase DDX6, EC 3.6.4.13 (ATP-dependent RNA helicase p54) (DEAD box protein 6) (Oncogene RCK)	DDX6 HLR2 RCK	DDX6	P26196	20;6	0	0	0	0	0	0	0	0	0	0	0	0	0	325240000	224020000	404220000	393070000	590250000	352380000	202850000	127450000	149500000	125900000	111280000	142770000	0	0	0	0	0	0	0	0	0	0	0	0
P26232	CTNA2_HUMAN	Catenin alpha-2 (Alpha N-catenin) (Alpha-catenin-related protein)	CTNNA2 CAPR	CTNNA2	P26232	1;1;1	0	0	0	0	0	0	0	0	0	0	0	0	0	143830000	241240000	170830000	142430000	184930000	153410000	80282000	226730000	71413000	32340000	27606000	36946000	0	0	0	0	0	0	0	0	0	0	0	0
P26373	RL13_HUMAN	60S ribosomal protein L13 (Breast basic conserved protein 1) (Large ribosomal subunit protein eL13)	RPL13 BBC1 OK/SW-cl.46	RPL13	P26373	6;5;2	0	0	0	0	0	0	0	0	0	0	0	0	0	82020000	49208000	141310000	210550000	420210000	273710000	144100000	111790000	157350000	154380000	121600000	121800000	0	0	0	0	0	0	0	0	0	0	0	0
P26447	S10A4_HUMAN	Protein S100-A4 (Calvasculin) (Metastasin) (Placental calcium-binding protein) (Protein Mts1) (S100 calcium-binding protein A4)	S100A4 CAPL MTS1	S100A4	P26447	5	0	0	0	0	0	0	0	0	0	0	0	0	0	2532500000	2258100000	2550200000	0	0	0	0	0	0	0	0	0	0	29099000	0	0	45707000	0	0	49164000	33380000	0	10330000	0
P26572	MGAT1_HUMAN	Alpha-1,3-mannosyl-glycoprotein 2-beta-N-acetylglucosaminyltransferase, EC 2.4.1.101 (N-glycosyl-oligosaccharide-glycoprotein N-acetylglucosaminyltransferase I, GNT-I, GlcNAc-T I)	MGAT1 GGNT1 GLCT1 GLYT1 MGAT	MGAT1	P26572	8;4;1;1;1;1;1;1;1	0	0	0	0	0	0	0	0	0	0	0	0	0	0	0	0	39043000	55039000	45702000	0	0	0	0	0	0	0	0	0	0	0	0	0	0	0	0	0	0
P26639	SYTC_HUMAN	Threonine--tRNA ligase 1, cytoplasmic, EC 6.1.1.3 (Threonyl-tRNA synthetase, ThrRS) (Threonyl-tRNA synthetase 1)	TARS1 TARS	TARS1	P26639	35;4;3;3;2;2	5358100	0	0	0	0	0	0	0	0	0	0	0	0	842390000	499790000	1081200000	1009300000	1120200000	1257200000	490800000	395030000	548670000	639560000	559040000	774340000	0	0	0	0	0	0	0	0	0	0	0	0
P26640	SYVC_HUMAN	Valine--tRNA ligase, EC 6.1.1.9 (Protein G7a) (Valyl-tRNA synthetase, ValRS)	VARS1 G7A VARS VARS2	VARS1	P26640	29;27;9;4;4;3;2	0	0	0	0	0	0	0	0	0	0	0	0	0	270310000	55769000	75377000	265810000	1059500000	841180000	131810000	47688000	98702000	260190000	124030000	152440000	0	0	0	0	0	0	0	0	0	0	0	0
P26641	EF1G_HUMAN	Elongation factor 1-gamma, EF-1-gamma (eEF-1B gamma)	EEF1G EF1G PRO1608	EEF1G	P26641	23	0	0	0	0	0	0	0	0	0	0	0	0	0	1013900000	663250000	1325800000	2589100000	3817700000	3020300000	864000000	567100000	884910000	573450000	601650000	743570000	12420000	0	0	11536000	26018000	32116000	35664000	25741000	0	0	0	0
P26927	HGFL_HUMAN	Hepatocyte growth factor-like protein (Macrophage stimulatory protein) (Macrophage-stimulating protein, MSP) [Cleaved into: Hepatocyte growth factor-like protein alpha chain; Hepatocyte growth factor-like protein beta chain ]	MST1 D3F15S2 DNF15S2 HGFL	MST1	P26927	6;6;3;1	12248000	8100200	19966000	16909000	16382000	17932000	29585000	23360000	19790000	27876000	13601000	22832000	3115300	0	0	0	0	0	0	0	0	0	0	0	0	0	0	0	133360000	0	0	0	0	0	0	0	0
P26992	CNTFR_HUMAN	Ciliary neurotrophic factor receptor subunit alpha, CNTF receptor subunit alpha, CNTFR-alpha	CNTFR	CNTFR	P26992	4;1	0	0	0	0	0	0	0	0	0	0	0	0	0	0	0	0	0	0	0	11664000	38469000	60220000	0	1656800	0	0	0	0	0	0	0	0	0	0	0	0	0
P27105	STOM_HUMAN	Stomatin (Erythrocyte band 7 integral membrane protein) (Erythrocyte membrane protein band 7.2) (Protein 7.2b)	STOM BND7 EPB72	STOM	P27105	14;6	71202000	60819000	36771000	61361000	31219000	0	0	0	0	0	0	0	0	8630900	0	0	72167000	94217000	104490000	0	2497300	5640100	1717000000	1272500000	1499200000	4952700000	2739500000	2638100000	3687300000	4546800000	4412000000	5909300000	6919300000	5354400000	4265800000	2791100000	2234200000
P27144	KAD4_HUMAN	Adenylate kinase 4, mitochondrial, AK 4, EC 2.7.4.10, EC 2.7.4.6 (Adenylate kinase 3-like) (GTP:AMP phosphotransferase AK4)	AK4 AK3 AK3L1	AK4	P27144	9;7	76199000	68828000	70338000	63476000	64257000	61413000	58483000	74979000	67156000	70348000	55887000	87887000	55328000	0	0	0	356270000	395670000	334130000	0	0	18757000	5497700	14511000	8110700	0	0	0	0	0	0	0	0	0	0	0	0
P27169	PON1_HUMAN	Serum paraoxonase/arylesterase 1, PON 1, EC 3.1.1.2, EC 3.1.1.81, EC 3.1.8.1 (Aromatic esterase 1, A-esterase 1) (K-45) (Serum aryldialkylphosphatase 1)	PON1 PON	PON1	P27169	9;1	1217600000	1486800000	1667600000	1800300000	1384500000	1844400000	1787700000	2122800000	1697000000	1672300000	1684000000	1602100000	883740000	0	0	0	0	0	0	0	0	53276000	67308000	69882000	0	190600000	333230000	231290000	402990000	214340000	209290000	163180000	382570000	203160000	414630000	135940000	236910000
P27216	ANX13_HUMAN	Annexin A13 (Annexin XIII) (Annexin-13) (Intestine-specific annexin, ISA)	ANXA13 ANX13	ANXA13	P27216	20	5002300	0	0	0	0	0	0	0	0	0	0	0	0	0	0	0	0	0	0	13045000000	10110000000	14142000000	6001600	14003000	3252300	0	0	0	0	0	0	0	0	0	0	0	0
P27338	AOFB_HUMAN	Amine oxidase [flavin-containing] B, EC 1.4.3.21, EC 1.4.3.4 (Monoamine oxidase type B, MAO-B)	MAOB	MAOB	P27338	8	0	0	0	0	0	0	0	0	0	0	0	0	0	0	0	0	0	0	0	0	0	6109400	0	0	0	90305000	0	0	0	0	8722300	0	178970000	5418800	5866700	0	0
P27348	1433T_HUMAN	14-3-3 protein theta (14-3-3 protein T-cell) (14-3-3 protein tau) (Protein HS1)	YWHAQ	YWHAQ	P27348	13;6	0	0	0	0	0	0	0	0	0	0	0	0	0	2374000000	2827600000	3323800000	1749500000	1561100000	1521500000	817830000	870500000	1186900000	662700000	671220000	857470000	31540000	9726200	0	0	20288000	5793000	52365000	101930000	48458000	3113100	0	0
P27361	MK03_HUMAN	Mitogen-activated protein kinase 3, MAP kinase 3, MAPK 3, EC 2.7.11.24 (ERT2) (Extracellular signal-regulated kinase 1, ERK-1) (Insulin-stimulated MAP2 kinase) (MAP kinase isoform p44, p44-MAPK) (Microtubule-associated protein 2 kinase) (p44-ERK1)	MAPK3 ERK1 PRKM3	MAPK3	P27361	9;8;7;6;6;4;4;1	0	0	0	0	0	0	0	0	0	0	0	0	0	34399000	15544000	73827000	120630000	153810000	119040000	62360000	32972000	44365000	192090000	127520000	164760000	0	0	0	0	75366000	0	0	0	0	0	192000000	0
P27449	VATL_HUMAN	V-type proton ATPase 16 kDa proteolipid subunit c, V-ATPase 16 kDa proteolipid subunit c (Vacuolar proton pump 16 kDa proteolipid subunit c)	ATP6V0C ATP6C ATP6L ATPL	ATP6V0C	P27449	2	0	0	10220000	13534000	0	0	0	0	0	0	1198600	0	0	52585000	9072700	37367000	158510000	174770000	216550000	85828000	54338000	56676000	118580000	167990000	218590000	41876000	13042000	9877400	14832000	20878000	19153000	28518000	47268000	27761000	23996000	12339000	17003000
P27482	CALL3_HUMAN	Calmodulin-like protein 3 (CaM-like protein, CLP) (Calmodulin-related protein NB-1)	CALML3	CALML3	P27482	5	0	0	0	0	0	0	0	0	0	0	13512000	0	17048000	0	0	0	46886000	261610000	53841000	0	0	0	0	0	0	0	0	0	0	0	0	0	0	0	0	0	0
P27694	RFA1_HUMAN	Replication protein A 70 kDa DNA-binding subunit, RP-A p70 (Replication factor A protein 1, RF-A protein 1) (Single-stranded DNA-binding protein) [Cleaved into: Replication protein A 70 kDa DNA-binding subunit, N-terminally processed ]	RPA1 REPA1 RPA70	RPA1	P27694	12;6;2;2	0	0	0	0	0	0	0	0	0	0	0	0	0	0	3296100	5017200	156740000	177750000	170910000	0	0	0	23781000	7189500	16757000	0	0	0	0	0	0	0	0	0	0	0	0
P27695	APEX1_HUMAN	DNA-(apurinic or apyrimidinic site) endonuclease, EC 3.1.11.2 (APEX nuclease, APEN) (Apurinic-apyrimidinic endonuclease 1, AP endonuclease 1, APE-1) (REF-1) (Redox factor-1) [Cleaved into: DNA-(apurinic or apyrimidinic site) endonuclease, mitochondrial ]	APEX1 APE APE1 APEX APX HAP1 REF1	APEX1	P27695	10;8;7;6;5;5;5;5;3	0	0	0	0	0	0	0	0	0	0	0	0	0	41811000	0	27595000	50960000	31089000	44412000	40075000	18623000	94706000	37990000	27150000	34905000	0	0	0	0	0	0	0	0	0	0	0	0
P27701	CD82_HUMAN	CD82 antigen (C33 antigen) (IA4) (Inducible membrane protein R2) (Metastasis suppressor Kangai-1) (Suppressor of tumorigenicity 6 protein) (Tetraspanin-27, Tspan-27) (CD antigen CD82)	CD82 KAI1 SAR2 ST6 TSPAN27	CD82	P27701	5;4;1;1;1;1;1	0	0	0	0	0	0	0	0	0	0	879390	2250300	2067900	495300000	363270000	514480000	889710000	537430000	955640000	478920000	295660000	380710000	596260000	599380000	1558700000	8064400	9876500	0	0	7000000	0	0	11740000	10355000	0	0	0
P27708	PYR1_HUMAN	CAD protein [Includes: Glutamine-dependent carbamoyl-phosphate synthase, EC 6.3.5.5; Aspartate carbamoyltransferase, EC 2.1.3.2; Dihydroorotase, EC 3.5.2.3 ]	CAD	CAD	P27708	73;72;9;6;4;2;1	0	0	0	0	0	0	0	0	0	0	0	0	0	390030000	290560000	336260000	1028200000	1276300000	1165600000	1073800000	660740000	1036400000	240300000	236120000	256950000	0	0	0	0	0	0	0	0	0	0	0	2339000
P27918	PROP_HUMAN	Properdin (Complement factor P)	CFP PFC	CFP	P27918	5;5;2	76669000	102240000	59699000	74729000	27877000	26773000	40420000	30136000	74333000	79602000	53954000	64099000	41895000	0	0	0	0	0	0	0	0	0	0	0	0	13001000	23071000	20666000	39309000	82208000	22103000	34007000	39834000	66292000	19571000	17288000	8617400
P27986	P85A_HUMAN	Phosphatidylinositol 3-kinase regulatory subunit alpha, PI3-kinase regulatory subunit alpha, PI3K regulatory subunit alpha, PtdIns-3-kinase regulatory subunit alpha (Phosphatidylinositol 3-kinase 85 kDa regulatory subunit alpha, PI3-kinase subunit p85-alpha, PtdIns-3-kinase regulatory subunit p85-alpha)	PIK3R1 GRB1	PIK3R1	P27986	3;1;1;0;0	0	0	0	0	0	0	0	0	0	0	0	0	0	5596700	26191000	18445000	1882000	12529000	3353800	0	1517500	3839400	0	1981000	0	0	0	0	0	0	0	0	0	0	0	0	0
P28066	PSA5_HUMAN	Proteasome subunit alpha type-5 (Macropain zeta chain) (Multicatalytic endopeptidase complex zeta chain) (Proteasome zeta chain)	PSMA5	PSMA5	P28066	11	0	0	0	0	0	0	0	0	0	0	0	0	0	167140000	127950000	224040000	919120000	1076900000	1162400000	412650000	226680000	274940000	258270000	280800000	316990000	55386000	29202000	20544000	14233000	51560000	24184000	40750000	48617000	33405000	14659000	8246700	33574000
P28070	PSB4_HUMAN	Proteasome subunit beta type-4 (26 kDa prosomal protein, HsBPROS26, PROS-26) (Macropain beta chain) (Multicatalytic endopeptidase complex beta chain) (Proteasome beta chain) (Proteasome chain 3, HsN3)	PSMB4 PROS26	PSMB4	P28070	6	0	0	0	0	0	0	0	0	0	0	0	0	0	34174000	21299000	56615000	109690000	117410000	75137000	85058000	79627000	107290000	121280000	136280000	107990000	18361000	41454000	33517000	36988000	62421000	54694000	27675000	64795000	40432000	32271000	27570000	56973000
[truncated: 3,805 more rows]

## Sheet: Supplementary Table 2
Supplementary Table 2. Set 2 proteomics data (DDA acquisition mode)
[truncated: 2,271 more rows]

## Sheet: Supplementary Table 3
Supplementary Table 3. Set 3 proteomics (DIA acquisition mode)
[truncated: 1,562 more rows]

[truncated: 38 more sheets: Supplementary Table 4, Supplementary Table 5, Supplementary Table 6, Supplementary Table 7, Supplementary Table 8, Supplementary Table 9, Supplementary Table 10, Supplementary Table 11, Supplementary Table 12, Supplementary Table 13, Supplementary Table 14, Supplementary Table 15, Supplementary Table 16, Supplementary Table 17, Supplementary Table 18, Supplementary Table 19, Supplementary Table 20, Supplementary Table 21, Supplementary Table 22, Supplementary Table 23 …]
