# Supplementary material for: Multi-omics identify hallmark protein and lipid features of small extracellular vesicles circulating in human plasma
Source: Nat Cell Biol. 2025 Nov 28;27(12):2167–85. doi: 10.1038/s41556-025-01795-7 (PMC12717007; doi:10.1038/s41556-025-01795-7)
Supplement: Supplementary file 5 — Source data 1–3 and 5; source data legend. [file 41556_2025_1795_MOESM5_ESM.xlsx]

## Sheet: Source_Master
Source data legend
	Main Figures	Figure Panel	Source data location		Extended Data	Figure Panel	Source data location		Supplementary Figures	Figure Panel	Source data location
	1	Panel B-C	Source data 4		1	Panel A	Supplementary Table 9-10		1	Panel B, E-F	Source data 1
	1	Panel E-F	Source data 1		1	Panel B	Supplementary Table 9-10		1	Panel A, C-D, H	Supplementary Figure 21
	1	Panel I	Supplementary Table 6		1	Panel C	Supplementary Table 9		2	Panel C-E	Supplementary Table 6
	1	Panel J	Supplementary Table 7		1	Panel D-E	Supplementary Table 10		3	Panel A	Supplementary Table 7 (column Q-CR)
	1	Panel K	Supplementary Table 8		2	Panel A-D	Supplementary Table 11		3	Panel B	Supplementary Table 8
	1	Panel L	Supplementary Table 16		2	Panel E-F	Supplementary Table 12		3	Panel C-D	Supplementary Table 7 (column Q-CR)
	2	Panel A-B	Supplementary Table 7		3	Panel A-D	Supplementary Table 11 (column CX-DG)		4	Panel A	Supplementary Table 9 (column C-AO)
	2	Panel C	Supplementary Table 20		4	Panel A	Supplementary Table 13		4	Panel B	Supplementary Table 9 (column BM-FD)
	2	Panel D	Supplementary Table 22		5	Panel A	Supplementary Table 7		4	Panel C	Supplementary Table 9 (column AS-BJ)
	3	Panel C	Supplementary Table 27		5	Panel B-C	Supplementary Table 7		4	Panel D	Supplementary Table 9 (column FF-GE)
	3	Panel D	Supplementary Table 28		6	Panel B	Supplementary Table 15 (column B-V)		5	Panel A	Supplementary Table 7 (column A-I)
	4	Panel A	Supplementary Table 29		6	Panel C	Supplementary Table 15 (column Y-AK)		5	Panel B	Supplementary Table 6
	4	Panel C	Source data 2		6	Panel D	Supplementary Table 15 (column AN-CE)		5	Panel C	Supplementary Table 7 (column A-J)
	4	Panel F	Supplementary Table 31		7	Panel A	Supplementary Table 21		5	Panel D	Supplementary Table 6
	4	Panel G	Supplementary Table 34		7	Panel D	Supplementary Table 22		6	Panel B-C	Supplementary Table 16
	5	Panel A	Supplementary Table 7		7	Panel D (ontology)	Supplementary Table 23		8		Supplementary Table 18
	5	Panel B	Supplementary Table 36		7	Panel E-G	Supplementary Table 24		9	Panel A	Supplementary Table 21
	5	Panel C	Supplementary Table 37		8	Panel B-D	Supplementary Table 25		9	Panel B	Supplementary Table 22
	5	Panel D-E	Supplementary Table 31		9		Supplementary Table 30		10	Panel A	Supplementary Table 27
	5	Panel E	Source data 4		10	Panel A-B	Supplementary Table 33		11	Panel A	Supplementary Table 28 (column A-O)
	5	Panel G	Supplementary Table 38		10	Panel C	Source data 5		11	Panel B-C	Supplementary Table 30 (column AU-BQ)
	5	Panel H	Supplementary Table 39						11	Panel D	Supplementary Table 28 (column A-O)
									11	Panel E	Supplementary Table 30 (column BR-CO)
									12	Panel A-B	Supplementary Table 30 (column A-AN)
									13	Panel A	Supplementary Table 33
									14		Supplementary Table 33
									17	Panel C	Supplementary Table 39

## Sheet: Source data 1
Source data 1
Biophysical and yield analyses of plasma EV and related source and fraction data
Figure 1E																												Figure 1F			Figure 1F				Supp Figure 1E						Supp Figure 1F			Supp Figure 1B
Zeta View sizes (diameter, nm)																												Zeta potential			Zeta positions				Yield						Particles per ml			cryo-EM size (diameter)
DGS, in vitro EVs SW620							DGS, plasma F6-8									DGS, plasma F1-3
Size (nm)	sEVs_1	sEVs_2	sEVs_3	sEVs_4	sEVs_5		Size (nm)	Plasma EVs_1	Plasma EVs_2	Plasma EVs_3	Plasma EVs_4	Plasma EVs_5	Plasma EVs_6	Plasma EVs_7		Size (nm)	pDGS.LD_1	pDGS.LD_2	pDGS.LD_3	pDGS.LD_4	pDGS.LD_5	pDGS.LD_6	pDGS.LD_7	pDGS.LD_8				DGS(1-3)	DGS(6-8)		Position	DGS (1-3)	DGS (6-8)		Plasma	p100K(18)	p100K((1)	DGS (1-3)	pEVs		DGS (1-3)	pEVs		DGS (6-8)	In vitro L-EVs	In vitro s-EVs
5	53880	0	0	0	0		5	0	0	0	58250	0	0	0		5	0	0	69170	0	0	0	0	0				-9.78	-32.139		0.1	-2.1	-4.9		215831	1013.47	359.599	132.5	5.2		3.146e+10	4.90347e+09		960	314.286	80
15	0	0	0	112100	65030		15	0	0	0	58250	0	0	0		15	0	0	138300	0	0	75230	0	72870				-1.189	-5.534		0.15	-3.7	-7.7		212393	957.88	271.347	144.3	9.54		2.69657e+10	5.14864e+09		880	285.714	100
25	107800	0	0	112100	130100		25	0	0	0	349500	89560	105100	65120		25	98770	45500	0	0	0	37620	0	145700				-2.111	-0.833		0.2	-5.1	-10.2		214112	964.756	412.894	226.4	7.36		2.24715e+10	3.6776e+09		680	428.571	80
35	53880	0	66830	168100	0		35	48200	0	0	233000	44780	0	65120		35	49380	90990	69170	98150	0	263300	107200	36430				-3.957	-8.014		0.3	-7.3	-14		210100	1009.46	518.911	185.6	4.23		2.69657e+10	4.65829e+09		680	142.857	80
45	269400	255000	133700	392200	325100		45	144600	0	154800	640700	134300	262800	325600		45	246900	182000	276700	98150	125400	263300	53590	327900				-1.296	-0.86		0.4	-8.6	-16.3		228868	985.387	329.799	215.9	9.5		2.69657e+10	4.16795e+09		640	357.143	40
55	1239000	84990	401000	616300	715300		55	241000	89820	154800	1631000	403000	420500	325600		55	444400	318500	276700	392600	125400	714700	160800	291500				1.34	-2.162		0.5	-9	-17.1		228295	961.318	380.229	122.5	3.2		2.24715e+10	3.92277e+09		600	63.8325	60
65	862100	340000	868800	1401000	845400		65	337400	224500	722200	1980000	537400	788400	716300		65	493800	318500	276700	687000	125400	940400	535900	655800				9.847	5.146		0.6	-8.6	-16.4		221132	993.983		116.7	4.66		1.97749e+10	4.65829e+09		600	70.925	180
75	1401000	170000	935600	1961000	1236000		75	963900	269400	928600	2621000	626900	1472000	846600		75	691400	727900	830100	687000	376200	1279000	428700	910800				-0.194			0.7	-7.4	-14.2		213968	1020.34		145.3	6.5		1.8876e+10	3.43243e+09		600	80	160
85	1940000	425000	868800	1961000	1951000		85	1639000	449100	1496000	4427000	1209000	2470000	1889000		85	1037000	455000	830100	490700	313500	1467000	589400	1530000							0.8	-5.3	-10.5		213395			110.5	5.2		2.02243e+10	3.92277e+09		560	80	80
95	2532000	340000	1136000	2689000	3382000		95	1591000	628700	1754000	6349000	1299000	2838000	1823000		95	1481000	727900	1245000	1816000	627000	1354000	911000	1530000							0.85	-4	-8		210387			112.8	4.8		2.13479e+10	3.6776e+09		560	100	60
105	3502000	425000	2138000	2633000	2341000		105	2169000	763400	1238000	5068000	1970000	2681000	2930000		105	1630000	1183000	830100	1718000	564300	1354000	857400	1494000							0.9	-2.4	-5.2		226433			213.5	6.8		2.69657e+10	4.41312e+09		560	100	40
115	2963000	764900	2138000	2913000	2601000		115	2217000	583800	1393000	5767000	1791000	3154000	1693000		115	1630000	727900	484200	1521000	188100	2069000	589400	1712000											225430			96.5	6.7		3.0211e+10	4.32136e+09		560	120	20
125	3502000	510000	2138000	4482000	2471000		125	2554000	314400	1960000	4951000	1970000	3416000	2475000		125	1580000	1319000	1383000	1570000	689800	1994000	643000	1567000														100.52	5.3		2.60913e+10	3.96125e+09		540	140	80
135	2748000	340000	1470000	4426000	2536000		135	2651000	538900	1909000	6815000	2194000	2996000	2409000		135	1926000	1274000	1176000	1619000	501600	1881000	1018000	1712000														112.257	18.238		2.25209e+10	4.68148e+09		520	141.85	320
145	3664000	595000	1537000	4314000	1886000		145	2362000	763400	1909000	4776000	1567000	3522000	2019000		145	1728000	1137000	1107000	1767000	250800	1241000	696600	1312000														137.223	26.8585		2.30702e+10	3.96125e+09		520	141.85	100
155	3287000	595000	935600	3306000	2276000		155	2313000	269400	1806000	4660000	1970000	2313000	1758000		155	1037000	864400	830100	1718000	250800	865200	643000	1494000														48.957	0.422218		1.84012e+10	3.4931e+09		500	160	240
165	2856000	849900	868800	3922000	2471000		165	1880000	538900	1135000	3495000	1612000	2943000	1954000		165	987700	773400	1176000	1227000	627000	1241000	911000	1312000														100.106	19.5828		2.00491e+10	3.96125e+09		500	160	20
175	2532000	425000	668300	3586000	1691000		175	1542000	494000	928600	4310000	1567000	1945000	1563000		175	1235000	546000	830100	932400	250800	1693000	857400	1239000														84.6157	1.26832		2.00491e+10	3.96125e+09		480	170.22	220
185	2371000	255000	467800	3530000	1626000		185	1350000	179600	1032000	5068000	1343000	2733000	2019000		185	839500	727900	691700	736100	250800	940400	428700	1421000														68.298	12.4781		1.7028e+10	3.24102e+09		480	180	40
195	2047000	340000	401000	2353000	1171000		195	1494000	359300	1444000	4835000	1702000	2575000	1889000		195	888900	227500	484200	736100	188100	752300	375100	838000														86.9771	16.4541		1.89505e+10	2.80889e+09		480	200	180
205	1455000	340000	401000	2241000	1105000		205	915700	89820	1032000	2621000	1388000	2470000	1433000		205	543200	500500	484200	490700	188100	827600	428700	765100																	1.2359e+10	3.24102e+09		480	200	80
215	1563000	170000	401000	2633000	585300		215	1060000	179600	619100	2097000	1209000	2155000	1563000		215	543200	227500	207500	539800	125400	790000	428700	910800																	8.63403e+09	3.42035e+09		480	200	80
225	1078000	170000	200500	2353000	780400		225	963900	89820	567500	2330000	761300	1735000	1628000		225	444400	273000	69170	539800	62700	489000	375100	400800																	8.24157e+09	4.20966e+09		480	212.775	200
235	862100	0	133700	1289000	650300		235	867500	44910	464300	1689000	447800	1209000	1498000		235	444400	318500	553400	637900	62700	677100	107200	582900																	7.35855e+09	3.15725e+09		480	212.775	120
245	754300	0	133700	1345000	390200		245	674800	89820	670700	699000	626900	1577000	455800		245	395100	136500	276700	98150	62700	376200	160800	291500																	1.3736e+10	3.15725e+09		440	212.775	80
255	377200	84990	0	1008000	195100		255	723000	134700	361100	1223000	806100	998700	716300		255	444400	546000	138300	147200	125400	300900	107200	291500																	5.49438e+09	3.42035e+09		440	212.775	60
265	808200	0	66830	1008000	130100		265	578400	134700	361100	640700	447800	893500	521000		265	197500	90990	207500	294400	0	376200	267900	182200																	5.10193e+09	2.89414e+09		440	212.775	40
275	323300	0	334100	840400	195100		275	530200	44910	412700	932000	582200	946100	781500		275	197500	45500	276700	294400	62700	338600	53590	182200																	1.47171e+10	2.55211e+09		440	220	180
285	592700	0	66830	616300	130100		285	626600	179600	361100	640700	537400	946100	781500		285	148100	45500	69170	49070	62700	37620	375100	400800																	4.2189e+09	2.44687e+09		400	220	160
295	592700	0	0	616300	260100		295	337400	134700	154800	699000	403000	525600	521000		295	49380	45500	138300	147200	250800	225700	0	255000																	6.37741e+09	2.21007e+09		400	226.96	160
305	377200	84990	66830	784400	260100		305	241000	89820	103200	582500	537400	525600	586100		305	49380	227500	138300	98150	0	150500	160800	218600																	4.02267e+09	2.89414e+09		400	240	140
315	431000	0	133700	504200	65030		315	192800	0	51590	582500	313500	525600	130200		315	49380	136500	0	196300	62700	188100	107200	255000																	2.40494e+10	4.87055e+09		400	240	60
325	269400	0	66830	336200	65030		325	192800	44910	257900	466000	313500	262800	390700		325	49380	90990	0	0	0	188100	53590	72870																	2.60536e+10	4.20638e+09		400	240	40
335	161600	0	0	392200	65030		335	144600	0	154800	582500	134300	210200	260500		335	98770	90990	0	0	0	75230	0	72870																	2.20453e+10	4.20638e+09		400	255.33	220
345	161600	0	133700	392200	65030		345	192800	0	154800	291200	134300	473100	195400		345	0	90990	0	49070	0	112900	214300	72870																	2.20453e+10	3.98499e+09		400	255.33	140
355	269400	0	0	392200	65030		355	144600	0	0	116500	179100	262800	325600		355	49380	45500	0	147200	0	0	107200	36430																	2.20453e+10	3.76361e+09		400	255.33	40
365	107800	0	0	280100	0		365	0	44910	103200	233000	223900	262800	65120		365	49380	0	138300	0	0	37620	53590	0																	1.76363e+10	2.87805e+09		400	255.33	40
375	0	0	0	168100	65030		375	289200	0	51590	116500	179100	105100	195400		375	0	0	69170	98150	0	37620	0	36430																	2.00412e+10	2.87805e+09		400	260	200
385	53880	0	0	56030	0		385	96390	89820	0	0	89560	52560	130200		385	49380	0	69170	0	62700	37620	0	72870																	1.80371e+10	2.65666e+09		400	264	60
395	0	0	0	112100	0		395	96390	89820	51590	291200	134300	315400	195400		395	0	0	69170	49070	62700	37620	53590	36430																	2.00412e+10	2.65666e+09		400	280	120
405	0	0	0	224100	0		405	96390	0	0	174700	44780	157700	0		405	0	45500	69170	0	0	0	0	0																	1.944e+10	3.76361e+09		400	280	80
415	0	0	0	56030	0		415	0	0	0	0	0	210200	130200		415	49380	0	0	0	0	112900	0	0																	1.86375e+10	5.89309e+09		380	280	16
425	161600	0	66830	56030	0		425	48200	0	0	58250	89560	52560	65120		425	49380	0	69170	0	0	188100	0	36430																	6.94669e+09	5.55634e+09		360	283.7	100
435	161600	0	0	56030	65030		435	0	0	0	0	89560	0	0		435	49380	0	0	0	0	0	0	0																	5.42181e+09	5.05122e+09		360	283.7	100
445	107800	0	0	112100	0		445	0	0	0	58250	89560	0	65120		445	0	45500	0	0	62700	0	0	36430																	8.81043e+09	4.37772e+09		360	300	220
455	53880	0	66830	112100	0		455	48200	0	51590	116500	0	105100	0		455	0	0	69170	0	0	75230	0	36430																	6.60783e+09	4.71447e+09		360	300	200
465	107800	0	0	56030	0		465	0	0	0	0	44780	105100	65120		465	0	0	0	49070	0	37620	0	0																	4.74408e+09	4.37772e+09		360	300	80
475	0	0	0	112100	0		475	48200	0	0	116500	0	0	0		475	49380	0	0	0	0	112900	0	0																	5.42181e+09	3.8726e+09		360	312.07	100
485	53880	0	0	168100	130100		485	0	0	0	0	0	157700	130200		485	0	0	0	0	0	37620	0	0																	5.76067e+09	4.71447e+09		360	320	60
495	0	0	0	168100	0		495	0	0	0	0	0	105100	0		495	0	45500	0	0	0	75230	0	0																	5.42181e+09	4.5461e+09		360	320	20
505	53880	0	0	56030	0		505	0	0	0	0	0	0	0		505	0	0	0	0	0	0	0	0																	6.60783e+09	3.53585e+09		360	340	60
515	53880	0	0	112100	0		515	0	0	0	58250	0	105100	0		515	0	0	0	0	0	0	107200	0																	5.57276e+09	5.97749e+09		360	354.625	200
525	53880	0	0	56030	0		525	0	0	0	0	0	157700	0		525	0	0	0	0	0	37620	0	0																	5.01549e+09	5.97749e+09		360	354.625	80
535	0	0	0	56030	0		535	0	0	51590	0	44780	52560	0		535	0	0	0	0	0	0	0	36430																	5.29413e+09	6.19888e+09		360	354.625	40
545	0	0	0	56030	0		545	0	0	0	0	0	0	0		545	0	0	0	0	0	37620	0	0																	3.90093e+09	5.31333e+09		360	354.625	40
555	0	0	0	0	0		555	0	0	0	0	0	52560	0		555	0	0	0	0	0	0	0	36430																	3.6223e+09	3.76361e+09		340	354.625	40
565	0	0	0	0	0		565	0	0	0	0	0	0	0		565	0	0	0	0	0	0	0	0																	3.34366e+09	3.76361e+09		320	360	220
575	0	0	0	0	0		575	0	0	0	0	0	0	0		575	0	0	0	0	0	0	0	0																	3.6223e+09	3.54222e+09		320	360	20
585	0	0	0	56030	0		585	0	0	0	0	0	0	0		585	0	0	0	0	0	37620	0	36430																	3.90093e+09	4.20638e+09		320	397.18	80
595	0	0	0	112100	0		595	0	0	0	0	44780	0	0		595	0	0	0	0	0	0	0	0																	3.6223e+09	1.97036e+10		320	400	240
605	0	0	0	0	0		605	0	0	0	0	0	52560	0		605	0	0	0	0	0	0	0	0																	3.6223e+09	3.76361e+09		320	400	160
615	0	0	0	0	65030		615	0	0	0	0	0	0	0		615	0	0	0	0	62700	0	0	0																	1.50476e+10			320	400	80
625	53880	0	0	0	0		625	0	0	0	0	0	0	0		625	0	0	0	0	0	0	0	36430																	1.09437e+10			320	400	60
635	0	0	0	0	0		635	0	0	0	0	0	52560	0		635	49380	0	0	0	0	0	0	0																	6.15582e+09			320	400	20
645	0	0	0	0	0		645	0	0	0	0	0	0	0		645	0	0	0	0	0	0	0	0																	6.8398e+09			320	425.55	80
655	0	0	0	0	0		655	0	0	0	0	0	0	0		655	0	0	0	0	0	0	0	0																	9.16534e+09			320	480	160
665	0	0	0	0	0		665	0	0	0	58250	0	0	0		665	0	0	0	0	0	0	0	0																	5.33505e+09			320	480	120
675	0	0	0	0	0		675	0	0	0	0	0	0	0		675	0	0	0	0	0	0	0	36430																	7.38699e+09			320	480	100
685	0	0	0	0	0		685	0	0	0	0	0	52560	0		685	0	0	0	0	0	0	0	0																	4.37747e+09			320	560	100
695	0	0	0	0	0		695	0	0	0	0	0	0	0		695	0	0	0	0	0	0	0	0																	1.77835e+10			320	560	80
705	0	0	0	0	0		705	0	0	0	0	0	0	0		705	0	0	0	0	0	0	0	0																	6.15582e+09			320	560	40
715	0	0	0	0	0		715	0	0	0	0	0	0	0		715	0	0	0	0	0	0	0	0																	5.92124e+10			320	600	180
725	0	0	0	0	0		725	0	0	0	0	0	0	0		725	0	0	0	0	0	0	0	0																	2.96062e+10			320	600	120
735	0	0	0	0	0		735	0	0	0	0	0	0	0		735	0	0	0	0	0	0	0	0																	2.96062e+10			320	600	40
745	53880	0	0	0	0		745	0	0	0	0	0	0	0		745	0	0	0	0	0	0	0	0																	2.78647e+10			320	600	40
755	0	0	0	0	0		755	0	0	0	0	0	0	0		755	0	0	0	0	0	0	0	0																	1.9157e+10			320	638.325	40
765	0	0	0	0	0		765	0	0	0	0	0	0	0		765	0	0	0	0	0	0	0	36430																	2.264e+10			320	640	160
775	0	0	0	56030	0		775	0	0	0	0	0	0	0		775	0	0	0	0	0	0	0	0																	1.65446e+10			320	720	200
785	0	0	0	0	0		785	0	0	0	0	0	0	0		785	0	0	0	0	0	0	0	0																	2.08985e+10			320
795	0	0	0	0	0		795	0	0	0	0	0	0	0		795	0	0	0	0	0	37620	0	0																	1.72413e+10			320
805	0	0	0	0	0		805	0	0	0	0	0	0	0		805	0	0	0	0	0	0	0	0																	1.9157e+10			320
815	0	84990	0	56030	0		815	0	0	0	0	0	0	0		815	0	0	0	0	0	0	0	0																				320
825	0	0	0	0	0		825	0	0	0	0	0	0	0		825	0	0	0	0	0	0	0	0																				320
835	0	0	0	0	0		835	0	0	0	0	0	0	0		835	0	0	0	0	0	0	0	0																				320
845	0	0	0	0	0		845	0	0	0	0	0	0	0		845	0	0	0	0	0	0	0	0																				320
855	0	0	0	0	0		855	0	0	0	0	0	52560	0		855	0	0	0	0	0	0	0	0																				320
865	0	0	0	0	0		865	0	0	0	0	0	0	0		865	0	0	0	0	0	0	0	0																				320
875	0	0	0	0	0		875	0	0	0	0	0	0	0		875	0	0	0	0	0	0	0	0																				320
885	0	0	0	56030	0		885	0	0	0	0	0	0	0		885	0	0	0	0	0	0	0	0																				320
895	0	0	0	0	0		895	0	0	0	0	0	0	0		895	0	0	0	0	0	0	0	0																				320
905	0	0	0	0	0		905	0	0	0	0	0	0	0		905	0	0	0	0	0	0	0	0																				300
915	0	0	0	0	0		915	0	0	0	0	0	0	0		915	0	0	0	0	0	0	0	0																				300
925	0	0	0	0	0		925	0	0	0	0	0	0	0		925	0	0	0	0	0	0	0	0																				300
935	0	0	0	0	0		935	0	0	0	0	0	0	0		935	0	0	0	0	0	0	0	0																				300
945	0	0	0	0	0		945	0	0	0	0	0	0	0		945	0	0	0	0	0	0	0	0																				300
955	0	0	0	0	0		955	0	0	0	0	0	0	0		955	0	0	0	0	0	0	0	0																				300
965	0	0	0	0	0		965	0	0	0	0	0	0	0		965	0	0	0	0	0	0	0	0																				280
975	0	0	0	0	0		975	0	0	0	0	0	0	0		975	0	0	0	0	0	37620	0	0																				280
985	0	0	0	0	0		985	0	0	0	0	0	0	0		985	0	0	0	0	0	0	0	0																				280
995	0	0	0	0	0		995	0	0	0	0	0	0	0		995	0	0	0	0	0	0	0	0																				280
-1	0	0	0	0	0		-1	-1	-1	-1	-1	-1	-1	-1		-1	-1	-1	-1	-1	-1	-1	-1	-1																				280
4.683	0	0	0	0	0		4.683	0	0	0	0	0	0	0		4.683	0	0	0	0	0	0	0	0																				280
4.855	0	0	0	0	0		4.855	0	0	0	0	0	0	0		4.855	0	0	0	0	0	0	0	0																				280
5.033	0	0	0	0	0		5.033	0	0	0	0	0	0	0		5.033	0	0	0	0	0	0	0	0																				280
5.217	0	0	0	0	0		5.217	0	0	0	0	0	0	0		5.217	0	0	0	0	0	0	0	0																				280
5.408	0	0	0	0	0		5.408	0	0	0	0	0	0	0		5.408	0	0	0	0	0	0	0	0																				280
5.607	0	0	0	0	0		5.607	0	0	0	0	0	0	0		5.607	0	0	0	0	0	0	0	0																				280
5.812	0	0	0	0	0		5.812	0	0	0	0	0	0	0		5.812	0	0	0	0	0	0	0	0																				280
6.025	0	0	0	0	0		6.025	0	0	0	0	0	0	0		6.025	0	0	0	0	0	0	0	0																				280
6.246	0	0	0	0	0		6.246	0	0	0	0	0	0	0		6.246	0	0	0	0	0	0	0	0																				280
6.474	0	0	0	0	0		6.474	0	0	0	0	0	0	0		6.474	0	0	0	0	0	0	0	0																				280
6.712	0	0	0	0	0		6.712	0	0	0	0	0	0	0		6.712	0	0	0	0	0	0	0	0																				280
6.957	0	0	0	0	0		6.957	0	0	0	0	0	0	0		6.957	0	0	0	0	0	0	0	0																				280
7.212	0	0	0	0	0		7.212	0	0	0	0	0	0	0		7.212	0	0	0	0	0	0	0	0																				280
7.476	0	0	0	0	0		7.476	0	0	0	0	0	0	0		7.476	0	0	0	0	0	0	0	0																				280
7.75	0	0	0	0	0		7.75	0	0	0	0	0	0	0		7.75	0	0	0	0	0	0	0	0																				280
8.034	0	0	0	0	0		8.034	0	0	0	58250	0	0	0		8.034	0	0	0	0	0	0	0	0																				280
8.329	0	0	0	0	0		8.329	0	0	0	0	0	0	0		8.329	0	0	0	0	0	0	0	0																				280
8.634	0	0	0	0	0		8.634	0	0	0	0	0	0	0		8.634	0	0	0	0	0	0	0	0																				280
8.95	0	0	0	0	0		8.95	0	0	0	0	0	0	0		8.95	0	0	0	0	0	0	0	0																				280
9.278	0	0	0	0	0		9.278	0	0	0	0	0	0	0		9.278	0	0	69170	0	0	0	0	0																				280
9.618	0	0	0	0	0		9.618	0	0	0	0	0	0	0		9.618	0	0	0	0	0	0	0	0																				280
9.97	0	0	0	0	0		9.97	0	0	0	0	0	0	0		9.97	0	0	0	0	0	0	0	0																				280
10.34	0	0	0	0	0		10.34	0	0	0	0	0	0	0		10.34	0	0	0	0	0	0	0	0																				280
10.71	0	0	0	0	0		10.71	0	0	0	0	0	0	0		10.71	0	0	0	0	0	0	0	0																				280
11.11	0	0	0	0	0		11.11	0	0	0	0	0	0	0		11.11	0	0	0	0	0	0	0	0																				280
11.51	0	0	0	0	0		11.51	0	0	0	0	0	0	0		11.51	0	0	0	0	0	0	0	0																				280
11.93	0	0	0	0	0		11.93	0	0	0	0	0	0	0		11.93	0	0	0	0	0	0	0	0																				280
12.37	0	0	0	0	0		12.37	0	0	0	0	0	0	0		12.37	0	0	0	0	0	0	0	0																				260
12.83	0	0	0	0	0		12.83	0	0	0	0	0	0	0		12.83	0	0	0	0	0	0	0	0																				260
13.3	0	0	0	0	0		13.3	0	0	0	0	0	0	0		13.3	0	0	0	0	0	0	0	0																				240
13.78	0	0	0	0	0		13.78	0	0	0	0	0	0	0		13.78	0	0	69170	0	0	0	0	0																				240
14.29	0	0	0	0	0		14.29	0	0	0	0	0	0	0		14.29	0	0	0	0	0	0	0	0																				240
14.81	0	0	0	0	0		14.81	0	0	0	0	0	0	0		14.81	0	0	0	0	0	0	0	0																				240
15.35	0	0	0	0	0		15.35	0	0	0	0	0	0	0		15.35	0	0	0	0	0	0	0	0																				240
15.92	0	0	0	0	0		15.92	0	0	0	0	0	0	0		15.92	0	0	69170	0	0	0	0	0																				240
16.5	0	0	0	0	0		16.5	0	0	0	0	0	0	0		16.5	0	0	0	0	0	0	0	0																				240
17.1	0	0	0	0	0		17.1	0	0	0	0	0	0	0		17.1	0	0	0	0	0	0	0	0																				240
17.73	0	0	0	0	0		17.73	0	0	0	0	0	0	0		17.73	0	0	0	0	0	0	0	0																				240
18.38	0	0	0	0	0		18.38	0	0	0	0	0	0	0		18.38	0	0	0	0	0	0	0	0																				240
19.05	0	0	0	0	0		19.05	0	0	0	58250	0	0	0		19.05	0	0	0	0	0	37620	0	72870																				240
19.75	0	0	0	0	0		19.75	0	0	0	0	0	0	0		19.75	0	0	0	0	0	37620	0	0																				240
20.47	0	0	0	0	0		20.47	0	0	0	0	0	0	0		20.47	0	0	0	0	0	0	0	0																				240
21.22	0	0	0	0	0		21.22	0	0	0	58250	44780	52560	0		21.22	0	0	0	0	0	0	0	0																				240
22	0	0	0	0	0		22	0	0	0	0	0	0	0		22	49380	0	0	0	0	0	0	36430																				240
22.81	0	0	0	0	0		22.81	0	0	0	0	0	0	0		22.81	0	0	0	0	0	0	0	0																				240
23.64	0	0	0	0	0		23.64	0	0	0	0	0	52560	0		23.64	0	0	0	0	0	0	0	36430																				240
24.51	0	0	0	0	0		24.51	0	0	0	58250	0	0	0		24.51	0	0	0	0	0	37620	0	36430																				240
25.41	0	0	0	0	0		25.41	0	0	0	58250	0	0	0		25.41	0	0	0	0	0	0	0	0																				240
26.34	0	0	0	0	0		26.34	0	0	0	58250	44780	0	0		26.34	0	45500	0	0	0	0	0	0																				240
27.3	0	0	0	0	0		27.3	0	0	0	0	0	0	0		27.3	0	0	0	0	0	0	0	36430																				240
28.3	0	0	0	0	0		28.3	0	0	0	116500	0	0	65120		28.3	0	0	0	0	0	0	0	0																				240
29.34	0	0	0	0	0		29.34	0	0	0	0	0	0	0		29.34	49380	0	0	0	0	0	0	0																				240
30.41	0	0	0	0	0		30.41	0	0	0	58250	0	0	0		30.41	0	0	0	0	0	37620	0	0																				240
31.53	0	0	0	0	0		31.53	0	0	0	0	0	0	0		31.53	0	45500	0	0	0	0	0	0																				240
32.68	0	0	0	0	0		32.68	0	0	0	0	0	0	0		32.68	0	0	0	0	0	37620	0	0																				240
33.88	0	0	0	0	0		33.88	0	0	0	116500	0	0	65120		33.88	0	0	0	0	0	37620	0	0																				240
35.12	0	0	0	0	0		35.12	0	0	0	0	0	0	0		35.12	49380	45500	0	0	0	37620	53590	0																				240
36.41	0	0	0	0	0		36.41	0	0	0	58250	44780	0	0		36.41	0	0	0	0	0	37620	0	36430																				240
37.74	0	0	0	0	0		37.74	0	0	0	0	0	0	0		37.74	0	0	0	0	0	0	0	0																				240
39.12	0	0	0	0	0		39.12	48200	0	0	0	0	0	0		39.12	0	0	69170	49070	0	75230	53590	0																				240
40.56	0	0	0	0	0		40.56	0	0	0	58250	0	52560	0		40.56	0	0	0	49070	0	37620	0	36430																				240
42.04	0	0	0	0	0		42.04	0	0	0	0	0	52560	65120		42.04	49380	0	0	0	0	75230	0	72870																				240
43.58	0	0	0	0	0		43.58	0	0	0	58250	0	105100	65120		43.58	0	45500	0	0	62700	0	0	0																				240
45.18	0	0	0	0	0		45.18	0	0	103200	233000	0	0	130200		45.18	98770	45500	0	0	62700	112900	0	72870																				240
46.83	0	0	0	0	0		46.83	0	0	0	0	0	0	0		46.83	98770	0	138300	0	0	0	53590	109300																				240
48.55	0	0	0	0	0		48.55	96390	0	0	291200	44780	52560	65120		48.55	0	0	138300	98150	0	37620	0	36430																				240
50.33	0	0	0	0	0		50.33	48200	0	51590	233000	134300	0	65120		50.33	0	90990	0	0	0	37620	0	0																				240
52.17	0	0	0	0	0		52.17	0	0	51590	174700	44780	52560	0		52.17	98770	136500	0	98150	0	75230	0	0																				240
54.08	0	0	0	0	0		54.08	48200	44910	51590	116500	134300	52560	65120		54.08	98770	0	69170	49070	125400	188100	0	36430																				240
56.07	0	0	0	0	0		56.07	96390	44910	51590	291200	89560	157700	130200		56.07	148100	45500	207500	98150	0	112900	107200	145700																				240
58.12	0	0	0	0	0		58.12	48200	0	0	349500	89560	105100	0		58.12	98770	90990	0	49070	0	263300	53590	72870																				240
60.25	0	0	0	0	0		60.25	96390	44910	0	582500	44780	52560	130200		60.25	98770	45500	0	147200	0	112900	53590	109300																				240
62.46	0	0	0	0	0		62.46	96390	0	103200	116500	134300	262800	260500		62.46	0	136500	69170	49070	0	300900	53590	182200																				240
64.74	0	0	0	0	0		64.74	96390	44910	206400	349500	223900	157700	130200		64.74	148100	136500	138300	98150	62700	225700	267900	109300																				240
67.12	0	0	0	0	0		67.12	48200	89820	206400	932000	89560	210200	130200		67.12	49380	0	69170	441700	0	188100	107200	182200																				240
69.57	0	0	0	0	0		69.57	48200	44910	257900	640700	44780	262800	260500		69.57	246900	90990	69170	147200	62700	225700	160800	109300																				240
72.12	0	0	0	0	0		72.12	144600	44910	412700	699000	134300	367900	195400		72.12	345700	182000	207500	245400	125400	376200	53590	218600																				240
74.76	0	0	0	0	0		74.76	433800	89820	154800	466000	223900	262800	0		74.76	98770	273000	276700	49070	62700	225700	107200	291500																				240
77.5	0	0	0	0	0		77.5	192800	44910	154800	757200	134300	578200	390700		77.5	197500	90990	138300	294400	62700	564300	107200	327900																				240
80.34	0	0	0	0	0		80.34	433800	134700	412700	1107000	403000	525600	390700		80.34	0	136500	345900	147200	125400	413800	53590	218600																				240
83.29	0	0	0	0	0		83.29	626600	134700	619100	1281000	223900	841000	716300		83.29	345700	136500	69170	0	188100	413800	375100	546500																				240
86.34	0	0	0	0	0		86.34	433800	134700	309500	1340000	313500	841000	455800		86.34	444400	273000	484200	196300	62700	300900	53590	473600																				240
89.5	0	0	0	0	0		89.5	433800	179600	567500	1806000	492600	683300	586100		89.5	493800	136500	138300	343500	62700	489000	321500	437200																				220
92.78	0	0	0	0	0		92.78	626600	269400	309500	2330000	403000	788400	455800		92.78	543200	318500	484200	441700	250800	601900	53590	582900																				220
96.18	0	0	0	0	0		96.18	482000	224500	825400	1864000	447800	946100	976800		96.18	296300	182000	415000	834200	188100	376200	267900	510100																				200
99.7	0	0	0	0	0		99.7	578400	179600	773800	2272000	806100	1367000	716300		99.7	790100	364000	415000	687000	376200	489000	589400	546500																				200
103.4	0	0	0	0	0		103.4	915700	404200	309500	1398000	492600	683300	1042000		103.4	543200	637000	276700	441700	188100	338600	428700	546500																				200
107.1	0	0	0	0	0		107.1	819300	269400	464300	2213000	806100	1051000	1107000		107.1	543200	227500	345900	637900	62700	451400	214300	655800																				200
111.1	0	0	0	0	0		111.1	1301000	89820	257900	2679000	626900	1104000	846600		111.1	543200	364000	276700	588900	125400	978000	214300	619400																				200
115.1	0	0	0	0	0		115.1	578400	359300	980200	1806000	537400	1314000	586100		115.1	888900	318500	207500	736100	62700	790000	214300	801500																				200
119.3	0	0	0	0	0		119.3	1205000	224500	309500	3029000	1164000	1472000	781500		119.3	493800	273000	207500	687000	125400	1016000	321500	546500																				200
123.7	0	0	0	0	0		123.7	1012000	89820	928600	2679000	985200	1840000	1693000		123.7	888900	727900	691700	687000	438900	902800	267900	582900																				200
128.3	0	0	0	0	0		128.3	1157000	179600	980200	1573000	850900	1367000	781500		128.3	642000	455000	622600	785200	250800	752300	321500	947300																				200
133	0	0	0	0	0		133	1301000	224500	980200	2912000	1164000	1314000	976800		133	938300	727900	691700	539800	376200	865200	267900	692200																				200
137.8	0	0	0	0	0		137.8	1157000	359300	877000	3786000	895600	1682000	1368000		137.8	888900	546000	415000	981500	125400	1016000	696600	947300																				200
142.9	0	0	0	0	0		142.9	1205000	404200	1032000	2796000	850900	1682000	1042000		142.9	1185000	455000	553400	1080000	125400	564300	428700	655800																				200
148.1	0	0	0	0	0		148.1	1205000	269400	980200	2330000	716500	1997000	1107000		148.1	642000	682500	622600	687000	188100	752300	321500	728700																				200
153.5	0	0	0	0	0		153.5	1205000	89820	619100	2388000	1030000	1419000	716300		153.5	543200	455000	345900	1178000	188100	451400	321500	874400																				200
159.2	0	0	0	0	0		159.2	1350000	269400	1187000	2330000	1164000	1419000	1237000		159.2	543200	682500	553400	834200	62700	639500	535900	655800																				200
165	0	0	0	0	0		165	1205000	404200	773800	2330000	940400	1735000	1172000		165	543200	227500	622600	637900	501600	639500	535900	983700																				200
171	0	0	0	0	0		171	1109000	404200	722200	2388000	1075000	1051000	846600		171	839500	546000	622600	736100	250800	902800	321500	582900																				200
177.3	0	0	0	0	0		177.3	867500	134700	567500	2738000	940400	1472000	1172000		177.3	691400	318500	691700	588900	62700	1053000	643000	910800																				200
183.8	0	0	0	0	0		183.8	771200	134700	773800	3670000	895600	1787000	1628000		183.8	642000	546000	415000	294400	125400	526600	214300	983700																				200
190.5	0	0	0	0	0		190.5	1109000	179600	670700	3204000	985200	2050000	1042000		190.5	493800	318500	415000	588900	125400	714700	428700	765100																				200
197.5	0	0	0	0	0		197.5	867500	224500	1135000	3087000	1343000	1367000	1172000		197.5	691400	136500	345900	588900	250800	489000	214300	510100																				200
204.7	0	0	0	0	0		204.7	867500	89820	619100	2097000	1030000	2155000	1107000		204.7	395100	409500	345900	343500	62700	714700	321500	546500																				200
212.2	0	0	0	0	0		212.2	674800	134700	515900	1573000	1075000	1367000	1107000		212.2	543200	136500	138300	441700	188100	489000	428700	838000																				200
220	0	0	0	0	0		220	963900	89820	619100	1689000	447800	1735000	1302000		220	296300	227500	138300	343500	0	526600	160800	291500																				200
228.1	0	0	0	0	0		228.1	578400	44910	361100	1514000	626900	1472000	1498000		228.1	246900	182000	138300	343500	62700	526600	321500	473600																				200
236.4	0	0	0	0	0		236.4	723000	89820	412700	1631000	403000	841000	1107000		236.4	444400	318500	484200	637900	62700	489000	53590	437200																				200
245.1	0	0	0	0	0		245.1	578400	44910	515900	640700	582200	1367000	390700		245.1	345700	90990	276700	98150	62700	376200	160800	291500																				200
254.1	0	0	0	0	0		254.1	819300	134700	464300	990200	806100	1051000	521000		254.1	345700	546000	69170	98150	62700	225700	107200	218600																				200
263.4	0	0	0	0	0		263.4	530200	134700	309500	699000	313500	788400	716300		263.4	296300	90990	276700	245400	62700	376200	214300	255000																				200
273	0	0	0	0	0		273	385600	44910	361100	990200	671700	946100	716300		273	98770	45500	207500	294400	0	338600	53590	72870																				200
283	0	0	0	0	0		283	819300	134700	412700	699000	582200	1051000	651200		283	246900	45500	138300	147200	125400	112900	267900	437200																				200
293.4	0	0	0	0	0		293.4	289200	179600	206400	757200	403000	578200	716300		293.4	0	45500	138300	147200	250800	188100	160800	327900																				200
304.1	0	0	0	0	0		304.1	241000	89820	103200	524200	582200	578200	586100		304.1	98770	227500	138300	98150	0	188100	160800	182200																				200
315.3	0	0	0	0	0		315.3	241000	0	154800	640700	313500	525600	195400		315.3	49380	136500	0	196300	62700	188100	107200	291500																				200
326.8	0	0	0	0	0		326.8	192800	44910	206400	640700	403000	315400	455800		326.8	49380	136500	0	0	0	225700	53590	109300																				200
338.8	0	0	0	0	0		338.8	192800	0	154800	582500	89560	210200	260500		338.8	98770	136500	0	0	0	112900	107200	36430																				200
351.2	0	0	0	0	0		351.2	289200	0	103200	233000	223900	630700	325600		351.2	0	45500	0	196300	0	37620	214300	109300																				200
364.1	0	0	0	0	0		364.1	0	44910	103200	233000	268700	315400	195400		364.1	98770	0	138300	0	0	37620	53590	0																				200
377.4	0	0	0	0	0		377.4	289200	89820	51590	116500	223900	157700	130200		377.4	0	0	69170	98150	0	75230	0	72870																				200
391.2	0	0	0	0	0		391.2	192800	89820	51590	291200	134300	157700	260500		391.2	49380	0	138300	0	125400	37620	53590	72870																				200
405.6	0	0	0	0	0		405.6	96390	0	0	174700	89560	473100	65120		405.6	49380	45500	69170	49070	0	75230	0	0																				200
420.4	0	0	0	0	0		420.4	48200	0	0	58250	89560	52560	195400		420.4	0	0	69170	0	0	150500	0	36430																				200
435.8	0	0	0	0	0		435.8	0	0	0	58250	89560	52560	0		435.8	98770	0	0	0	0	75230	0	0																				180
451.8	0	0	0	0	0		451.8	48200	0	51590	116500	89560	105100	65120		451.8	0	45500	69170	0	62700	75230	0	72870																				180
468.3	0	0	0	0	0		468.3	48200	0	0	58250	44780	105100	65120		468.3	0	0	0	49070	0	75230	0	0																				180
485.5	0	0	0	0	0		485.5	0	0	0	58250	0	210200	130200		485.5	49380	0	0	0	0	188100	0	0																				180
503.3	0	0	0	0	0		503.3	0	0	0	0	0	52560	0		503.3	0	45500	0	0	0	0	53590	0																				180
521.7	0	0	0	0	0		521.7	0	0	0	58250	0	262800	0		521.7	0	0	0	0	0	37620	53590	0																				160
540.8	0	0	0	0	0		540.8	0	0	51590	0	44780	52560	0		540.8	0	0	0	0	0	37620	0	36430																				160
560.7	0	0	0	0	0		560.7	0	0	0	0	0	52560	0		560.7	0	0	0	0	0	0	0	36430																				160
581.2	0	0	0	0	0		581.2	0	0	0	0	0	0	0		581.2	0	0	0	0	0	37620	0	36430																				160
602.5	0	0	0	0	0		602.5	0	0	0	0	44780	52560	0		602.5	0	0	0	0	0	0	0	0																				160
624.6	0	0	0	0	0		624.6	0	0	0	0	0	0	0		624.6	0	0	0	0	62700	0	0	36430																				160
647.4	0	0	0	0	0		647.4	0	0	0	0	0	52560	0		647.4	49380	0	0	0	0	0	0	0																				160
671.2	0	0	0	0	0		671.2	0	0	0	58250	0	52560	0		671.2	0	0	0	0	0	0	0	36430																				160
695.7	0	0	0	0	0		695.7	0	0	0	0	0	0	0		695.7	0	0	0	0	0	0	0	0																				160
721.2	0	0	0	0	0		721.2	0	0	0	0	0	0	0		721.2	0	0	0	0	0	0	0	0																				160
747.6	0	0	0	0	0		747.6	0	0	0	0	0	0	0		747.6	0	0	0	0	0	0	0	0																				160
775	0	0	0	0	0		775	0	0	0	0	0	0	0		775	0	0	0	0	0	0	0	36430																				160
803.4	0	0	0	0	0		803.4	0	0	0	0	0	0	0		803.4	0	0	0	0	0	37620	0	0																				160
832.9	0	0	0	0	0		832.9	0	0	0	0	0	0	0		832.9	0	0	0	0	0	0	0	0																				160
863.4	0	0	0	0	0		863.4	0	0	0	0	0	52560	0		863.4	0	0	0	0	0	0	0	0																				160
895	0	0	0	0	0		895	0	0	0	0	0	0	0		895	0	0	0	0	0	0	0	0																				160
927.8	0	0	0	0	0		927.8	0	0	0	0	0	0	0		927.8	0	0	0	0	0	0	0	0																				160
961.8	0	0	0	0	0		961.8	0	0	0	0	0	0	0		961.8	0	0	0	0	0	37620	0	0																				160
997	0	0	0	0	0		997	0	0	0	0	0	0	0		997	0	0	0	0	0	0	0	0																				160
	0	0	0	0	0																																							160
	0	0	0	0	0																																							160
	0	0	0	0	0																																							160
	0	0	0	0	0																																							160
	0	0	0	0	0																																							160
	0	0	0	0	0																																							160
	0	0	0	0	0																																							160
	0	0	0	0	0																																							160
	0	0	0	0	0																																							160
	0	0	0	0	0																																							160
	0	0	0	0	0																																							160
	0	0	0	0	0																																							160
	0	0	0	0	0																																							160
	0	0	0	0	0																																							160
	0	0	0	0	0																																							160
	0	0	0	0	0																																							160
	0	0	0	0	0																																							160
	0	0	0	0	0																																							160
	0	0	0	0	0																																							160
	0	0	0	0	0																																							160
	0	0	0	0	0																																							160
	0	0	0	0	0																																							160
	0	0	0	0	0																																							160
	0	0	0	0	0																																							160
	0	0	0	0	0																																							160
	0	0	0	0	0																																							160
	0	0	0	0	0																																							160
	0	0	0	0	0																																							160
	0	0	0	0	0																																							160
	0	0	0	0	0																																							160
	0	0	0	0	0																																							140
	0	0	0	0	0																																							140
	0	0	0	0	0																																							140
	0	0	0	0	0																																							140
	0	0	0	0	0																																							120
	0	0	0	0	0																																							120
	0	0	0	0	0																																							120
	0	0	0	0	0																																							120
	0	0	0	0	0																																							120
	0	0	0	0	0																																							120
	0	0	0	0	0																																							120
	0	0	0	0	0																																							120
	0	0	0	0	0																																							120
	0	0	0	0	0																																							120
	0	0	0	0	0																																							120
	0	0	0	0	0																																							120
	0	0	0	0	0																																							120
	0	0	0	0	0																																							120
	0	0	0	0	0																																							120
	0	0	0	0	0																																							120
	0	0	0	0	0																																							120
	0	0	0	0	0																																							120
	0	0	0	0	0																																							120
	0	0	0	0	0																																							120
	0	0	0	0	0																																							120
	0	0	0	0	0																																							120
	0	0	0	0	0																																							120
	0	0	0	0	0																																							100
	0	0	0	0	0																																							100
	0	0	0	0	0																																							100
	0	0	0	0	0																																							100
	0	0	0	0	0																																							100
	0	0	0	0	0																																							100
	0	0	0	0	0																																							100
	0	0	0	0	0																																							100
	0	0	0	0	0																																							100
	0	0	0	0	0																																							100
	0	0	0	0	0																																							100
	0	0	0	0	0																																							100
	0	0	0	0	0																																							100
	0	0	0	0	0																																							100
	0	0	0	0	0																																							100
	0	0	0	0	0																																							100
	0	0	0	0	0																																							100
	0	0	0	0	0																																							100
	0	0	0	0	0																																							100
	0	0	0	0	0																																							100
	0	0	0	0	0																																							100
	0	0	0	0	0																																							100
	0	0	0	0	0																																							100
	0	0	0	0	0																																							100
	0	0	0	0	0																																							100
	0	0	0	0	0																																							100
	0	0	0	0	0																																							100
	0	0	0	0	0																																							100
	0	0	0	0	0																																							100
	0	0	0	0	0																																							100
	0	0	0	0	0																																							100
	0	0	0	0	0																																							100
	0	0	0	0	0																																							100
	0	0	0	0	0																																							100
	0	0	0	0	0																																							100
	0	0	0	0	0																																							88
	0	0	0	0	0																																							80
	0	0	0	0	0																																							80
	0	0	0	0	0																																							80
	0	0	0	0	0																																							80
	0	0	0	0	0																																							80
	0	0	0	0	0																																							80
	0	0	0	0	0																																							80
	0	0	0	0	0																																							80
	0	0	0	0	0																																							80
	0	0	0	0	0																																							80
	0	0	0	0	0																																							80
	0	0	0	0	0																																							80
	0	0	0	0	0																																							80
	0	0	0	0	0																																							80
	0	0	0	0	0																																							80
	0	0	0	0	0																																							80
	0	0	0	0	0																																							80
	0	0	0	0	0																																							80
	0	0	0	0	0																																							80
	0	0	0	0	0																																							80
	0	0	0	0	0																																							80
	0	0	0	0	0																																							80
	0	0	0	0	0																																							80
	0	0	0	0	0																																							80
	0	0	0	0	0																																							80
	0	0	0	0	0																																							80
	0	0	0	0	0																																							80
	0	0	0	0	0																																							80
	0	0	0	0	0																																							80
	0	0	0	0	0																																							80
	0	0	0	0	0																																							80
	0	0	0	0	0																																							80
	0	0	0	0	0																																							80
	0	0	0	0	0																																							80
	0	0	0	0	0																																							80
	0	0	0	0	0																																							80
	0	0	0	0	0																																							80
	0	0	0	0	0																																							80
	0	0	0	0	0																																							60
	0	0	0	0	0																																							40
	0	0	0	0	0																																							40
	0	0	0	0	0																																							40
	0	0	0	0	0																																							40
	0	0	0	0	0																																							40
	0	0	0	0	0																																							40
	0	0	0	0	0																																							40
	0	0	0	0	0																																							40
	0	0	0	0	0																																							40
	0	0	0	0	0																																							40
	0	0	0	0	0																																							40
	0	0	0	0	0																																							40
	0	0	0	0	0																																							40
	0	0	0	0	0																																							40
	0	0	0	0	0																																							40
	0	0	0	0	0																																							40
	0	0	0	0	0																																							40
	0	0	0	0	0																																							40
	0	0	0	0	0																																							20
	0	0	0	0	0																																							20
	0	0	0	0	0																																							20
	0	0	0	0	0																																							20
	0	0	0	0	0																																							20
	0	0	0	0	0
	0	0	0	0	0
	0	0	0	0	0
	0	0	0	0	0
	0	0	0	0	0
	0	0	0	0	0
	0	0	0	0	0
	0	0	0	0	0
	0	0	0	0	0
	0	0	0	0	0
	0	0	0	0	0
	0	0	0	0	0
	0	0	0	0	0
	0	0	0	0	0
	0	0	0	0	0
	0	0	0	0	0
	0	0	0	0	0
	0	0	0	0	0
	0	0	0	0	0
	0	0	0	0	0
	0	0	0	0	0
	0	0	0	0	0
	0	0	0	0	0
	0	0	0	0	0
	0	0	0	0	0
	0	0	0	0	0
	0	0	0	0	0
	0	0	0	0	0
	0	0	0	0	0
	0	0	0	0	0
	0	0	0	0	0
	0	0	0	0	0
	0	0	0	0	0
	0	0	0	0	0
	0	0	0	0	0
	0	0	0	0	0
	0	0	0	0	0
	0	0	0	0	0
	0	0	0	0	0
	0	0	0	0	0
	0	0	0	0	0
	0	0	0	0	0
	0	0	0	0	0
	0	0	0	0	0
	0	0	0	0	0
	0	0	0	0	0
	0	0	0	0	0
	0	0	0	0	0
	0	0	0	0	0
	0	0	0	0	0
	0	0	0	0	0
	0	0	0	0	0
	0	0	0	0	0
	0	0	0	0	0
	0	0	0	0	0
	0	0	0	0	0
	0	0	0	0	0
	0	0	0	0	0
	0	0	0	0	0
	0	0	0	0	0
	0	0	0	0	0
	0	0	0	0	0
	0	0	0	0	0
	0	0	0	0	0
	0	0	0	0	0
	0	0	0	0	0
	0	0	0	0	0
	0	0	0	0	0
	0	0	0	0	0
	0	0	0	0	0
	0	0	0	0	0
	0	0	0	0	0
	0	0	0	0	0
	0	0	0	0	0
	0	0	0	0	0
	0	0	0	0	0
	0	0	0	0	0
	0	0	0	0	0
	0	0	0	0	0
	0	0	0	0	0
	0	0	0	0	0
	0	0	0	0	0
	0	0	0	0	0
	0	0	0	0	0
	0	0	0	0	0
	0	0	0	0	0
	0	0	0	0	0
	0	0	0	0	0
	0	0	0	0	0
	0	0	0	0	0
	0	0	0	0	0
	0	0	0	0	0
	0	0	0	0	0
	0	0	0	0	0
	0	0	0	0	0
	0	0	0	0	0
	0	0	0	0	0
	0	0	0	0	0
	0	0	0	0	0
	0	0	0	0	0
	0	0	0	0	0
	0	0	0	0	0
	0	0	0	0	0
	0	0	0	0	0
	0	0	0	0	0
	0	0	0	0	0
	0	0	0	0	0
	0	0	0	0	0
	0	0	0	0	0
	0	0	0	0	0
	0	0	0	0	0
	0	0	0	0	0
	0	0	0	0	0
	0	0	0	0	0
	0	0	0	0	0
	0	0	0	0	0
	0	0	0	0	0
	0	0	0	0	0
	0	0	0	0	0
	0	0	0	0	0
	0	0	0	0	0
	0	0	0	0	0
	0	0	0	0	0
	0	0	0	0	0
	0	0	0	0	0
	0	0	0	0	0
	0	0	0	0	0
	0	0	0	0	0
	0	0	0	0	0
	0	0	0	0	0
	0	0	0	0	0
	0	0	0	0	0
	0	0	0	0	0
	0	0	0	0	0
	0	0	0	0	0
	0	0	0	0	0
	0	0	0	0	0
	0	0	0	0	0
	0	0	0	0	0
	0	0	0	0	0
	0	0	0	0	0
	0	0	0	0	0
	0	0	0	0	0
	0	0	0	0	0
	0	0	0	0	0
	0	0	0	0	0
	0	0	0	0	0
	0	0	0	0	0
	0	0	0	0	0
	0	0	0	0	0
	0	0	0	0	0
	0	0	0	0	0
	0	0	0	0	0
	0	0	0	0	0
	0	0	0	0	0
	0	0	0	0	0
	0	0	0	0	0
	0	0	0	0	0
	0	0	0	0	0
	0	0	0	0	0
	0	0	0	0	0
	0	0	0	0	0
	0	0	0	0	0
	0	0	0	0	0
	0	0	0	0	0
	0	0	0	0	0
	0	0	0	0	0
	0	0	0	0	0
	0	0	0	0	0
	0	0	0	0	0
	0	0	0	0	0
	0	0	0	0	0
	0	0	0	0	0
	0	0	0	0	0
	0	0	0	0	0
	0	0	0	0	0
	0	0	0	0	0
	0	0	0	0	0
	0	0	0	0	0
	0	0	0	0	0
	0	0	0	0	0
	0	0	0	0	0
	0	0	0	0	0
	0	0	0	0	0
	0	0	0	0	0
	0	0	0	0	0
	0	0	0	0	0
	0	0	0	0	0
	0	0	0	0	0
	0	0	0	0	0
	0	0	0	0	0
	0	0	0	0	0
	0	0	0	0	0
	0	0	0	0	0
	-1	-1	-1	-1	-1
	0	0	0	0	0
	0	0	0	0	0
	0	0	0	0	0
	0	0	0	0	0
	0	0	0	0	0
	0	0	0	0	0
	0	0	0	0	0
	0	0	0	0	0
	0	0	0	0	0
	0	0	0	0	0
	0	0	0	0	0
	0	0	0	0	0
	0	0	0	0	0
	0	0	0	0	0
	0	0	0	0	0
	0	0	0	0	0
	0	0	0	0	0
	53880	0	0	0	0
	0	0	0	0	0
	0	0	0	0	0
	0	0	0	0	0
	0	0	0	0	0
	0	0	0	0	0
	0	0	0	0	0
	0	0	0	56030	0
	0	0	0	0	0
	0	0	0	0	0
	0	0	0	0	0
	0	0	0	0	0
	0	0	0	0	0
	0	0	0	0	0
	0	0	0	0	0
	0	0	0	0	0
	0	0	0	0	0
	0	0	0	0	0
	0	0	0	56030	0
	0	0	0	0	0
	0	0	0	0	0
	0	0	0	0	0
	0	0	0	0	0
	0	0	0	0	65030
	0	0	0	56030	0
	0	0	0	0	0
	0	0	0	0	0
	0	0	0	0	0
	0	0	0	56030	0
	0	0	0	0	65030
	0	0	0	0	65030
	53880	0	0	0	0
	53880	0	0	0	0
	0	0	0	0	0
	0	0	0	0	0
	0	0	0	0	0
	0	0	0	0	0
	0	0	66830	0	0
	0	0	0	0	0
	0	0	0	0	0
	53880	0	0	56030	0
	0	0	0	56030	0
	0	0	0	56030	0
	0	84990	0	0	0
	0	0	0	56030	130100
	0	0	0	56030	0
	53880	84990	0	112100	65030
	53880	0	0	0	0
	161600	84990	66830	112100	130100
	107800	0	66830	56030	0
	107800	0	66830	0	130100
	107800	84990	0	224100	0
	592700	0	133700	168100	195100
	269400	0	66830	168100	195100
	161600	170000	200500	280100	325100
	215500	84990	200500	280100	260100
	215500	0	267300	112100	390200
	107800	84990	267300	504200	0
	269400	0	200500	448200	195100
	484900	84990	0	336200	130100
	269400	84990	267300	560300	390200
	538800	0	401000	560300	455200
	484900	0	467800	728400	650300
	538800	0	200500	504200	520200
	377200	255000	200500	840400	650300
	754300	170000	200500	560300	585300
	916000	0	534600	952500	1236000
	916000	255000	401000	728400	1366000
	1293000	170000	334100	1008000	845400
	1347000	84990	735100	784400	845400
	1078000	255000	1002000	952500	715300
	1401000	255000	801900	1513000	1105000
	754300	425000	735100	1065000	1236000
	1509000	255000	1337000	1737000	975400
	1616000	255000	668300	1961000	910400
	1509000	170000	1002000	2073000	1366000
	1293000	84990	801900	2465000	1301000
	1509000	170000	601400	1569000	1105000
	1886000	255000	1136000	1625000	910400
	1886000	425000	534600	2857000	1105000
	1940000	255000	534600	2185000	1366000
	1563000	510000	467800	1625000	1236000
	1994000	340000	401000	2353000	1496000
	1616000	679900	601400	2017000	1236000
	1563000	0	467800	2577000	1040000
	1347000	170000	267300	2521000	1236000
	1886000	255000	401000	1961000	780400
	1078000	170000	133700	1681000	715300
	1347000	340000	334100	1457000	1040000
	1239000	0	334100	1961000	520200
	754300	255000	133700	2409000	520200
	916000	84990	133700	1513000	455200
	862100	0	133700	1065000	585300
	538800	0	133700	896400	325100
	269400	84990	0	1065000	195100
	862100	0	66830	952500	130100
	377200	0	267300	784400	195100
	592700	0	66830	840400	195100
	484900	0	66830	560300	260100
	484900	84990	66830	840400	260100
	484900	0	200500	504200	65030
	269400	0	0	448200	65030
	161600	0	66830	392200	65030
	323300	0	66830	504200	65030
	161600	0	0	448200	65030
	0	0	0	168100	65030
	53880	0	0	168100	0
	0	0	0	280100	0
	161600	0	66830	56030	0
	161600	0	0	56030	65030
	161600	0	66830	224100	0
	107800	0	0	168100	0
	53880	0	0	224100	130100
	107800	0	0	168100	0
	53880	0	0	168100	0
	0	0	0	112100	0
	0	0	0	0	0
	0	0	0	112100	0
	0	0	0	56030	0
	53880	0	0	0	65030
	0	0	0	0	0
	0	0	0	0	0
	0	0	0	0	0
	0	0	0	0	0
	53880	0	0	0	0
	0	0	0	56030	0
	0	84990	0	0	0
	0	0	0	56030	0
	0	0	0	0	0
	0	0	0	56030	0
	0	0	0	0	0
	0	0	0	0	0
	0	0	0	0	0
	0	0	0	0	0
	0	0	0	0	0
	0	0	0	0	0
	0	0	0	0	0
	0	0	0	0	0
	0	0	0	0	0
	0	0	0	0	0
	0	0	0	0	0
	0	0	0	0	0
	0	0	0	0	0
	0	0	0	0	0
	0	0	0	0	0
	0	0	0	0	0
	0	0	0	0	0
	0	0	0	0	0
	0	0	0	0	0
	0	0	0	0	0
	0	0	0	0	0
	0	0	0	0	0
	0	0	0	0	0
	0	0	0	0	0
	0	0	0	0	0
	0	0	0	0	0
	0	0	0	0	0
	0	0	0	0	0
	0	0	0	0	0
	0	0	0	0	0
	0	0	0	0	0
	0	0	0	0	0
	0	0	0	0	0
	0	0	0	0	0
	0	0	0	0	0
	0	0	0	0	0
	0	0	0	0	0
	0	0	0	0	0
	0	0	0	0	0
	0	0	0	0	0
	0	0	0	0	0
	0	0	0	0	0
	0	0	0	0	0
	0	0	0	0	0
	0	0	0	0	0
	0	0	0	0	0
	0	0	0	0	0
	0	0	0	0	0
	0	0	0	0	0
	0	0	0	0	0
	0	0	0	0	0
	0	0	0	0	0
	0	0	0	0	0

## Sheet: Source data 2
Source data 2
Plot data: LION Ontologies enriched in EV lipid features (cluster c4 lipids) or NonEV lipid features (cluster c1 lipids).
Term ID	Discription	Annotated	p-value	FDR q-value	ES	Regulated	Plot
LION:0080981	below average lateral diffusion	18	1.6e-13	5.17e-12	0.856322	UP	Plot
LION:0080977	low lateral diffusion	9	1.2e-06	7.27e-06	0.819672	UP	Plot
LION:0080974	above average bilayer thickness	19	4.8e-10	5.82e-09	0.744448	UP	Plot
LION:0001740	above average transition temperature	27	5.7e-11	8.45e-10	0.678788	UP	Plot
LION:0080971	high bilayer thickness	12	3.4e-05	0.000157	0.655556	UP	Plot
LION:0012082	plasma membrane	30	6.1e-11	8.45e-10	0.654321	UP	Plot
LION:0000004	sphingolipids [SP]	26	2.6e-09	2.8e-08	0.638554	UP	Plot
LION:0000084	ceramide phosphocholines	17	6.2e-06	3.17e-05	0.605714	UP	Plot
LION:0000093	headgroup with negative charge	25	2e-05	9.7e-05	0.496287	UP	Plot
LION:0012010	membrane component	138	1.2e-06	7.27e-06	0.41868	UP	Plot
LION:0002968	saturated fatty acid	36	0.00022	0.000889	0.384615	UP	Plot
LION:0000464	negative intrinsic curvature	31	0.00064	0.00207	0.381887	UP	Plot
LION:0012009	lipid-mediated signalling	33	0.00316	0.00828	0.334477	UP	Plot
LION:0000466	positive intrinsic curvature	34	0.03935	0.0706	-0.257632	DOWN	Plot
LION:0000010	glycerophosphocholines [GP01]	64	0.00062	0.00207	-0.304688	DOWN	Plot
LION:0000465	neutral intrinsic curvature	48	0.00106	0.00324	-0.319444	DOWN	Plot
LION:0080968	very low bilayer thickness	10	0.08412	0.127	-0.389011	DOWN	Plot
LION:0000030	diacylglycerophosphocholines	21	0.00154	0.00439	-0.422723	DOWN	Plot
LION:0080973	below average bilayer thickness	18	0.00278	0.00749	-0.43295	DOWN	Plot
LION:0000094	headgroup with neutral charge	46	9.1e-08	8.02e-07	-0.476772	DOWN	Plot
LION:0080980	very high lateral diffusion	12	0.00373	0.00933	-0.505556	DOWN	Plot
LION:0000563	steryl esters [ST0102]	12	0.00029	0.00108	-0.594444	DOWN	Plot
LION:0012011	lipid storage	36	7.6e-14	3.69e-12	-0.685897	DOWN	Plot
LION:0012084	lipid droplet	36	7.6e-14	3.69e-12	-0.685897	DOWN	Plot
LION:0000002	glycerolipids [GL]	26	2.1e-11	4.07e-10	-0.701576	DOWN	Plot
LION:0000622	triacylglycerols [GL0301]	24	1.1e-11	2.67e-10	-0.732143	DOWN	Plot

## Sheet: Source data 3
Source data 3.
Experimental conditions and replicates for proteomics and lipidomics expriments
	Proteomic experiment/file annotation							Lipidomic experiment/file annotation
	Raw file	MS acquistion mode	Experiment	Name	Sample
	Alin1	DDA	1	Intensity.Plasma100K_1	Plasma100K						Volumes (uL)
	Alin2	DDA	2	Intensity.Plasma100K_2				Tube No.	Sample Description	Sample	H2O	Stds	BUME
	Alin3	DDA	3	Intensity.Plasma100K_3				1	Extracted Blank		10		90
	Alin4	DDA	4	Intensity.Plasma100K_4				2	Blank + ISTD 01		10	10	90
	Alin5	DDA	5	Intensity.Plasma100K_5				3	1_Crude_100k_Plasma samples	10		10	90
	Alin6	DDA	6	Intensity.Non-EVs_1	Plasma DGS.LD			4	2_Crude_100k_Plasma samples	10		10	90
	Alin7	DDA	7	Intensity.Non-EVs_2				5	3_Crude_100k_Plasma samples	10		10	90
	Alin8	DDA	8	Intensity.Non-EVs_3				6	4_Crude_100k_Plasma samples	10		10	90
	Alin9	DDA	9	Intensity.Non-EVs_4				7	5_Crude_100k_Plasma samples	10		10	90
	Alin10	DDA	10	Intensity.Non-EVs_5				8	Blank + ISTD 02		10	10	90
	Alin11	DDA	11	Intensity.Non-EVs_6				9	6_Lipo fractions_Opti LD_Plasma samples	10		10	90
	Alin12	DDA	12	Intensity.Non-EVs_7				10	7_Lipo fractions_Opti LD_Plasma samples	10		10	90
	Alin13	DDA	13	Intensity.Non-EVs_8				11	8_Lipo fractions_Opti LD_Plasma samples	10		10	90
	Alin38	DDA	38	Intensity.sEVs_1	SW480 EVs			12	9_Lipo fractions_Opti LD_Plasma samples	10		10	90
	Alin39	DDA	39	Intensity.sEVs_2				13	10_Lipo fractions_Opti LD_Plasma samples	10		10	90
	Alin40	DDA	40	Intensity.sEVs_3				14	11_Lipo fractions_Opti LD_Plasma samples	10		10	90
	Alin41	DDA	41	Intensity.sEVs_4	SW620 EVs			15	Blank + ISTD 03		10	10	90
	Alin42	DDA	42	Intensity.sEVs_5				16	12_Evs_Opti EVs_Plasma samples	10		10	90
	Alin43	DDA	43	Intensity.sEVs_6				17	13_Evs_Opti EVs_Plasma samples	10		10	90
	Alin44	DDA	44	Intensity.sEVs_7	LIM1863 EVs			18	14_Evs_Opti EVs_Plasma samples	10		10	90
	Alin45	DDA	45	Intensity.sEVs_8				19	15_Evs_Opti EVs_Plasma samples	10		10	90
	Alin46	DDA	46	Intensity.sEVs_9				20	16_Evs_Opti EVs_Plasma samples	10		10	90
	Alin47	DDA	47	Intensity.sEVs_10	MDAMB231 EVs			21	17_Evs_Opti EVs_Plasma samples	10		10	90
	Alin48	DDA	48	Intensity.sEVs_11				22	18_Evs_Opti EVs_Plasma samples	10		10	90
	Alin49	DDA	49	Intensity.sEVs_12				23	19_Evs_Opti EVs_Plasma samples	10		10	90
	AlinP1	DDA	P1	Intensity.PlasmaEVs_1	Plasma EVs			24	20_Evs_Opti EVs_Plasma samples		10	10	90
	AlinP2	DDA	P2	Intensity.PlasmaEVs_2				25	21_Evs_Opti EVs_Plasma samples	10		10	90
	AlinP3	DDA	P3	Intensity.PlasmaEVs_3				26	22_Evs_Opti EVs_Plasma samples	10		10	90
	AlinP4	DDA	P4	Intensity.PlasmaEVs_4				27	23_Evs_Opti EVs_Plasma samples	10		10	90
	AlinP5	DDA	P5	Intensity.PlasmaEVs_5				28	Blank + ISTD 04		10	10	90
	AlinP6	DDA	P6	Intensity.PlasmaEVs_6				29	24_12 fractions_1_Plasma samples	10		10	90
	AlinP7	DDA	P7	Intensity.PlasmaEVs_7				30	25_12 fractions_2_Plasma samples	10		10	90
	AlinP8	DDA	P8	Intensity.PlasmaEVs_8				31	26_12 fractions_3_Plasma samples	10		10	90
	AlinP9	DDA	P9	Intensity.PlasmaEVs_9				32	27_12 fractions_4_Plasma samples	10		10	90
	AlinP10	DDA	P10	Intensity.PlasmaEVs_10				33	28_12 fractions_5_Plasma samples	10		10	90
	AlinP11	DDA	P11	Intensity.PlasmaEVs_11				34	29_12 fractions_6_Plasma samples	10		10	90
	AlinP12	DDA	P12	Intensity.PlasmaEVs_12				35	30_12 fractions_7_Plasma samples	10		10	90
								36	31_12 fractions_8_Plasma samples	10		10	90
	Intensity.Evs_1	DDA		Intensity.Evs_1	Plasma EVs			37	32_12 fractions_9_Plasma samples	10		10	90
	Intensity.Evs_2	DDA		Intensity.Evs_2				38	33_12 fractions_10_Plasma samples	10		10	90
	Intensity.Evs_3	DDA		Intensity.Evs_3				39	34_12 fractions_11_Plasma samples	10		10	90
	Intensity.Evs_4	DDA		Intensity.Evs_4				40	35_12 fractions_12_Plasma samples	10		10	90
	Intensity.100K_1	DDA		Intensity.100K_1	p100K			41	Blank + ISTD 05		10	10	90
	Intensity.100K_2	DDA		Intensity.100K_2				42	36_12 fractions_1_Plasma samples	10		10	90
	Intensity.100K_3	DDA		Intensity.100K_3				43	37_12 fractions_2_Plasma samples	10		10	90
	Intensity.100K_4	DDA		Intensity.100K_4				44	38_12 fractions_3_Plasma samples	10		10	90
	Intensity.100K_5	DDA		Intensity.100K_5				45	39_12 fractions_4_Plasma samples		10	10	90
	Intensity.100K_6	DDA		Intensity.100K_6				46	40_12 fractions_5_Plasma samples	10		10	90
								47	41_12 fractions_6_Plasma samples	10		10	90
	AlinP1_DIA_Y.raw	DIA		Intensity.pEVs_DIA_1	Plasma EVs			48	42_12 fractions_7_Plasma samples	10		10	90
	AlinP2_DIA_Y.raw	DIA		Intensity.pEVs_DIA_2				49	43_12 fractions_8_Plasma samples	10		10	90
	AlinP4_DIA.raw	DIA		Intensity.pEVs_DIA_3				50	44_12 fractions_9_Plasma samples	10		10	90
	AlinP6_DIA.raw	DIA		Intensity.pEVs_DIA_4				51	45_12 fractions_10_Plasma samples	10		10	90
	AlinP9_DIA.raw	DIA		Intensity.pEVs_DIA_5				52	46_12 fractions_11_Plasma samples	10		10	90
	AlinP10_DIA.raw	DIA		Intensity.pEVs_DIA_6				53	47_12 fractions_12_Plasma samples	10		10	90
	AlinP11_DIA.raw	DIA		Intensity.pEVs_DIA_7				54	Blank + ISTD 06		10	10	90
								55	48_12 fractions_1_Plasma samples	10		10	90
	pEV_3_DIA	DIA		Intensity.pEVs1	Plasma Evs			56	49_12 fractions_2_Plasma samples	10		10	90
	pEV_4_DIA	DIA		Intensity.pEVs2				57	50_12 fractions_3_Plasma samples	10		10	90
	pEV_7_DIA	DIA		Intensity.pEVs3				58	51_12 fractions_4_Plasma samples	10		10	90
	pEV_9_DIA	DIA		Intensity.pEVs4				59	52_12 fractions_5_Plasma samples	10		10	90
								60	53_12 fractions_6_Plasma samples	10		10	90
	noCA1_DIA	DIA		Intensity.EVs_1	Plasma Evs			61	54_12 fractions_7_Plasma samples	10		10	90
	noCA2_DIA	DIA		Intensity.EVs_2				62	55_12 fractions_8_Plasma samples	10		10	90
	noCA3_DIA	DIA		Intensity.EVs_3				63	56_12 fractions_9_Plasma samples	10		10	90
	noCA4_DIA	DIA		Intensity.EVs_4				64	57_12 fractions_10_Plasma samples	10		10	90
	noCA5_DIA	DIA		Intensity.EVs_5				65	58_12 fractions_11_Plasma samples	10		10	90
	noCA6_DIA	DIA		Intensity.EVs_6				66	59_12 fractions_12_Plasma samples		10	10	90
	highCA1_DIA	DIA		Intensity.EVs_7				67	Blank + ISTD 07		10	10	90
	highCA2_DIA	DIA		Intensity.EVs_8				68	60_WCL_SW620_In vitro Evs	10		10	90
	highCA3_DIA	DIA		Intensity.EVs_9				69	61_WCL_SW620_In vitro Evs	10		10	90
	highCA5_DIA	DIA		Intensity.EVs_10				70	62_WCL_SW620_In vitro Evs	10		10	90
	highCA6_DIA	DIA		Intensity.EVs_11				71	63_WCL_LIM1863_In vitro Evs	10		10	90
	L1	DIA		Intensity.No_L1	Plasma DGS LD			72	64_WCL_LIM1863_In vitro Evs	10		10	90
	L2	DIA		Intensity.No_L2				73	65_WCL_LIM1863_In vitro Evs	10		10	90
	L3	DIA		Intensity.No_L3				74	66_WCL_MDAMB 231_In vitro Evs	10		10	90
	L4	DIA		Intensity.No_L4				75	67_WCL_MDAMB 231_In vitro Evs	10		10	90
	L5	DIA		Intensity.No_L5				76	68_WCL_MDAMB 231_In vitro Evs	10		10	90
	L6	DIA		Intensity.No_L6				77	69_WCL_U87_In vitro Evs	10		10	90
	L7	DIA		Intensity.No_L7				78	70_WCL_U87_In vitro Evs	10		10	90
	L8	DIA		Intensity.No_L8				79	71_WCL_U87_In vitro Evs	10		10	90
	L9	DIA		Intensity.No_L9				80	Blank + ISTD 08		10	10	90
	L10	DIA		Intensity.No_L10				81	72_Opti s-EVs_SW620_In vitro Evs	10		10	90
	L11	DIA		Intensity.No_L11				82	73_Opti s-EVs_SW620_In vitro Evs	10		10	90
	P1	DIA		Intensity.No_Plasma1	Neat plasma			83	74_Opti s-EVs_SW620_In vitro Evs	10		10	90
	P2	DIA		Intensity.No_Plasma2				84	75_Opti s-EVs_LIM1863_In vitro Evs	10		10	90
	P3	DIA		Intensity.No_Plasma3				85	76_Opti s-EVs_LIM1863_In vitro Evs	10		10	90
	P4	DIA		Intensity.No_Plasma4				86	77_Opti s-EVs_LIM1863_In vitro Evs	10		10	90
	P5	DIA		Intensity.No_Plasma5				87	78_Opti s-EVs_MDAMB 231_In vitro Evs		10	10	90
	P6	DIA		Intensity.No_Plasma6				88	79_Opti s-EVs_MDAMB 231_In vitro Evs	10		10	90
	P7	DIA		Intensity.No_Plasma7				89	80_Opti s-EVs_MDAMB 231_In vitro Evs	10		10	90
	P8	DIA		Intensity.No_Plasma8				90	81_Opti s-EVs_U87_In vitro Evs	10		10	90
	P9	DIA		Intensity.No_Plasma9				91	82_Opti s-EVs_U87_In vitro Evs	10		10	90
	P10	DIA		Intensity.No_Plasma10				92	83_Opti s-EVs_U87_In vitro Evs	10		10	90
	P11	DIA		Intensity.No_Plasma11				99	Blank + ISTD 10	10	10	10	90
	P12	DIA		Intensity.No_Plasma12				100	Unextracted				90
	invitroEV_biotin7	DIA		LFQ intensity invitroEV_biotin7	In vitro Evs
	invitroEV_biotin8	DIA		LFQ intensity invitroEV_biotin8				Label	Annotation	Type	Source
	invitroEV_biotin9	DIA		LFQ intensity invitroEV_biotin9				1	HACF_10K	EVs	Nontransformed cells
	pEV_biotin1	DIA		LFQ intensity pEV_biotin1	Plasma EVs			2	HCVF_10K	EVs	Nontransformed cells
	pEV_biotin1_short	DIA		LFQ intensity pEV_biotin2				3	HDF_10K	EVs	Nontransformed cells
	pEV_biotin2	DIA		LFQ intensity pEV_biotin3				4	neoHFF_10K	EVs	Nontransformed cells
	pEV_biotin2_high	DIA		LFQ intensity pEV_biotin4				5	HACF_100K	EVs	Nontransformed cells
	pEV_biotin3	DIA		LFQ intensity pEV_biotin5				6	HCVF_100K	EVs	Nontransformed cells
	pEV_biotin3_high	DIA		LFQ intensity pEV_biotin6				7	HDF_100K	EVs	Nontransformed cells
	pEV_biotin4	DIA		LFQ intensity pEV_biotin7				8	neoHFF_100K	EVs	Nontransformed cells
	pEV_biotin5	DIA		LFQ intensity pEV_biotin8				9	HMVCs_10K	EVs	Nontransformed cells
	pEV_biotin6	DIA		LFQ intensity pEV_biotin9				10	KH_HUVECs_10K	EVs	Nontransformed cells
								11	HUVECs_RFP_10K	EVs	Nontransformed cells
	pEV_TMT_Fa	DDA	Fraction 1	Reporter.intensity.corrected.1	Plasma EVs			12	HUVECs_RFP2_10K	EVs	Nontransformed cells
	pEV_TMT_Fa_20220611004049	DDA	Fraction 2	Reporter.intensity.corrected.2				13	HMVCs_100K	EVs	Nontransformed cells
	pEV_TMT_Fb	DDA	Fraction 3	Reporter.intensity.corrected.3				14	KH_HUVECs_100K	EVs	Nontransformed cells
	pEV_TMT_Fc	DDA	Fraction 4	Reporter.intensity.corrected.4				15	HUVECs_RFP_100K	EVs	Nontransformed cells
	pEV_TMT_Fc_20220611054846	DDA	Fraction 5	Reporter.intensity.corrected.5	In vitro Evs			16	HUVECs_RFP2_100K	EVs	Nontransformed cells
	pEV_TMT_Fd	DDA	Fraction 6	Reporter.intensity.corrected.6				17	pDGS_LD_Aus(1)_1	NonEVs	Ausdiab plasma set 1
	pEV_TMT_Fe	DDA	Fraction 7	Reporter.intensity.corrected.7				18	pDGS_LD_Aus(1)_2	NonEVs	Ausdiab plasma set 1
	pEV_TMT_Ff	DDA	Fraction 8	Reporter.intensity.corrected.8				19	pDGS_LD_Aus(1)_3	NonEVs	Ausdiab plasma set 1
	pEV_TMT_Fg	DDA	Fraction 9	Reporter.intensity.corrected.9				20	pDGS_LD_Aus(1)_4	NonEVs	Ausdiab plasma set 1
	pEV_TMT_Fh	DDA	Fraction 10	Reporter.intensity.corrected.10				21	pDGS_LD_Aus(1)_5	NonEVs	Ausdiab plasma set 1
	pEV_TMT_Fi	DDA	Fraction 11	TMT label	Sample detail			22	pDGS_LD_Aus(1)_6	NonEVs	Ausdiab plasma set 1
	pEV_TMT_Fj	DDA	Fraction 12	126	pEV1			23	pDGS_LD_Aus(1)_7	NonEVs	Ausdiab plasma set 1
	pEV_TMT_Fk	DDA	Fraction 13	127C	pEV2			24	pDGS_LD_Aus(1)_8	NonEVs	Ausdiab plasma set 1
	pEV_TMT_Fl	DDA	Fraction 14	127N	pEV3			25	pDGS_LD_Aus(1)_9	NonEVs	Ausdiab plasma set 1
	pEV_TMT_Fo	DDA	Fraction 15	128N	pEV4			26	pDGS_LD_Aus(1)_10	NonEVs	Ausdiab plasma set 1
	pEV_TMT_Fp	DDA	Fraction 16	128C	SW620 EV			27	pEVs_Aus(1)_1	pEVs	Ausdiab plasma set 1
	pEV_TMT_Fq	DDA	Fraction 17	129C	MDAMB231 EV			28	pEVs_Aus(1)_2	pEVs	Ausdiab plasma set 1
	pEV_TMT_Fr	DDA	Fraction 18	129N	MDAMB231 EV			29	pEVs_Aus(1)_3	pEVs	Ausdiab plasma set 1
				130C	U87 EV			30	pEVs_Aus(1)_4	pEVs	Ausdiab plasma set 1
				130N	U87 EV			31	pEVs_Aus(1)_5	pEVs	Ausdiab plasma set 1
				131	pool			32	pEVs_Aus(1)_6	pEVs	Ausdiab plasma set 1
								33	pEVs_Aus(1)_7	pEVs	Ausdiab plasma set 1
								34	pEVs_Aus(1)_8	pEVs	Ausdiab plasma set 1
	15	DIA		Plasma_1	Plasma EV capture TIM4			35	pEVs_Aus(1)_9	pEVs	Ausdiab plasma set 1
	33	DIA		Plasma_2				36	pEVs_Aus(1)_10	pEVs	Ausdiab plasma set 1
	45	DIA		Plasma_3				37	Plasma_Aus(2)_1	Plasma	Ausdiab plasma set 2
	B1	DIA		Beads_1				38	Plasma_Aus(2)_2	Plasma	Ausdiab plasma set 2
	B2	DIA		Beads_2				39	Plasma_Aus(2)_3	Plasma	Ausdiab plasma set 2
	A_1	DIA		Beads_3				40	Plasma_Aus(2)_4	Plasma	Ausdiab plasma set 2
	M1	DIA		TIM4_Beads_!=1				41	Plasma_Aus(2)_5	Plasma	Ausdiab plasma set 2
	M2	DIA		TIM4_Beads_!=2				42	Plasma_Aus(2)_6	Plasma	Ausdiab plasma set 2
	M3	DIA		TIM4_Beads_!=3				43	Plasma_Aus(2)_7	Plasma	Ausdiab plasma set 2
	M4	DIA		TIM4_Beads_!=4				44	Plasma_Aus(2)_8	Plasma	Ausdiab plasma set 2
	M5	DIA		TIM4_Beads_!=5				45	Plasma_Aus(2)_9	Plasma	Ausdiab plasma set 2
	M6	DIA		TIM4_Beads_!=6				46	Plasma_Aus(2)_10	Plasma	Ausdiab plasma set 2
	P1	DIA		TIM4_Beads_!=7				47	Plasma_Aus(2)_11	Plasma	Ausdiab plasma set 2
	P2	DIA		TIM4_Beads_!=8				48	Plasma_Aus(2)_12	Plasma	Ausdiab plasma set 2
	P3	DIA		TIM4_Beads_!=9				49	pDGS_LD_Aus(2)_1	NonEVs	Ausdiab plasma set 2
	P4	DIA		TIM4_Beads_!=10				50	pDGS_LD_Aus(2)_2	NonEVs	Ausdiab plasma set 2
	P5	DIA		TIM4_Beads_!=11				51	pDGS_LD_Aus(2)_3	NonEVs	Ausdiab plasma set 2
	P6	DIA		TIM4_Beads_!=12				52	pDGS_LD_Aus(2)_4	NonEVs	Ausdiab plasma set 2
	A_2	DIA		TIM4_Beads_!=13				53	pDGS_LD_Aus(2)_5	NonEVs	Ausdiab plasma set 2
	A_3	DIA		TIM4_Beads_!=14				54	pDGS_LD_Aus(2)_6	NonEVs	Ausdiab plasma set 2
	A_4	DIA		TIM4_Beads_!=15				55	pDGS_LD_Aus(2)_7	NonEVs	Ausdiab plasma set 2
	A_5	DIA		TIM4_Beads_!=16				56	pDGS_LD_Aus(2)_8	NonEVs	Ausdiab plasma set 2
	A_6	DIA		TIM4_Beads_!=17				57	pDGS_LD_Aus(2)_9	NonEVs	Ausdiab plasma set 2
	A_7	DIA		TIM4_Beads_!=18				58	pDGS_LD_Aus(2)_10	NonEVs	Ausdiab plasma set 2
	A_8	DIA		TIM4_Beads_!=19				59	pDGS_LD_Aus(2)_11	NonEVs	Ausdiab plasma set 2
	A_9	DIA		TIM4_Beads_!=20				60	pDGS_LD_Aus(2)_12	NonEVs	Ausdiab plasma set 2
	A_10	DIA		TIM4_Beads_!=21				61	pEVs_Aus(2)_1	pEVs	Ausdiab plasma set 2
	A_11	DIA		TIM4_Beads_!=22				62	pEVs_Aus(2)_2	pEVs	Ausdiab plasma set 2
	A_12	DIA		TIM4_Beads_!=23				63	pEVs_Aus(2)_3	pEVs	Ausdiab plasma set 2
								64	pEVs_Aus(2)_4	pEVs	Ausdiab plasma set 2
								65	pEVs_Aus(2)_5	pEVs	Ausdiab plasma set 2
	B2	DIA		now.pDGS.LD_EDCAD_set2_1	Pdgs.LD			66	pEVs_Aus(2)_6	pEVs	Ausdiab plasma set 2
	B3	DIA		now.pDGS.LD_EDCAD_set2_2				67	pEVs_Aus(2)_7	pEVs	Ausdiab plasma set 2
	B6	DIA		now.pDGS.LD_EDCAD_set2_3				68	pEVs_Aus(2)_8	pEVs	Ausdiab plasma set 2
	L6	DIA		now.pDGS.LD_EDCAD_set2_4				69	pEVs_Aus(2)_9	pEVs	Ausdiab plasma set 2
	L8	DIA		now.pDGS.LD_EDCAD_set2_5				70	pEVs_Aus(2)_10	pEVs	Ausdiab plasma set 2
	L9	DIA		now.pDGS.LD_EDCAD_set2_6				71	pEVs_Aus(2)_11	pEVs	Ausdiab plasma set 2
	L12	DIA		now.pDGS.LD_EDCAD_set2_7				72	pEVs_Aus(2)_12	pEVs	Ausdiab plasma set 2
	L13	DIA		now.pDGS.LD_EDCAD_set2_8
	L14	DIA		now.pDGS.LD_EDCAD_set2_9
	L15	DIA		now.pDGS.LD_EDCAD_set2_10
	L16	DIA		now.pDGS.LD_EDCAD_set2_11
	L17	DIA		now.pDGS.LD_EDCAD_set2_12
	L18	DIA		now.pDGS.LD_EDCAD_set2_13
	L19	DIA		now.pDGS.LD_EDCAD_set2_14
	L22	DIA		now.pDGS.LD_EDCAD_set2_15
	L23	DIA		now.pDGS.LD_EDCAD_set2_16
	p2	DIA		now.PlasmaEVs_EDCAD_set2_1	PlasmaEVs
	p7	DIA		now.PlasmaEVs_EDCAD_set2_2
	p10	DIA		now.PlasmaEVs_EDCAD_set2_3
	p14	DIA		now.PlasmaEVs_EDCAD_set2_4
	p15	DIA		now.PlasmaEVs_EDCAD_set2_5
	p16	DIA		now.PlasmaEVs_EDCAD_set2_6
	p19	DIA		now.PlasmaEVs_EDCAD_set2_7
	p21	DIA		now.PlasmaEVs_EDCAD_set2_8
	p24	DIA		now.PlasmaEVs_EDCAD_set2_9
	p25	DIA		now.PlasmaEVs_EDCAD_set2_10
	p27	DIA		now.PlasmaEVs_EDCAD_set2_11
	p29	DIA		now.PlasmaEVs_EDCAD_set2_12
	p30	DIA		now.PlasmaEVs_EDCAD_set2_13
	p34	DIA		now.PlasmaEVs_EDCAD_set2_14
	p35	DIA		now.PlasmaEVs_EDCAD_set2_15
	p36	DIA		now.PlasmaEVs_EDCAD_set2_16
	Annotation	Type	Source
	now.pEVs_1	AusDiab_validation	pEVs
	now.pEVs_2	AusDiab_validation	pEVs
	now.pEVs_3	AusDiab_validation	pEVs
	now.pEVs_4	AusDiab_validation	pEVs
	now.pEVs_5	AusDiab_validation	pEVs
	now.pEVs_6	AusDiab_validation	pEVs
	now.pEVs_7	AusDiab_validation	pEVs
	now.pEVs_8	AusDiab_validation	pEVs
	now.pEVs_9	AusDiab_validation	pEVs
	now.pEVs_10	AusDiab_validation	pEVs
	now.pEVs_11	AusDiab_validation	pEVs
	now.pEVs_12	AusDiab_validation	pEVs
	now.NonEVs_1	AusDiab_validation	NonEVs
	now.NonEVs_2	AusDiab_validation	NonEVs
	now.NonEVs_3	AusDiab_validation	NonEVs
	now.NonEVs_4	AusDiab_validation	NonEVs
	now.NonEVs_5	AusDiab_validation	NonEVs
	now.NonEVs_6	AusDiab_validation	NonEVs
	now.NonEVs_7	AusDiab_validation	NonEVs
	now.NonEVs_8	AusDiab_validation	NonEVs
	now.NonEVs_9	AusDiab_validation	NonEVs
	now.NonEVs_10	AusDiab_validation	NonEVs
	now.NonEVs_11	AusDiab_validation	NonEVs
	now.NonEVs_12	AusDiab_validation	NonEVs
	Primary fibroblasts_LargeEVs	Non Transformed cells	EVs
	Primary fibroblasts_SmallEVs	Non Transformed cells	EVs
	Primary endothelial cells_LargeEVs	Non Transformed cells	EVs
	Primary endothelial cells_SmallEVs	Non Transformed cells	EVs
	now.neoHFF_10K	Non Transformed cells	EVs
	now.HDF_10K	Non Transformed cells	EVs
	now.HVCF_10K	Non Transformed cells	EVs
	now.HACF_10K	Non Transformed cells	EVs
	now.HDF_100K	Non Transformed cells	EVs
	now.HVCF_100K	Non Transformed cells	EVs
	now.HACF_100K	Non Transformed cells	EVs
	now.neoHFF_100K	Non Transformed cells	EVs
	now.HUVECS_RFP_10K	Non Transformed cells	EVs
	now.HUVECS_KH_10K	Non Transformed cells	EVs
	now.HUVECS_RFP_s2_10K	Non Transformed cells	EVs
	now.HMVCS_10K	Non Transformed cells	EVs
	now.HUVECS_RFP_100K	Non Transformed cells	EVs
	now.HUVECS_KH_100K	Non Transformed cells	EVs
	now.HUVECS_RFP_s2_100K	Non Transformed cells	EVs
	now.HUVECS_100K	Non Transformed cells	EVs
	now.HVCF_WCL	Non Transformed cells	Cells
	now.HACF_WCL	Non Transformed cells	Cells
	now.neoHFF_WCL	Non Transformed cells	Cells
	now.HDF_WCL	Non Transformed cells	Cells
	pEVs_1	AusDiab_EVs
	pEVs_1.raw	AusDiab_EVs	pH fractions
	A1.raw	AusDiab_EVs	pH fractions
	A1_20241019014846.raw	AusDiab_EVs	pH fractions
	B1.raw	AusDiab_EVs	pH fractions
	B1_20241022100126.raw	AusDiab_EVs	pH fractions
	C1_2ul.raw	AusDiab_EVs	pH fractions
	C1_4ul.raw	AusDiab_EVs	pH fractions
	D1.raw	AusDiab_EVs	pH fractions
	D1_2ul.raw	AusDiab_EVs	pH fractions
	E1.raw	AusDiab_EVs	pH fractions
	F1.raw	AusDiab_EVs	pH fractions
	G1.raw	AusDiab_EVs	pH fractions
	pEVs_2	AusDiab_EVs
	pEVs_2.raw	AusDiab_EVs	pH fractions
	A2.raw	AusDiab_EVs	pH fractions
	A2_20241019022330.raw	AusDiab_EVs	pH fractions
	B2.raw	AusDiab_EVs	pH fractions
	C2.raw	AusDiab_EVs	pH fractions
	C2_20241020002948.raw	AusDiab_EVs	pH fractions
	D2.raw	AusDiab_EVs	pH fractions
	E2.raw	AusDiab_EVs	pH fractions
	F2.raw	AusDiab_EVs	pH fractions
	G2.raw	AusDiab_EVs	pH fractions
	pEVs_3	AusDiab_EVs
	pEVs_3.raw	AusDiab_EVs	pH fractions
	A3.raw	AusDiab_EVs	pH fractions
	A3_20241019025808.raw	AusDiab_EVs	pH fractions
	B3.raw	AusDiab_EVs	pH fractions
	C3.raw	AusDiab_EVs	pH fractions
	D3.raw	AusDiab_EVs	pH fractions
	E3.raw	AusDiab_EVs	pH fractions
	F3.raw	AusDiab_EVs	pH fractions
	G3.raw	AusDiab_EVs	pH fractions
	pEVs_4	AusDiab_EVs
	pEVs_4.raw	AusDiab_EVs	pH fractions
	A4.raw	AusDiab_EVs	pH fractions
	A4_20241019033247.raw	AusDiab_EVs	pH fractions
	B4.raw	AusDiab_EVs	pH fractions
	C4.raw	AusDiab_EVs	pH fractions
	D4.raw	AusDiab_EVs	pH fractions
	E4.raw	AusDiab_EVs	pH fractions
	F4.raw	AusDiab_EVs	pH fractions
	G4.raw	AusDiab_EVs	pH fractions
	pEVs_5	AusDiab_EVs
	pEVs_5.raw	AusDiab_EVs	pH fractions
	A5.raw	AusDiab_EVs	pH fractions
	B5.raw	AusDiab_EVs	pH fractions
	C5.raw	AusDiab_EVs	pH fractions
	D5.raw	AusDiab_EVs	pH fractions
	E5.raw	AusDiab_EVs	pH fractions
	F5.raw	AusDiab_EVs	pH fractions
	G5.raw	AusDiab_EVs	pH fractions
	pEVs_6	AusDiab_EVs
	pEVs_6.raw	AusDiab_EVs	pH fractions
	A6.raw	AusDiab_EVs	pH fractions
	B6.raw	AusDiab_EVs	pH fractions
	C6.raw	AusDiab_EVs	pH fractions
	D6.raw	AusDiab_EVs	pH fractions
	E6.raw	AusDiab_EVs	pH fractions
	F6.raw	AusDiab_EVs	pH fractions
	G6.raw	AusDiab_EVs	pH fractions
	pEVs_7	AusDiab_EVs
	pEVs_7_20241017115815.raw	AusDiab_EVs	pH fractions
	A7.raw	AusDiab_EVs	pH fractions
	B7.raw	AusDiab_EVs	pH fractions
	C7.raw	AusDiab_EVs	pH fractions
	D7.raw	AusDiab_EVs	pH fractions
	E7.raw	AusDiab_EVs	pH fractions
	F7.raw	AusDiab_EVs	pH fractions
	G7.raw	AusDiab_EVs	pH fractions
	pEVs_8	AusDiab_EVs
	pEVs_8_20241017125700.raw	AusDiab_EVs	pH fractions
	A8.raw	AusDiab_EVs	pH fractions
	B8.raw	AusDiab_EVs	pH fractions
	C8.raw	AusDiab_EVs	pH fractions
	D8.raw	AusDiab_EVs	pH fractions
	E8.raw	AusDiab_EVs	pH fractions
	F8.raw	AusDiab_EVs	pH fractions
	G8.raw	AusDiab_EVs	pH fractions
	pEVs_9	AusDiab_EVs
	pEVs_9_20241017143650.raw	AusDiab_EVs	pH fractions
	A9.raw	AusDiab_EVs	pH fractions
	B9.raw	AusDiab_EVs	pH fractions
	C9.raw	AusDiab_EVs	pH fractions
	D9.raw	AusDiab_EVs	pH fractions
	E9.raw	AusDiab_EVs	pH fractions
	F9.raw	AusDiab_EVs	pH fractions
	G9.raw	AusDiab_EVs	pH fractions
	pEVs_10	AusDiab_EVs
	pEVs_10_20241017153524.raw	AusDiab_EVs	pH fractions
	A10.raw	AusDiab_EVs	pH fractions
	B10.raw	AusDiab_EVs	pH fractions
	C10.raw	AusDiab_EVs	pH fractions
	D10.raw	AusDiab_EVs	pH fractions
	E10.raw	AusDiab_EVs	pH fractions
	F10.raw	AusDiab_EVs	pH fractions
	G10.raw	AusDiab_EVs	pH fractions
	pEVs_11	AusDiab_EVs
	pEVs_11_20241016064323.raw	AusDiab_EVs	pH fractions
	pEVs_11.raw	AusDiab_EVs	pH fractions
	A11.raw	AusDiab_EVs	pH fractions
	B11.raw	AusDiab_EVs	pH fractions
	C11.raw	AusDiab_EVs	pH fractions
	D11.raw	AusDiab_EVs	pH fractions
	E11.raw	AusDiab_EVs	pH fractions
	F11.raw	AusDiab_EVs	pH fractions
	G11.raw	AusDiab_EVs	pH fractions
	pEVs_12	AusDiab_EVs	pH fractions
	pEVs_12.raw	AusDiab_EVs
	pEVs_12_025.raw	AusDiab_EVs	pH fractions
	pEVs_12_20241016082310.raw	AusDiab_EVs	pH fractions
	pEVs_12_20241016120328.raw	AusDiab_EVs	pH fractions
	A12.raw	AusDiab_EVs	pH fractions
	B12.raw	AusDiab_EVs	pH fractions
	C12.raw	AusDiab_EVs	pH fractions
	D12.raw	AusDiab_EVs	pH fractions
	E12.raw	AusDiab_EVs	pH fractions
	F12.raw	AusDiab_EVs	pH fractions
	G12.raw	AusDiab_EVs	pH fractions

## Sheet: Source data 5
Extended Data 10C
CE 18:0		Plasma	NonEVs	pEVs	In.vitro_Small.Evs	In.vitro_Large.Evs		Tukey's multiple comparisons test	Mean Diff.	95.00% CI of diff.	Below threshold?	Summary	Adjusted P Value				PS 36:1	Plasma	NonEVs	pEVs	In.vitro_Small.Evs	In.vitro_Large.Evs			Tukey's multiple comparisons test	Mean Diff.	95.00% CI of diff.	Below threshold?	Summary	Adjusted P Value
		2.22031	2.45426	0.874864	0.135139	-1.78157		Plasma vs. NonEVs	-0.112533	-0.755650776888843 to 0.530585564767631	No	ns	0.987989	A-B				-4.76164	-4.6558	0.772529	4.56635	4.3197			Plasma vs. NonEVs	-0.900458	-1.68135787211301 to -0.119559097583962	Yes	*	0.0158039	A-B
		2.36417	2.88288	0.425878	-0.385734	-1.63305		Plasma vs. pEVs	1.85267	1.20955208674752 to 2.49578842840399	Yes	****	1.54302e-10	A-C				-4.88715	-5.21773	0.798619	4.63945	4.33727			Plasma vs. pEVs	-6.57864	-7.35954173574937 to -5.79774296122033	Yes	****	1e-15	A-C
		2.55513	2.53297	-0.367255	-0.0462475	-1.4293		Plasma vs. In.vitro_Small.Evs	2.05711	1.23914791087146 to 2.87507017246187	Yes	****	1.2198e-08	A-D				-5.72004	-4.30754	0.784184	4.00974	4.46708			Plasma vs. In.vitro_Small.Evs	-8.97137	-9.96457275532608 to -7.97817157800725	Yes	****	1e-15	A-D
		2.13599	1.82471	-0.808849	-0.223103	-1.02512		Plasma vs. In.vitro_Large.Evs	2.65335	1.83538803587146 to 3.47131029746187	Yes	****	1e-15	A-E				-4.56886	-4.39949	1.66693	4.54542	3.35332			Plasma vs. In.vitro_Large.Evs	-8.62757	-9.62076950532608 to -7.63436832800725	Yes	****	1e-15	A-E
		1.91323	2.7553	0.69736	1.50275	1.7611		NonEVs vs. pEVs	1.9652	1.42487552386398 to 2.50553020340875	Yes	****	1e-15	B-C				-5.36239	-4.33372	1.81352	2.48145	0.708684			NonEVs vs. pEVs	-5.67818	-6.33427057940608 to -5.02209714786665	Yes	****	1e-15	B-C
		2.8595	2.77534	1.22263	0.109599	1.56013		NonEVs vs. In.vitro_Small.Evs	2.16964	1.42976796665204 to 2.90951532880250	Yes	****	7.5293e-11	B-D				-6.34489	-4.8747	1.17413	2.88051	2.06183			NonEVs vs. In.vitro_Small.Evs	-8.07091	-8.96929741658456 to -7.17252994705180	Yes	****	1e-15	B-D
		1.48525	2.50344	0.083905	0.0948718	-0.52839		NonEVs vs. In.vitro_Large.Evs	2.76588	2.02600809165204 to 3.50575545380250	Yes	****	1e-15	B-E				-4.95071	-4.64172	1.14581	3.44569	4.00099			NonEVs vs. In.vitro_Large.Evs	-7.72711	-8.62549416658456 to -6.82872669705180	Yes	****	1e-15	B-E
		2.69131	2.82255	0.570243	0.786082	0.279634		pEVs vs. In.vitro_Small.Evs	0.204439	-0.535434896984321 to 0.944312465166139	No	ns	0.937041	C-D				-5.05349	-4.87587	1.54784	3.50656	4.07587			pEVs vs. In.vitro_Small.Evs	-2.39273	-3.29111355294820 to -1.49434608341544	Yes	****	2.16912e-09	C-D
		2.52524	2.30389	-0.13438				pEVs vs. In.vitro_Large.Evs	0.800679	0.0608052280156791 to 1.54055259016614	Yes	*	0.0274328	C-E				-4.64829	-3.94861	1.28688					pEVs vs. In.vitro_Large.Evs	-2.04893	-2.94731030294820 to -1.15054283341544	Yes	****	1.79148e-07	C-E
		2.44995	2.91105	0.834921				In.vitro_Small.Evs vs. In.vitro_Large.Evs	0.59624	-0.299791399997934 to 1.49227164999793	No	ns	0.345813	D-E				-5.92866	-5.39969	1.13065					In.vitro_Small.Evs vs. In.vitro_Large.Evs	0.343803	-0.744193483072343 to 1.43179998307234	No	ns	0.901144	D-E
		2.31871	2.01164	1.00745														-5.60802	-2.70981	1.91535
		2.12655	2.5679	0.944835														-4.70958	-4.36519	2.07731
			2.48085	0.355036				Test details	Mean 1	Mean 2	Mean Diff.	SE of diff.	n1	n2					-4.05781	1.30223					Test details	Mean 1	Mean 2	Mean Diff.	SE of diff.	n1	n2	q	DF
			2.00349	0.264003				Plasma vs. NonEVs	2.30378	2.41631	-0.112533	0.229402	12	22					-3.85911	1.53896					Plasma vs. NonEVs	-5.21198	-4.31152	-0.900458	0.278549	12	22	4.57169	67
			2.71962	0.938524				Plasma vs. pEVs	2.30378	0.451109	1.85267	0.229402	12	22					-5.44967	1.24958					Plasma vs. pEVs	-5.21198	1.36667	-6.57864	0.278549	12	22	33.4002	67
			2.46224	0.267661				Plasma vs. In.vitro_Small.Evs	2.30378	0.24667	2.05711	0.291769	12	8					-5.49096	0.505547					Plasma vs. In.vitro_Small.Evs	-5.21198	3.7594	-8.97137	0.354278	12	8	35.8121	67
			1.12333	0.409722				Plasma vs. In.vitro_Large.Evs	2.30378	-0.34957	2.65335	0.291769	12	8					-2.83123	2.43105					Plasma vs. In.vitro_Large.Evs	-5.21198	3.41559	-8.62757	0.354278	12	8	34.4397	67
			2.67874	0.829832				NonEVs vs. pEVs	2.41631	0.451109	1.9652	0.192736	22	22					-3.06343	1.4035					NonEVs vs. pEVs	-4.31152	1.36667	-5.67818	0.234028	22	22	34.3128	67
			2.35909	0.0333329				NonEVs vs. In.vitro_Small.Evs	2.41631	0.24667	2.16964	0.263915	22	8					-3.19112	2.19764					NonEVs vs. In.vitro_Small.Evs	-4.31152	3.7594	-8.07091	0.320456	22	8	35.618	67
			2.43682	0.770016				NonEVs vs. In.vitro_Large.Evs	2.41631	-0.34957	2.76588	0.263915	22	8					-4.34549	1.62444					NonEVs vs. In.vitro_Large.Evs	-4.31152	3.41559	-7.72711	0.320456	22	8	34.1007	67
			2.35379	-0.303951				pEVs vs. In.vitro_Small.Evs	0.451109	0.24667	0.204439	0.263915	22	8					-4.79705	0.873653					pEVs vs. In.vitro_Small.Evs	1.36667	3.7594	-2.39273	0.320456	22	8	10.5594	67
			2.19495	1.00862				pEVs vs. In.vitro_Large.Evs	0.451109	-0.34957	0.800679	0.263915	22	8					-4.03766	0.826295					pEVs vs. In.vitro_Large.Evs	1.36667	3.41559	-2.04893	0.320456	22	8	9.04217	67
								In.vitro_Small.Evs vs. In.vitro_Large.Evs	0.24667	-0.34957	0.59624	0.319617	8	8											In.vitro_Small.Evs vs. In.vitro_Large.Evs	3.7594	3.41559	0.343803	0.388092	8	8	1.25283	67
